# Supplementary material for: Climate change impacts on temperate fruit and nut production: a systematic review
Source: Front Plant Sci. 2024 Mar 18;15:1352169. doi: 10.3389/fpls.2024.1352169 (PMC10986187; doi:10.3389/fpls.2024.1352169)
Supplement: Supplementary file 1 [file Table_1.xlsx]

## Sheet: Sheet1
Supplementary Table 1. Complete list of articles identified and included in qualitative analysis.
YEAR PUBLICATION	AUTHORS	TI	ABSTRACT	TOPIC CATEGORY	AUTHOR´S KEYWORDS	ISI KEYWORDS	DOI	PUBLICATION TYPE	LANGUAGE	PUBLISHER	JOURNAL	ISI IDENTIFIER
2002	VERA, MT;RODRIGUEZ, R;SEGURA, DF;CLADERA, JL;SUTHERST, RW	POTENTIAL GEOGRAPHICAL DISTRIBUTION OF THE MEDITERRANEAN FRUIT FLY, <I>CERATITIS CAPITATA</I> (DIPTERA: TEPHRITIDAE), WITH EMPHASIS ON ARGENTINA AND AUSTRALIA	THE CLIMEX MODEL WAS USED TO INFER THE CLIMATIC REQUIREMENTS OF THE MEDITERRANEAN FRUIT FLY, CERATITIS CAPITATA (WIEDEMANN), FROM THE FRUIT FLY'S OBSERVED GEOGRAPHICAL DISTRIBUTION IN THE MEDITERRANEAN REGION. THE MODEL INDICATED THAT THE POTENTIAL DISTRIBUTION WAS LIMITED BY COLD TO THE NORTH IN EUROPE AND BY DRYNESS IN NORTHERN AFRICA AND IN THE SOUTH OF SPAIN AND PORTUGAL. THE MODEL WAS THEN U…	RESPONSES TO ENVIRONMENTAL CONDITIONS	CLIMEX; MEDFLY; GEOGRAPHICAL DISTRIBUTION	WIEDEMANN DIPTERA; ESTABLISHMENT; ERADICATION; CLIMATE; PESTS	10.1603/0046-225X-31.6.1009	ARTICLE	ENGLISH	ENTOMOL SOC AMER	ENVIRONMENTAL ENTOMOLOGY	WOS:000180507400014
2002	PEÑUELAS, J;FILELLA, I;COMAS, P	CHANGED PLANT AND ANIMAL LIFE CYCLES FROM 1952 TO 2000 IN THE MEDITERRANEAN REGION	THE AVAILABLE DATA ON CLIMATE OVER THE PAST CENTURY INDICATE THAT THE EARTH IS WARMING. IMPORTANT BIOLOGICAL EFFECTS, INCLUDING CHANGES OF PLANT AND ANIMAL LIFE CYCLE EVENTS, HAVE ALREADY BEEN REPORTED. HOWEVER, EVIDENCE OF SUCH EFFECTS IS STILL SCARCE AND HAS BEEN MOSTLY LIMITED TO NORTHERN LATITUDES. HERE WE PROVIDE THE FIRST LONG-TERM (1952-2000) EVIDENCE OF ALTERED LIFE CYCLES FOR SOME OF THE…	PRODUCTION SYSTEMS	BIRD MIGRATION; BUTTERFLY APPEARANCE; CLIMATE CHANGE; FLOWERING; FRUITING; LEAF FALL; LEAF UNFOLDING; PHENOLOGY	CLIMATE-CHANGE; PHENOLOGY; MIGRATION; TEMPERATURE; ALLOCATION; INDICATOR; RESPONSES; GROWTH	10.1046/j.1365-2486.2002.00489.x	ARTICLE	ENGLISH	WILEY	GLOBAL CHANGE BIOLOGY	WOS:000175749000003
2004	PEÑUELAS, J;FILELLA, I;ZHANG, XY;LLORENS, L;OGAYA, R;LLORET, F;COMAS, P;ESTIARTE, M;TERRADAS, J	COMPLEX SPATIOTEMPORAL PHENOLOGICAL SHIFTS AS A RESPONSE TO RAINFALL CHANGES	CLIMATIC WARMING PRODUCES SIGNIFICANT GRADUAL ALTERATIONS IN THE TIMING OF LIFE-CYCLE EVENTS, AND HERE WE STUDY THE PHENOLOGICAL EFFECTS OF RAINFALL-PATTERN CHANGES. WE CONDUCTED ECOSYSTEM FIELD EXPERIMENTS THAT PARTIALLY EXCLUDED RAIN AND RUNOFF DURING THE GROWING SEASON IN A MEDITERRANEAN FOREST AND IN A MEDITERRANEAN SHRUBLAND. STUDIES OF TIME-SERIES OF LEAF-UNFOLDING, FLOWERING AND FRUITING O…	RESPONSES TO ENVIRONMENTAL CONDITIONS	GREENUP ONSET; PHENOLOGICAL SHIFTS; RAINFALL CHANGES; LEAF-UNFOLDING; FLOWERING; FRUITING; POTENTIAL EVAPOTRANSPIRATION; IBERIAN PENINSULA	CLIMATE-CHANGE; FLOWERING PHENOLOGY; SPRING PHENOLOGY; PLANTS; MODIS; DROUGHT; TEMPERATURE; GRADIENT; EARLIER; TRENDS	10.1111/j.1469-8137.2004.01003.x	ARTICLE	ENGLISH	WILEY-BLACKWELL	NEW PHYTOLOGIST	WOS:000188646500019
2005	ORLANDI, F;ROMANO, B;FORNACIARI, M	EFFECTIVE POLLINATION PERIOD ESTIMATION IN OLIVE (<I>OLEA EUROPAEA</I> L.):: A POLLEN MONITORING APPLICATION	THIS INVESTIGATION WAS CARRIED OUT TO CONSIDER THE ROLE OF THE EFFECTIVE POLLINATION PERIOD (EPP) IN THE REPRODUCTIVE PROCESS OF A TYPICAL PERENNIAL PLANT SPECIES OF THE MEDITERRANEAN AREA, THE OLIVE (OLEA EUROPAEA L.). THE ANALYSES UTILIZED THE RELATIONSHIPS BETWEEN YEARLY OLIVE FRUIT PRODUCTION AND DAILY POLLEN EMISSIONS RECORDED THROUGH AEROBIOLOGICAL METHODS AND GROUPED IN SPECIFIC CLUSTERS O…	PRODUCTION SYSTEMS	EFFECTIVE POLLINATION PERIOD; OLEA EUROPAEA L.; FLOWERING; POLLEN EMISSION		10.1016/j.scienta.2005.01.012	ARTICLE	ENGLISH	ELSEVIER SCIENCE BV	SCIENTIA HORTICULTURAE	WOS:000229728500003
2005	BONHOMME, M;RAGEAU, R;LACOINTE, A;GENDRAUD, M	INFLUENCES OF COLD DEPRIVATION DURING DORMANCY ON CARBOHYDRATE CONTENTS OF VEGETATIVE AND FLORAL PRIMORDIA AND NEARBY STRUCTURES OF PEACH BUDS (<I>PRUNUS PERSICA</I> L. BATCH)	ENDOGENOUS CARBOHYDRATE CONTENTS AND AVAILABILITY IN STRUCTURES NEAR THE MERISTEMATIC ZONE (SCALES, CUSHION, PART OF STEM) DURING WINTER WITH AND WITHOUT SUFFICIENT CHILLING WERE INVESTIGATED. INSUFFICIENT CHILLING IS KNOWN TO PROVOKE AN ABNORMAL PATTERN OF BUDBREAK AND DEVELOPMENT IN TEMPERATE ZONE FRUIT TREES CULTIVATED IN WARM CLIMATES. MILD TEMPERATURES APPLIED DURING WINTER TO STRICTLY FLORA…	RESPONSES TO ENVIRONMENTAL CONDITIONS	CHILLING; ENDODORMANCY; FLORAL BUD; VEGETATIVE BUD; STARCH; SUCROSE; SORBITOL; HEXOSES	WOODY-PLANTS; FLOWER BUDS; SEASONAL-CHANGES; TEMPERATURE; TREES; GROWTH; APPLE; STARCH; REST; METABOLISM	10.1016/j.scienta.2005.01.015	ARTICLE	ENGLISH	ELSEVIER SCIENCE BV	SCIENTIA HORTICULTURAE	WOS:000229168400005
2005	KITSAKI, CK;DROSSOPOULOS, JB	ENVIRONMENTAL EFFECT ON ABA CONCENTRATION AND WATER POTENTIAL IN OLIVE LEAVES (<I>OLEA EUROPAEA</I> L. CV "KORONEIKI") UNDER NON-IRRIGATED FIELD CONDITIONS	HOW DOES THE OLIVE TREE RESPOND TO ENVIRONMENTAL STRESS IN THE MEDITERRANEAN CLIMATE UNDER NON-IRRIGATED FIELD CONDITIONS WITH RESPECT TO LEAF ABSCISIC ACID (ABA) CONCENTRATIONS AND WATER STATUS? TO ANSWER THIS QUESTION WE DETERMINED SIMULTANEOUSLY ABA CONCENTRATION AND WATER POTENTIAL (PSI(1)) IN OLIVE LEAVES (OLEA EUROPAEA L. CV "KORONEIKI") DURING THREE SUCCESSIVE YEARS AND RELATED THEM TO ENV…	RESPONSES TO ENVIRONMENTAL CONDITIONS	ABSCISIC ACID; AIR TEMPERATURE; LEAF; LEAF WATER POTENTIAL; OLIVE; RAINFALL; RELATIVE HUMIDITY; SOIL TEMPERATURE; SOLAR RADIATION; WIND VELOCITY	ABSCISIC-ACID CONTENT; VAPOR-PRESSURE DEFICIT; SEASONAL-CHANGES; DEHYDRIN TRANSCRIPTS; STOMATAL BEHAVIOR; XYLEM TISSUES; LEAF AGE; DROUGHT; STRESS; METABOLISM	10.1016/j.envexpbot.2004.06.002	ARTICLE	ENGLISH	PERGAMON-ELSEVIER SCIENCE LTD	ENVIRONMENTAL AND EXPERIMENTAL BOTANY	WOS:000230237400009
2006	GEVREY, MURIEL;WORNER, S. P.	PREDICTION OF GLOBAL DISTRIBUTION OF INSECT PEST SPECIES IN RELATION TO CLIMATE BY USING AN ECOLOGICAL INFORMATICS METHOD	THE AIM OF THIS WORK WAS TO PREDICT THE WORLDWIDE DISTRIBUTION OF TWO PEST SPECIES-CERATITIS CAPITATA (WIEDEMANN), THE MEDITERRANEAN FRUIT FLY, AND LYMANTRIA DISPAR (L.), THE GYPSY MOTH-BASED ON CLIMATIC FACTORS. THE DISTRIBUTION PATTERNS OF INSECT PESTS HAVE MOST OFTEN BEEN INVESTIGATED USING CLASSICAL STATISTICAL MODELS OR ECOCLIMATIC ASSESSMENT MODELS SUCH AS CLIMEX. IN THIS STUDY, WE USED AN …	RESPONSES TO ENVIRONMENTAL CONDITIONS	BACKPROPAGATION; CERATITIS CAPITATA; LYMANTRIA DISPAR; ARTIFICIAL NEURAL NETWORKS; BIOSECURITY	ARTIFICIAL NEURAL-NETWORKS; LYMANTRIA-DISPAR; GYPSY-MOTH; PRESENCE-ABSENCE; FISH; MODELS; ASSEMBLAGES; TEPHRITIDAE; RICHNESS; DIPTERA	10.1603/0022-0493-99.3.979	ARTICLE	ENGLISH	OXFORD UNIV PRESS INC	JOURNAL OF ECONOMIC ENTOMOLOGY	WOS:000238234500055
2007	GINDABA, J.;WAND, S. J. E.	CLIMATE-AMELIORATING MEASURES INFLUENCE PHOTOSYNTHETIC GAS EXCHANGE OF APPLE LEAVES	SUNBURN HAS BECOME ONE OF THE MAJOR THREATS TO APPLE FRUIT PRODUCTION IN SOUTH AFRICA AND OTHER COUNTRIES WITH MEDITERRANEAN CLIMATE. SOME CLIMATE-AMELIORATING MEASURES HAVE BEEN DEVELOPED TO CONTROL SUNBURN IN APPLES. EFFECTS OF THE CLIMATE-AMELIORATING MEASURES, VIZ. EVAPORATIVE COOLING, SURROUND((R)) WP AND SHADE NET, ON LEAF GAS EXCHANGE OF A 5-YEAR-OLD ORCHARD OF 'CRIPPS' PINK' APPLE WERE IN…	PRODUCTION SYSTEMS	EVAPORATIVE COOLING; LEAF TEMPERATURE; PHOTOSYNTHETIC RATE; SHADE NET; STOMATAL CONDUCTANCE; SURROUND((R)); WP	KAOLIN PARTICLE FILM; FRUIT-QUALITY; CARBON ASSIMILATION; SOLAR INJURY; TEMPERATURE; SUNBURN; YIELD; NET	10.1111/j.1744-7348.2006.00110.x	ARTICLE	ENGLISH	WILEY	ANNALS OF APPLIED BIOLOGY	WOS:000244031100006
2007	HEDHLY, A.;HORMAZA, J. I.;HERRERO, M.	WARM TEMPERATURES AT BLOOM REDUCE FRUIT SET IN SWEET CHERRY	WARM SPRINGS HAVE OFTEN BEEN ASSUMED AS A PRELUDE OF A ROOD FRUIT SET IN TEMPERATE FRUIT TREE SPECIES. HOWEVER, RECENTLY, EVIDENCES HAVE ACCUMULATED ON ERRATIC FRUIT SET UNDER APPARENTLY GOOD AND WARM SPRINGS IN MEDITERRANEAN CONDITIONS. THE FACT THAT THESE OBSERVATIONS MAINLY OCCURRED IN SWEET CHERRY (PRUNES AVIUM), A SPECIES ADAPTED TO HIGH LATITUDES AND COLD CLIMATES RAISED THE QUESTION OF WHE…	RESPONSES TO ENVIRONMENTAL CONDITIONS		POLLEN-TUBE GROWTH; EMBRYO SAC DEVELOPMENT; EFFECTIVE POLLINATION PERIOD; PRUNUS-ARMENIACA L.; SOUR CHERRY; CARBON-DIOXIDE; STIGMATIC RECEPTIVITY; ELEVATED-TEMPERATURE; HEAT-STRESS; SEED-SET		ARTICLE	ENGLISH	DRUCKEREI LIDDY HALM	JOURNAL OF APPLIED BOTANY AND FOOD QUALITY-ANGEWANDTE BOTANIK	WOS:000252333900010
2008	BALDOCCHI, DENNIS;WONG, SIMON	ACCUMULATED WINTER CHILL IS DECREASING IN THE FRUIT GROWING REGIONS OF CALIFORNIA	WE EXAMINED TRENDS IN ACCUMULATED WINTER CHILL ACROSS THE FRUIT GROWING REGION OF CENTRAL CALIFORNIA AND ITS INTERNAL COASTAL VALLEYS. WE TESTED THE HYPOTHESIS THAT GLOBAL WARMING IS IN MOTION IN CALIFORNIA AND IS CAUSING ACCUMULATED WINTER CHILL TO DECREASE ACROSS THE FRUIT AND NUT GROWING REGIONS OF CALIFORNIA. THE DETECTION OF POTENTIAL TRENDS IN ACCUMULATED WINTER CHILL (BETWEEN 0 AND 7.2 DEG…	PREDICTION MODELS		CLIMATE-CHANGE; UNITED-STATES; TEMPERATURE; IMPACTS; TRENDS; ALMOND	10.1007/s10584-007-9367-8	ARTICLE	ENGLISH	SPRINGER	CLIMATIC CHANGE	WOS:000254987600011
2008	LEGAVE, J. M.;FARRERA, I.;ALMERAS, T.;CALLEJA, M.	SELECTING MODELS OF APPLE FLOWERING TIME AND UNDERSTANDING HOW GLOBAL WARMING HAS HAD AN IMPACT ON THIS TRAIT	THIS STUDY AIMED TO IMPROVE THE MODELLING OF FLOWERING TIME IN FRUIT TREES AND TO UNDERSTAND TO WHAT EXTENT GLOBAL WARMING HAS AFFECTED THIS TRAIT SINCE THE END OF THE 1980S,. THE ONSET OF FLOWERING TIME (F1 STAGE) IN APPLE TREES HAS ADVANCED BY 7-8 D IN FRANCE SINCE THE LATE 1980S. IN THIS CONTEXT, A SEQUENTIAL MODEL COMPOSED OF A CHILLING SUB-MODEL AND A HEAT SUB-MODEL WAS CONSIDERED. THE INPUT…	PREDICTION MODELS		CHILLING NEGATION; HIGH-TEMPERATURES; TREE PHENOLOGY; BUDBURST; FROST; BUDS	10.1080/14620316.2008.11512350	ARTICLE	ENGLISH	TAYLOR & FRANCIS LTD	JOURNAL OF HORTICULTURAL SCIENCE & BIOTECHNOLOGY	WOS:000252938500013
2008	RUIZ, D.;EGEA, J.	ANALYSIS OF THE VARIABILITY AND CORRELATIONS OF FLORAL BIOLOGY FACTORS AFFECTING FRUIT SET IN APRICOT IN A MEDITERRANEAN CLIMATE	FLORAL BIOLOGY FACTORS WHICH AFFECT FRUITING IN APRICOT, SUCH AS FLOWER BUD PRODUCTION, FLOWER PRODUCTION, FLOWER BUD DROP, FLOWERING TIME, PERCENTAGE POLLEN GERMINATION, HEIGHT DIFFERENCE BETWEEN THE STIGMA AND THE SUPERIOR PLANE OF THE ANTHERS, PERCENTAGE OF ABORTED PISTILS, AUTOGAMY LEVEL, FRUIT SET AND FRUIT PRODUCTION, HAVE BEEN STUDIED FOR 3 CONSECUTIVE YEARS IN 43 APRICOT CULTIVARS AND SEL…	RESPONSES TO ENVIRONMENTAL CONDITIONS	FLORAL BIOLOGY FACTORS; PRUNUS ARMENIACA L; GENETIC VARIATION; POLLINATION; FRUIT SET	FLOWER BUD DENSITY; PRUNUS-ARMENIACA; TEMPERATURE; FRUCTIFICATION; GERMINATION; ABSCISSION; CULTIVARS; RESERVES; POLLEN; APPLE	10.1016/j.scienta.2007.08.016	ARTICLE	ENGLISH	ELSEVIER	SCIENTIA HORTICULTURAE	WOS:000252822300009
2008	KWON, EUN-YOUNG;JUNG, JEA-EUN;CHUNG, URAN;YUN, JIN I.;PARK, HEE-SEUNG	USING THERMAL TIME TO SIMULATE DORMANCY DEPTH AND BUD-BURST OF VINEYARDS IN KOREA FOR THE TWENTIETH CENTURY	A WINTER-SEASON WARMING TREND HAS BEEN OBSERVED IN EASTERN ASIAN COUNTRIES DURING THE LAST CENTURY. SIGNIFICANT EFFECTS ON DORMANCY AND THE SUBSEQUENT BUD-BURST OF DECIDUOUS FRUIT TREES ARE EXPECTED. HOWEVER, PHENOLOGICAL OBSERVATIONS ARE SCANT IN COMPARISON WITH LONG-TIME CLIMATE RECORDS IN THE REGION. CHILL-DAY ACCUMULATION, ESTIMATED FROM DAILY MAXIMUM AND MINIMUM TEMPERATURE, IS A REASONABLE …	PREDICTION MODELS		PHENOLOGY; TEMPERATE; RELEASE; TREES	10.1175/2007JAMC1777.1	ARTICLE	ENGLISH	AMER METEOROLOGICAL SOC	JOURNAL OF APPLIED METEOROLOGY AND CLIMATOLOGY	WOS:000257718200016
2008	MOUNZER, OUSSAMA R.;CONEJERO, WENCESLAO;NICOLAS, EMILIO;ABRISQUETA, ISABEL;GARCIA-ORELLANA, YELITZA V.;TAPIA, LUIS M.;VERA, JUAN;ABRISQUETA, JOSE M.;DEL CARMEN RUIZ-SANCHEZ, MARIA	GROWTH PATTERN AND PHENOLOGICAL STAGES OF EARLY-MATURING PEACH TREES UNDER A MEDITERRANEAN CLIMATE	THE PHENOLOGICAL STAGES OF EARLY-MATURING PEACH TREES WERE DESCRIBED USING THE TRADITIONAL NOMENCLATURE OF BAGGIOLINI AND ACCORDING TO THE BBCH GENERAL SCALE. THE HEAT REQUIREMENT OF EACH STAGE WAS CALCULATED AS GROWING DEGREE HOURS (GDH) AND GROWING DEGREE DAYS (GDD). THE ANNUAL GROWTH PATTERN OF TRUNK, SHOOT, AND FRUIT WAS ALSO STUDIED. AFTER DORMANCY BREAKING INVOLVING 225 CHILLING UNITS, THIS…	RESPONSES TO ENVIRONMENTAL CONDITIONS	BBCH GENERAL SCALE; GROWTH PATTERN; PHENOLOGICAL STAGES; PRUNUS PERSICA	VEGETATIVE SINK ACTIVITY; DEFICIT IRRIGATION; SEASONAL PATTERNS; FRUIT; WATER; CULTIVARS	10.21273/HORTSCI.43.6.1813	ARTICLE	ENGLISH	AMER SOC HORTICULTURAL SCIENCE	HORTSCIENCE	WOS:000259483900037
2008	GUTIERREZ, ANDREW PAUL;PONTI, LUIGI;D'OULTREMONT, THIBAUD;ELLIS, C. K.	CLIMATE CHANGE EFFECTS ON POIKILOTHERM TRITROPHIC INTERACTIONS	SPECIES OF PLANTS AND ANIMALS HAVE CHARACTERISTIC CLIMATIC REQUIREMENTS FOR GROWTH, SURVIVAL AND REPRODUCTION THAT LIMIT THEIR GEOGRAPHIC DISTRIBUTION, ABUNDANCE AND INTERACTIONS WITH OTHER SPECIES. TO ANALYZE THIS COMPLEXITY REQUIRES THE DEVELOPMENT OF MODELS THAT INCLUDE NOT ONLY THE EFFECTS OF BIOTIC FACTORS ON SPECIES DYNAMICS AND INTERACTIONS, BUT ALSO THE EFFECTS OF ABIOTIC FACTORS INCLUDIN…	PREDICTION MODELS		BIOLOGICAL-CONTROL; NATURAL ENEMIES; PINK-BOLLWORM; CALIFORNIA; WEATHER; FUTURE; CARBON; MODEL; APHID; NITROGEN	10.1007/s10584-007-9379-4	ARTICLE	ENGLISH	SPRINGER	CLIMATIC CHANGE	WOS:000254987600012
2009	ECCEL, EMANUELE;REA, ROBERTO;CAFFARRA, AMELIA;CRISCI, ALFONSO	RISK OF SPRING FROST TO APPLE PRODUCTION UNDER FUTURE CLIMATE SCENARIOS: THE ROLE OF PHENOLOGICAL ACCLIMATION	IN THE CONTEXT OF GLOBAL WARMING, THE GENERAL TREND TOWARDS EARLIER FLOWERING DATES OF MANY TEMPERATE TREE SPECIES IS LIKELY TO RESULT IN AN INCREASED RISK OF DAMAGE FROM EXPOSURE TO FROST. TO TEST THIS HYPOTHESIS, A PHENOLOGICAL MODEL OF APPLE FLOWERING WAS APPLIED TO A TEMPERATURE SERIES FROM TWO LOCATIONS IN AN IMPORTANT AREA FOR APPLE PRODUCTION IN EUROPE (TRENTINO, ITALY). TWO SIMULATED 50-Y…	PREDICTION MODELS	APPLE; PHENOLOGY; FROST RISK; GLOBAL WARMING; ACCLIMATION	ELEVATED ATMOSPHERIC CO2; SCALE NUMERICAL-MODEL; SENSITIVE AREAS; AIR-TEMPERATURE; TREE PHENOLOGY; FRUIT-TREES; DAMAGE; BUDBURST; VARIABILITY; PLANT	10.1007/s00484-009-0213-8	ARTICLE	ENGLISH	SPRINGER	INTERNATIONAL JOURNAL OF BIOMETEOROLOGY	WOS:000265298100008
2009	SCHWARTZ, ELINOR;TZULKER, REVITAL;GLAZER, IRA;BAR-YA'AKOV, IRIT;WIESMAN, ZEEV;TRIPLER, EFFI;BAR-ILAN, IGAL;FROMM, HILLEL;BOROCHOV-NEORI, HAMUTAL;HOLLAND, DORON;AMIR, RACHEL	ENVIRONMENTAL CONDITIONS AFFECT THE COLOR, TASTE, AND ANTIOXIDANT CAPACITY OF 11 POMEGRANATE ACCESSIONS' FRUITS	THE WELL-ESTABLISHED HEALTH BENEFICIAL VALUE OF POMEGRANATE JUICE IS LEADING TO INCREASED DEMAND FOR POMEGRANATE PRODUCTS AND TO THE EXPANSION OF POMEGRANATE ORCHARDS WORLDWIDE. THE CURRENT STUDY DESCRIBES DIFFERENCES IN THE CHEMICAL COMPOSITION OF MAJOR INGREDIENTS OF THE ARILS AND PEELS OF 11 ACCESSIONS GROWN IN MEDITERRANEAN AND DESERT CLIMATES IN ISRAEL. IN MOST OF THE ACCESSIONS, THE LEVELS …	RESPONSES TO ENVIRONMENTAL CONDITIONS	ANTHOCYANIN; ANTIOXIDANT ACTIVITY; CLIMATIC CONDITIONS; GROWTH CONDITIONS; TOTAL PHENOLICS; PUNICA GRANATUM L.	PROSTATE-CANCER; ORGANIC-ACIDS; CHEMICAL-CONSTITUENTS; PHENOLIC COMPOSITION; PUNICA-GRANATUM; GENE-EXPRESSION; TEMPERATURE; JUICE; ANTHOCYANINS; ACCUMULATION	10.1021/jf901466c	ARTICLE	ENGLISH	AMER CHEMICAL SOC	JOURNAL OF AGRICULTURAL AND FOOD CHEMISTRY	WOS:000270461500066
2009	PONTI, LUIGI;COSSU, Q. ANTONIO;GUTIERREZ, ANDREW PAUL	CLIMATE WARMING EFFECTS ON THE <I>OLEA EUROPAEA</I>-<I>BACTROCERA OLEAE</I> SYSTEM IN MEDITERRANEAN ISLANDS: SARDINIA AS AN EXAMPLE	GLOBAL WARMING WILL AFFECT ALL SPECIES BUT IN LARGELY UNKNOWN WAYS, WITH CERTAIN REGIONS SUCH AS THE MEDITERRANEAN BASIN AND ITS MAJOR ISLANDS INCLUDING SARDINIA BEING PARTICULARLY VULNERABLE TO DESERTIFICATION. OLIVE (OLEA EUROPAEA) IS OF ECO-SOCIAL IMPORTANCE IN THE MEDITERRANEAN WHERE IT WAS DOMESTICATED. THIS DROUGHT-RESISTANT CROP AND ITS MAJOR PEST, THE OLIVE FLY (BACTROCERA OLEAE), HAVE TI…	PREDICTION MODELS	AGROECOSYSTEM ANALYSIS; CLIMATE CHANGE; GIS; MEDITERRANEAN BASIN; MULTITROPHIC INTERACTIONS; OLIVE; OLIVE FLY; PHYSIOLOGICALLY BASED MODELS; POPULATION ECOLOGY; SARDINIA	BIOTIC INTERACTIONS; PINK-BOLLWORM; OLIVE TREE; IMPACTS; RESPONSES; TEMPERATURES; CALIFORNIA; PHENOLOGY; ENVELOPE; HISTORY	10.1111/j.1365-2486.2009.01938.x	ARTICLE	ENGLISH	WILEY	GLOBAL CHANGE BIOLOGY	WOS:000271710300006
2009	GORDO, OSCAR;JOSE SANZ, JUAN	LONG-TERM TEMPORAL CHANGES OF PLANT PHENOLOGY IN THE WESTERN MEDITERRANEAN	PLANTS ARE ALTERING THEIR LIFE CYCLES IN RESPONSE TO CURRENT CLIMATIC CHANGE AROUND THE GLOBE. MORE THAN 200 000 RECORDS FOR SIX PHENOLOGICAL EVENTS (LEAF UNFOLDING, FLOWERING, FRUIT RIPENING, FRUIT HARVESTING, LEAF FALLING AND GROWING SEASON) OF 29 PERENNIAL SPECIES FOR THE PERIOD 1943-2003 RECORDED THROUGHOUT SPAIN PROVIDE THE LONGEST TEMPORAL AND THE BROADEST SPATIAL ASSESSMENT OF PLANT PHENOL…	RESPONSES TO ENVIRONMENTAL CONDITIONS	FLOWERING; FRUITING; GROWING SEASON; LEAF FALLING; LEAF UNFOLDING; LIFE CYCLES; LONG-TERM STUDY; SPAIN; TIME-SERIES	SOUTHERN RANGE-EDGE; CLIMATE-CHANGE; GROWING-SEASON; SPRING PHENOLOGY; SEQUENTIAL INTRODUCTION; IBERIAN PENINSULA; HONEYBEE COLONIES; AIR-TEMPERATURE; GROWTH DECLINE; TIME-SERIES	10.1111/j.1365-2486.2009.01851.x	ARTICLE	ENGLISH	WILEY	GLOBAL CHANGE BIOLOGY	WOS:000267698400007
2010	KUMAR, G. PHANI;MURUGAN, M. PAL;MURKUTE, ASHUTOSH A.;SINGH, SHASHI BALA	A CARBON SEQUESTRATION STRATEGY INVOLVING TEMPERATE FRUIT CROPS IN THE TRANS-HIMALAYAN REGION	A CURRENT MAJOR CONCERN IS INCREASING LEVELS OF ATMOSPHERIC CO(2) WHICH MAY BE RESPONSIBLE FOR GLOBAL WARMING OR CLIMATE CHANGE. FRUIT TREE ORCHARDS HAVE RECEIVED ATTENTION IN RECENT YEARS BY VIRTUE OF THEIR POTENTIAL TO ACT AS CARBON POOLS. THE TRANS-HIMALAYAN VALLEY (I.E., THE NUBRA VALLEY) AT AN ALTITUDE OF 3,048 M, IS COVERED BY > 60,000 TEMPERATE FRUIT TREES. THE FOCUS OF THIS PAPER IS ON TH…	SUSTAINABLE AGRICULTURE		JATROPHA-CURCAS; FORESTS; LADAKH; ZINC		ARTICLE	ENGLISH	HEADLEY BROTHERS LTD	JOURNAL OF HORTICULTURAL SCIENCE & BIOTECHNOLOGY	WOS:000284031700006
2010	GORDO, OSCAR;JOSE SANZ, JUAN	IMPACT OF CLIMATE CHANGE ON PLANT PHENOLOGY IN MEDITERRANEAN ECOSYSTEMS	PLANT PHENOLOGY IS STRONGLY CONTROLLED BY CLIMATE AND HAS CONSEQUENTLY BECOME ONE OF THE MOST RELIABLE BIOINDICATORS OF ONGOING CLIMATE CHANGE. WE USED A DATASET OF MORE THAN 200 000 RECORDS FOR SIX PHENOLOGICAL EVENTS OF 29 PERENNIAL PLANT SPECIES MONITORED FROM 1943 TO 2003 FOR A COMPREHENSIVE ASSESSMENT OF PLANT PHENOLOGICAL RESPONSES TO CLIMATE CHANGE IN THE MEDITERRANEAN REGION. TEMPERATURE,…	PREDICTION MODELS	FLOWERING; FRUITING; GLOBAL WARMING; GROWING SEASON; LEAF FALLING; LEAF UNFOLDING; NORTH ATLANTIC OSCILLATION; PRECIPITATION; SPAIN; TEMPERATURE	NORTH-ATLANTIC OSCILLATION; AUTUMN BIRD MIGRATION; LONG-TERM; TEMPERATURE RESPONSE; IBERIAN PENINSULA; FLOWERING DATES; TREE PHENOLOGY; GROWING-SEASON; CENTRAL SPAIN; WOODY-PLANTS	10.1111/j.1365-2486.2009.02084.x	ARTICLE	ENGLISH	WILEY	GLOBAL CHANGE BIOLOGY	WOS:000274419500015
2010	GIRONA, J.;BEHBOUDIAN, M. H.;MATA, M.;DEL CAMPO, J.;MARSAL, J.	EXPLORING SIX REDUCED IRRIGATION OPTIONS UNDER WATER SHORTAGE FOR 'GOLDEN SMOOTHEE' APPLE: RESPONSES OF YIELD COMPONENTS OVER THREE YEARS	WATER FOR IRRIGATION IS IN SHORT SUPPLY WORLDWIDE, THEREFORE REDUCED IRRIGATION OPTIONS WILL HAVE TO BE EXPLORED. WE DID THIS FOR 'GOLDEN SMOOTHEE' APPLE OVER THE GROWING SEASONS OF 2003-2005 AT THE IRTA-ESTACIO EXPERIMENTAL DE LLEIDA (41 DEGREES 37' N; 0 DEGREES 52' E; 260 M A.S.1.), CATALONIA, SPAIN. THIS REGION HAS A TEMPERATE CLIMATE WITH WINTER-DOMINANT RAINFALL. AVERAGES OF ANNUAL RAINFALL …	WATER MANAGEMENT	DEFICIT IRRIGATION; FRUIT GROWTH; MALUS DOMESTICA; STEM WATER POTENTIAL; YIELD	PINK-LADY APPLE; DEFICIT IRRIGATION; FRUIT-QUALITY; GROWTH; SIZE	10.1016/j.agwat.2010.09.011	ARTICLE	ENGLISH	ELSEVIER	AGRICULTURAL WATER MANAGEMENT	WOS:000285452200016
2010	SCHWARTZ, MARK D.;HANES, JONATHAN M.	CONTINENTAL-SCALE PHENOLOGY: WARMING AND CHILLING	WITH ABUNDANT EVIDENCE OF RECENT CLIMATE WARMING, MOST VEGETATION STUDIES HAVE CONCENTRATED ON ITS DIRECT IMPACTS, SUCH AS MODIFICATIONS TO SEASONAL PLANT AND ANIMAL LIFE CYCLE EVENTS (PHENOLOGY). THE MOST COMMON EXAMPLES ARE INDICATIONS OF EARLIER ONSET OF SPRING PLANT GROWTH AND DELAYED ONSET OF AUTUMN SENESCENCE. HOWEVER, LESS ATTENTION HAS BEEN PAID TO THE IMPLICATIONS OF CONTINUED WARMING FO…	RESPONSES TO ENVIRONMENTAL CONDITIONS	PHENOLOGY; GLOBAL WARMING; LILAC; CHILLING REQUIREMENT WESTERN UNITED STATES	WINTER CHILL; BUDBURST; CALIFORNIA; ONSET; FRUIT	10.1002/joc.2014	ARTICLE	ENGLISH	WILEY-BLACKWELL	INTERNATIONAL JOURNAL OF CLIMATOLOGY	WOS:000282306000002
2010	VITI, R.;ANDREINI, L.;RUIZ, D.;EGEA, J.;BARTOLINI, S.;IACONA, C.;CAMPOY, J. A.	EFFECT OF CLIMATIC CONDITIONS ON THE OVERCOMING OF DORMANCY IN APRICOT FLOWER BUDS IN TWO MEDITERRANEAN AREAS: MURCIA (SPAIN) AND TUSCANY (ITALY)	FOR TEMPERATE-ZONE FRUIT SPECIES SUCH AS APRICOT, WHEN WINTER COLD REQUIREMENTS ARE NOT ADEQUATELY SATISFIED, NEGATIVE REPERCUSSIONS ON PRODUCTIVITY OCCUR. THE AIM OF THIS RESEARCH WAS TO STUDY THE EFFECT OF, MAINLY TEMPERATURE ON THE OVERCOMING OF DORMANCY IN DIFFERENT APRICOT CULTIVARS GROWING IN TWO AREAS (ITALY, TUSCANY: LAT. 43 DEGREES 02'N, LONG. 10 DEGREES 36'E; SPAIN, MURCIA: LAT. 38 DEGR…	PREDICTION MODELS	CHILLING AND HEAT REQUIREMENT; ENVIRONMENT; FLOWER BUD; FLOWERING; PRUNUS ARMENIACA L.	TEMPERATURE-DEPENDENCE; HEAT REQUIREMENTS; GROWTH; CULTIVARS; PREDICTION; BREAKING; PLANTS; BLOOM; MODEL	10.1016/j.scienta.2010.01.001	ARTICLE	ENGLISH	ELSEVIER	SCIENTIA HORTICULTURAE	WOS:000275779900011
2010	NYAMUKONDIWA, CASPER;TERBLANCHE, JOHN S.	WITHIN-GENERATION VARIATION OF CRITICAL THERMAL LIMITS IN ADULT MEDITERRANEAN AND NATAL FRUIT FLIES <I>CERATITIS CAPITATA</I> AND <I>CERATITIS ROSA</I>: THERMAL HISTORY AFFECTS SHORT-TERM RESPONSES TO TEMPERATURE	INSECT THERMAL TOLERANCE SHOWS A RANGE OF RESPONSES TO THERMAL HISTORY DEPENDING ON THE DURATION AND SEVERITY OF EXPOSURE. HOWEVER, FEW STUDIES HAVE INVESTIGATED THESE EFFECTS UNDER RELATIVELY MODEST TEMPERATURE VARIATION OR THE INTERACTIONS BETWEEN SHORT- AND LONGER-TERM EXPOSURES. IN THE PRESENT STUDY, USING A FULL-FACTORIAL DESIGN, 1 WEEK-LONG ACCLIMATION RESPONSES OF CRITICAL THERMAL MINIMUM …	RESPONSES TO ENVIRONMENTAL CONDITIONS	ACCLIMATION; PHENOTYPIC PLASTICITY; RAPID COLD HARDENING; RAPID HEAT HARDENING; STERILE INSECT RELEASE	GLOSSINA-PALLIDIPES DIPTERA; COLD-HARDENING RESPONSE; DIFFERENT LIFE STAGES; DROSOPHILA-MELANOGASTER; CONSTANT TEMPERATURES; HSP70 EXPRESSION; CLIMATE-CHANGE; SPP. DIPTERA; HEAT-SHOCK; FLY	10.1111/j.1365-3032.2010.00736.x	ARTICLE	ENGLISH	WILEY	PHYSIOLOGICAL ENTOMOLOGY	WOS:000280999000007
2010	SANDERS, C. J.;MELLOR, P. S.;WILSON, A. J.	INVASIVE ARTHROPODS	MANY ARTHROPOD SPECIES HAVE BEEN TRANSPORTED AROUND THE GLOBE AND SUCCESSFULLY INVADED NEW REGIONS. INVASIVE ARTHROPODS CAN HAVE SEVERE IMPACTS ON ANIMAL AND HUMAN HEALTH, AGRICULTURE AND FORESTRY, AND THE BIODIVERSITY OF NATURAL HABITATS AS WELL AS THOSE MODIFIED BY HUMANS. THE ECONOMIC AND ENVIRONMENTAL EFFECTS OF INVASION CAN BE BOTH DIRECT, THROUGH FEEDING AND COMPETITION, AND INDIRECT, SUCH …	RESPONSES TO ENVIRONMENTAL CONDITIONS	ANT; ARTHROPOD; ENVIRONMENTAL CHANGE; FOOD SECURITY; GLOBAL TRANSPORT; INSECT; INVASIVE SPECIES; MITE; MOSQUITO; TICK	MEDITERRANEAN FRUIT-FLY; AEDES-JAPONICUS-JAPONICUS; HARMONIA-AXYRIDIS PALLAS; INTRA-GUILD PREDATION; IMPORTED FIRE ANTS; ASIAN LADY BEETLE; NORTH-AMERICA; GYPSY-MOTH; RANGE EXPANSION; CLIMATE-CHANGE	10.20506/rst.29.2.1984	ARTICLE	ENGLISH	OFFICE INT EPIZOOTIES	REVUE SCIENTIFIQUE ET TECHNIQUE-OFFICE INTERNATIONAL DES EPIZOOTIES	WOS:000281488600007
2011	BOROCHOV-NEORI, HAMUTAL;JUDEINSTEIN, SYLVIE;HARARI, MOTI;BAR-YA'AKOV, IRIT;PATIL, BHIMANAGOUDA S.;LURIE, SUSAN;HOLLAND, DORON	CLIMATE EFFECTS ON ANTHOCYANIN ACCUMULATION AND COMPOSITION IN THE POMEGRANATE (<I>PUNICA GRANATUM</I> L.) FRUIT ARILS	WORLDWIDE POMEGRANATE (PUNICA GRANATUM L.) PRODUCTION HAS EXPANDED GREATLY DUE TO RECENT EVIDENCE ON THE FRUIT HEALTH ATTRIBUTES. THE FRUIT'S UNIQUE RED COLOR, CONFERRED BY ANTHOCYANINS, IS AN IMPERATIVE SENSORY QUALITY. CLIMATE EFFECTS ON THE FRUIT'S INTERNAL COLOR WERE REPORTED EARLIER. THE PRESENT STUDY INVESTIGATED THE INFLUENCE OF A WIDE RANGE OF TEMPERATURE REGIMES (SIMILAR TO 7-40 DEGREES …	RESPONSES TO ENVIRONMENTAL CONDITIONS	ANTHOCYANIN ACCUMULATION; ANTHOCYANIN COMPOSITION; ANTHOCYANIN GLUCOSIDES; CLIMATIC CONDITIONS; CYANIDIN; DELPHINIDIN; POMEGRANATE; PUNICA GRANATUM L.	ANTIOXIDANT ACTIVITY; JUICE PIGMENTATION; ELLAGIC ACID; EXTRACT; ELLAGITANNINS; POLYPHENOLS; CONSUMPTION	10.1021/jf2003688	ARTICLE	ENGLISH	AMER CHEMICAL SOC	JOURNAL OF AGRICULTURAL AND FOOD CHEMISTRY	WOS:000290691300021
2011	LUEDELING, EIKE;GIRVETZ, EVAN H.;SEMENOV, MIKHAIL A.;BROWN, PATRICK H.	CLIMATE CHANGE AFFECTS WINTER CHILL FOR TEMPERATE FRUIT AND NUT TREES	BACKGROUND: TEMPERATE FRUIT AND NUT TREES REQUIRE ADEQUATE WINTER CHILL TO PRODUCE ECONOMICALLY VIABLE YIELDS. GLOBAL WARMING HAS THE POTENTIAL TO REDUCE AVAILABLE WINTER CHILL AND GREATLY IMPACT CROP YIELDS. METHODOLOGY/PRINCIPAL FINDINGS: WE ESTIMATED WINTER CHILL FOR TWO PAST (1975 AND 2000) AND 18 FUTURE SCENARIOS (MID AND END 21ST CENTURY; 3 GLOBAL CLIMATE MODELS [GCMS]; 3 GREENHOUSE GAS EMI…	PREDICTION MODELS		PHENOLOGICAL RESPONSE; HYDROGEN CYANAMIDE; DORMANCY BREAKING; DEPENDENCE; RELEASE; PLANTS; LEAF	10.1371/journal.pone.0020155	ARTICLE	ENGLISH	PUBLIC LIBRARY SCIENCE	PLOS ONE	WOS:000291005800030
2011	GARCIA-TEJERO, IVAN;HUGO DURAN-ZUAZO, VICTOR;LUIS MURIEL-FERNANDEZ, JOSE;MARTINEZ-GARCIA, GONZALO;ANTONIO JIMENEZ-BOCANEGRA, JUAN	BENEFITS OF LOW-FREQUENCY IRRIGATION IN CITRUS ORCHARDS	CITRUS IS A CROP OF MAJOR ECONOMIC IMPORTANCE IN SPAIN, CULTIVATED DURING THE DRY SEASON WHEN IRRIGATION IS ESSENTIAL TO GUARANTEE YIELDS OF HIGH QUALITY. AS WATER RESOURCES ARE PROGRESSIVELY MORE INSUFFICIENT, MORE EFFECTIVE WATER MANAGEMENT IN AGRICULTURE IS CRUCIAL. DEFICIT IRRIGATION IN MANY AGRICULTURAL CROPS HAS FREQUENTLY PROVED TO BE AN EFFICIENT TOOL FOR IMPROVING WATER-USE EFFICIENCY. W…	WATER MANAGEMENT	SUSTAINED DEFICIT IRRIGATION; LOW-FREQUENCY DEFICIT IRRIGATION; INTEGRATED STEM-WATER POTENTIAL; INTEGRATED STOMATAL CONDUCTANCE; YIELD; FRUIT QUALITY	REGULATED DEFICIT IRRIGATION; SINENSIS L. OSBECK; WATER-STRESS; FRUIT-QUALITY; TRUNK SHRINKAGE; PLANT-RESPONSES; ROOT-ZONE; CROP LOAD; YIELD; APPLE	10.1007/s13593-011-0025-1	ARTICLE	ENGLISH	SPRINGER FRANCE	AGRONOMY FOR SUSTAINABLE DEVELOPMENT	WOS:000295125700013
2011	LIN-WANG, KUI;MICHELETTI, DIEGO;PALMER, JOHN;VOLZ, RICHARD;LOZANO, LIDIA;ESPLEY, RICHARD;HELLENS, ROGER P.;CHAGNE, DAVID;ROWAN, DARYL D.;TROGGIO, MICHELA;IGLESIAS, IGNASI;ALLAN, ANDREW C.	HIGH TEMPERATURE REDUCES APPLE FRUIT COLOUR VIA MODULATION OF THE ANTHOCYANIN REGULATORY COMPLEX	THE BIOSYNTHESIS OF ANTHOCYANIN IN MANY PLANTS IS AFFECTED BY ENVIRONMENTAL CONDITIONS. IN APPLE (MALUS X DOMESTICA BORKH.), CONCENTRATIONS OF FRUIT ANTHOCYANINS ARE LOWER UNDER HOT CLIMATIC CONDITIONS. WE EXAMINED THE ANTHOCYANIN ACCUMULATION IN THE PEEL OF MATURING 'MONDIAL GALA' AND 'ROYAL GALA' APPLES, GROWN IN BOTH TEMPERATE AND HOT CLIMATES, AND USING ARTIFICIAL HEATING OF ON-TREE FRUIT. HE…	BREEDING & GENETICS	MALUS X DOMESTICA; MYB; TRANSCRIPTIONAL REGULATION	MYB TRANSCRIPTION FACTOR; HEAT-STRESS RESPONSE; GENE-EXPRESSION; FLAVONOID BIOSYNTHESIS; FUNCTIONAL GENOMICS; NEGATIVE REGULATOR; RED COLORATION; BETA-CAROTENE; UV-B; ACCUMULATION	10.1111/j.1365-3040.2011.02316.x	ARTICLE	ENGLISH	WILEY	PLANT CELL AND ENVIRONMENT	WOS:000292543500011
2011	CAMPOY, J. A.;RUIZ, D.;COOK, N.;ALLDERMAN, L.;EGEA, J.	CLINAL VARIATION OF DORMANCY PROGRESSION IN APRICOT	THE AIM OF THIS STUDY WAS TO DETERMINE THE BUD DORMANCY PROGRESSION IN APRICOT AT DIFFERENT LATITUDES AND ALTITUDES. SIX LOCATIONS IN REGIONS WITH A MEDITERRANEAN CLIMATE IN SOUTH AFRICA (SA) AND SPAIN WERE CHOSEN. THE STUDY WAS CARRIED OUT DURING TWO CONSECUTIVE YEARS, 2007 AND 2008, IN SA AND RESULTS WERE COMPARED TO THOSE OBTAINED IN SPAIN IN 2008. LOCATIONS RANGED FROM LOW-CHILL AREAS, SUCH A…	RESPONSES TO ENVIRONMENTAL CONDITIONS	ALTITUDE; CHILLING REQUIREMENTS; CLINAL VARIATION; DORMANCY; LATITUDE; PHENOLOGY; TEMPERATE FRUIT	BUD DORMANCY; TEMPERATURE-DEPENDENCE; HEAT REQUIREMENTS; GENE-EXPRESSION; FRUIT-TREES; PEACH-TREES; BREAKING; APPLE; REST; ENDODORMANCY	10.1016/j.sajb.2010.12.006	ARTICLE	ENGLISH	ELSEVIER	SOUTH AFRICAN JOURNAL OF BOTANY	WOS:000292444600006
2011	HATCH, TREMAIN A.;HICKEY, CAIN C.;WOLF, TONY K.	COVER CROP, ROOTSTOCK, AND ROOT RESTRICTION REGULATE VEGETATIVE GROWTH OF CABERNET SAUVIGNON IN A HUMID ENVIRONMENT	COVER CROPS, ROOTSTOCKS, AND ROOT RESTRICTION WERE EVALUATED AS MEANS TO REGULATE VEGETATIVE GROWTH OF CABERNET SAUVIGNON GRAPEVINES IN A HUMID ENVIRONMENT. TREATMENTS WERE ARRANGED AS A STRIP-SPLIT-SPLIT PLOT WITH ROW-MIDDLE AND UNDER-TRELLIS COVER CROP (UTCC) COMPARED TO ROW-MIDDLE ONLY COVER CROP COMBINED WITH 85 CM WEED-FREE STRIPS IN THE VINE ROW AS MAIN PLOTS. ROOTSTOCKS RIPARIA GLOIRE (RIP…	WATER MANAGEMENT	CANOPY MANAGEMENT; COVER CROPS; ROOTSTOCKS; ROOT RESTRICTION; VINE BALANCE	WATER-USE EFFICIENCY; DEFICIT IRRIGATION; FRUIT COMPOSITION; VITIS-VINIFERA; MEDITERRANEAN CLIMATE; INTERCROPPING SYSTEM; ISOTOPE COMPOSITION; WINE QUALITY; GRAPEVINES; VINEYARD	10.5344/ajev.2011.11001	ARTICLE	ENGLISH	AMER SOC ENOLOGY VITICULTURE	AMERICAN JOURNAL OF ENOLOGY AND VITICULTURE	WOS:000295023700006
2012	VIOLA, FRANCESCO;NOTO, LEONARDO VALERIO;CANNAROZZO, MARCELLA;LA LOGGIA, GOFFREDO;PORPORATO, AMILCARE	OLIVE YIELD AS A FUNCTION OF SOIL MOISTURE DYNAMICS	THIS STUDY INTRODUCES A WATER-DRIVEN CROP MODEL AIMING TO QUANTITATIVELY LINK OLIVE YIELD TO CLIMATE AND SOIL MOISTURE DYNAMICS USING AN ECOHYDROLOGICAL APPROACH. A MATHEMATICAL MODEL DESCRIBING SOIL MOISTURE, EVAPOTRANSPIRATION AND ASSIMILATION DYNAMICS OF OLIVE ORCHARDS IS DEVELOPED HERE. THE MODEL IS ABLE TO EXPLICITLY REPRODUCE TWO DIFFERENT HYDROCLIMATIC PHASES IN MEDITERRANEAN AREAS: THE WE…	PREDICTION MODELS	OLIVE; CROP MODEL; WATER STRESS; EVAPOTRANSPIRATION; ASSIMILATION	OLEA-EUROPAEA L.; DIFFERENT IRRIGATION REGIMES; WATER-CONTROLLED ECOSYSTEMS; HYDROLOGIC PROCESSES; COUPLED DYNAMICS; ACTIVE-ROLE; TREES; BALANCE; PHOTOSYNTHESIS; TRANSPIRATION	10.1002/eco.208	ARTICLE	ENGLISH	WILEY-BLACKWELL	ECOHYDROLOGY	WOS:000299776600010
2012	PANZACCHI, PIETRO;TONON, GIUSTINO;CECCON, CHRISTIAN;SCANDELLARI, FRANCESCA;VENTURA, MAURIZIO;ZIBORDI, MARCO;TAGLIAVINI, MASSIMO	BELOWGROUND CARBON ALLOCATION AND NET PRIMARY AND ECOSYSTEM PRODUCTIVITIES IN APPLE TREES (<I>MALUS DOMESTICA</I>) AS AFFECTED BY SOIL WATER AVAILABILITY	FRUIT ORCHARDS POTENTIAL AS CARBON (C) SINKS IS VIRTUALLY UNKNOWN. MOREOVER, DESPITE THEIR IMPORTANCE IN THE MEDITERRANEAN AREA, FEW DATA ARE AVAILABLE ABOUT THE EFFECT OF THE REDUCTION IN WATER AVAILABILITY ON FRUIT TREE PRODUCTIVITY. HERE WE REPORT THE EFFECT OF TWO DIFFERENT IRRIGATION REGIMES ON NET PRIMARY (NPP) AND NET ECOSYSTEM (NEP) PRODUCTIVITIES OF AN APPLE ORCHARD IN NORTHERN ITALY IN …	WATER MANAGEMENT	APPLE; SOIL RESPIRATION; NET PRIMARY PRODUCTIVITY; WATER STRESS; TOTAL BELOWGROUND CARBON ALLOCATION	CLIMATE-CHANGE; RHIZOSPHERE RESPIRATION; USE EFFICIENCY; CO2 EFFLUX; ROOT; TEMPERATURE; FORESTS; BALANCE; CITRUS; GROWTH	10.1007/s11104-012-1235-2	ARTICLE	ENGLISH	SPRINGER	PLANT AND SOIL	WOS:000310207300017
2012	GARGOURI, KAMEL;BENTAHER, HATEM;RHOUMA, ALI	A NOVEL METHOD TO ASSESS DROUGHT STRESS OF OLIVE TREE	THREATS OF DESERTIFICATION HAVE BEEN PROJECTED FOR THE MEDITERRANEAN BASIN UNDER RELATIVELY MINOR WARMING AND DRYING SCENARIOS. THIS SITUATION RAISES THE NEED FOR MITIGATION STRATEGIES AND ADAPTATION OF CROP PRODUCTION. CROP VULNERABILITY ASSESSMENT IS THEREFORE NEEDED. IN TUNISIA, OLIVE CULTURE IS A MAJOR ACTIVITY. IN SOME CASES, OLIVE IS THE ONLY CROP ABLE TO GROW IN LOCAL CONDITIONS. HOWEVER, …	PREDICTION MODELS	OLEA EUROPAEA; OLIVE GROWING; DROUGHT; VULNERABILITY; GIS; SOIL QUALITY	CLIMATE-CHANGE; DIVERSITY	10.1007/s13593-011-0078-1	ARTICLE	ENGLISH	SPRINGER FRANCE	AGRONOMY FOR SUSTAINABLE DEVELOPMENT	WOS:000306061800013
2012	NERI, DAVIDE;BARUZZI, GIANLUCA;MASSETANI, FRANCESCA;FAEDI, WALTHER	STRAWBERRY PRODUCTION IN FORCED AND PROTECTED CULTURE IN EUROPE AS A RESPONSE TO CLIMATE CHANGE	NERI, D., BARUZZI, G., MASSETANI, F. AND FAEDI, W. 2012. STRAWBERRY PRODUCTION IN FORCED AND PROTECTED CULTURE IN EUROPE AS A RESPONSE TO CLIMATE CHANGE. CAN. J. PLANT SCI. 92: 1021-1036. IN EUROPE, THE PRODUCTION OF STRAWBERRY FOR FRESH MARKET IN FORCED AND PROTECTED CONDITIONS IS INCREASING. THESE TECHNIQUES WERE INITIALLY AIMED AT ENHANCING THE EARLINESS OF JUNE-BEARING SHORT DAY VARIETIES. NO…	BREEDING & GENETICS	FRAGARIA X ANANASSA; FORCING AND PROTECTING SYSTEMS; PLANT PROPAGATION; FLOWER INDUCTION; PLANT ARCHITECTURE; STRESS	FLOWER BUD INITIATION; FRUIT PRODUCTION; FORCING TEMPERATURE; RUNNER DEVELOPMENT; FLORAL INITIATION; VEGETATIVE GROWTH; GIBBERELLIC-ACID; GROWING MEDIA; PHOTOPERIOD; PLANT	10.4141/CJPS2011-276	ARTICLE	ENGLISH	CANADIAN SCIENCE PUBLISHING	CANADIAN JOURNAL OF PLANT SCIENCE	WOS:000311712600006
2012	GAO, ZHIHONG;ZHUANG, WEIBING;WANG, LIANGJU;SHAO, JING;LUO, XIAOYAN;CAI, BINHUA;ZHANG, ZHEN	EVALUATION OF CHILLING AND HEAT REQUIREMENTS IN JAPANESE APRICOT WITH THREE MODELS	ESTIMATING CHILLING REQUIREMENTS IS CRUCIAL FOR IDENTIFYING APPROPRIATE CULTIVARS FOR A GIVEN SITE, FOR TIMING APPLICATIONS OF DORMANCY-BREAKING CHEMICAL AGENTS, AND FOR PREDICTING CONSEQUENCES OF CLIMATE CHANGE. FOR TEMPERATE-ZONE FRUIT SPECIES SUCH AS JAPANESE APRICOT, PRODUCTIVITY IS REDUCED WHEN CHILLING REQUIREMENTS ARE NOT ADEQUATELY SATISFIED. IN OUR STUDY, WE OBTAINED CHILLING AND HEAT RE…	PREDICTION MODELS	CHILLING ACCUMULATION; DORMANCY; DYNAMIC MODEL; FLOWERING; PRUNUS MUME; UTAH MODEL; WEINBERGER MODEL	DORMANCY BREAKING; FLOWER BUDS; TEMPERATURE-DEPENDENCE; FRUIT-TREES; CULTIVARS; ENDODORMANCY; PLANTS; PEACH; L.	10.21273/HORTSCI.47.12.1826	ARTICLE	ENGLISH	AMER SOC HORTICULTURAL SCIENCE	HORTSCIENCE	WOS:000315708400031
2012	CAMMALLERI, C.;ANDERSON, M. C.;CIRAOLO, G.;D'URSO, G.;KUSTAS, W. P.;LA LOGGIA, G.;MINACAPILLI, M.	APPLICATIONS OF A REMOTE SENSING-BASED TWO-SOURCE ENERGY BALANCE ALGORITHM FOR MAPPING SURFACE FLUXES WITHOUT IN SITU AIR TEMPERATURE OBSERVATIONS	THE TWO-SOURCE ENERGY BALANCE (TSEB) MODEL USES REMOTELY SENSED MAPS OF LAND-SURFACE TEMPERATURE (LST) ALONG WITH LOCAL AIR TEMPERATURE ESTIMATES AT A NOMINAL BLENDING HEIGHT TO MODEL HEAT AND WATER FLUXES ACROSS A LANDSCAPE, PARTITIONED BETWEEN DUAL SOURCES OF CANOPY AND SOIL. FOR OPERATIONAL IMPLEMENTATION OF TSEB, HOWEVER, IT IS OFTEN DIFFICULT TO OBTAIN REPRESENTATIVE AIR TEMPERATURE DATA THA…	PREDICTION MODELS	TWO-SOURCE ENERGY BALANCE; ACTUAL EVAPOTRANSPIRATION; MEDITERRANEAN CLIMATE; THERMAL REMOTE SENSING	LEAF-AREA INDEX; HEAT-FLUX; RADIOMETRIC TEMPERATURE; MODEL; SOIL; VEGETATION; ASTER; EVAPOTRANSPIRATION; EVAPORATION; INFORMATION	10.1016/j.rse.2012.06.009	ARTICLE	ENGLISH	ELSEVIER SCIENCE INC	REMOTE SENSING OF ENVIRONMENT	WOS:000311247700043
2012	CAMPOY, JOSE ANTONIO;RUIZ, DAVID;ALLDERMAN, LAURA;COOK, NIGEL;EGEA, JOSE	THE FULFILMENT OF CHILLING REQUIREMENTS AND THE ADAPTATION OF APRICOT (<I>PRUNUS ARMENIACA</I> L.) IN WARM WINTER CLIMATES: AN APPROACH IN MURCIA (SPAIN) AND THE WESTERN CAPE (SOUTH AFRICA)	DIFFERENT CHILLING REQUIREMENTS (CRS) ARE REQUIRED FOR APRICOT (PRUNUS ARMENIACA L.) CULTIVARS TO OVERCOME DORMANCY. IN A GLOBAL CLIMATE CHANGE CONTEXT, KNOWLEDGE OF THESE REQUIREMENTS IS CRITICAL; PRODUCERS MUST SELECT THE APPROPRIATE CULTIVARS TO AVOID LOSSES CAUSED BY AN INADEQUATE CULTIVAR ADAPTATION IN A PARTICULAR AREA. IMPORTANT DIFFERENCES HAVE BEEN REPORTED IN THE CRS OF CULTIVARS OF TEM…	BREEDING & GENETICS	CHILLING REQUIREMENT; CLIMATIC CHANGE; DORMANCY; HEAT REQUIREMENT; MODEL; PRUNUS ARMENIACA L	HEAT REQUIREMENT; DORMANCY BREAKING; BUD DORMANCY; FRUIT-TREES; TEMPERATURE-DEPENDENCE; PREDICTION MODEL; VEGETATIVE BUDS; DYNAMIC-MODEL; PEACH-TREES; FLOWER BUDS	10.1016/j.eja.2011.10.004	ARTICLE	ENGLISH	ELSEVIER	EUROPEAN JOURNAL OF AGRONOMY	WOS:000300539700005
2012	EHLENFELDT, MARK K.;ROWLAND, LISA J.;OGDEN, ELIZABETH L.;VINYARD, BRYAN T.	COLD-HARDINESS, ACCLIMATION, AND DEACCLIMATION AMONG DIVERSE BLUEBERRY GENOTYPES	COLD INJURY TO PLANTS CAN OCCUR BY EARLY FALL FREEZES BEFORE COLD ACCLIMATION, BY SEVERE MIDWINTER FREEZES THAT EXCEED THE LIMITS OF THE PLANT'S TOLERANCE, OR BY HARD FREEZES IN LATE WINTER OR EARLY SPRING AFTER PARTIAL OR COMPLETE DEACCLIMATION. IDEALLY, BLUEBERRY (VACCINIUM L.) CULTIVARS FOR TEMPERATE REGIONS SHOULD ACCLIMATE TO COLD QUICKLY IN THE FALL, HAVE A HIGH MIDWINTER-HARDINESS, AND DEA…	RESPONSES TO ENVIRONMENTAL CONDITIONS	HARDENING; DEHARDENING; FREEZING TOLERANCE; VACCINIUM	HIGHBUSH BLUEBERRY; SECTION CYANOCOCCUS; BUD DEVELOPMENT; VACCINIUM; CULTIVARS; TOLERANCE	10.21273/JASHS.137.1.31	ARTICLE	ENGLISH	AMER SOC HORTICULTURAL SCIENCE	JOURNAL OF THE AMERICAN SOCIETY FOR HORTICULTURAL SCIENCE	WOS:000299663500004
2012	AKSOY, U.;CAN, H. Z.	EXPECTED EFFECTS OF CLIMATE CHANGE ON ORGANIC AGRICULTURE IN TURKEY	IN TURKEY ORGANIC AGRICULTURE STARTED IN MID-1980S WITH THE DEMAND COMING FROM THE ENLARGING EUROPEAN MARKET. THIS IMPULSE RESULTED IN CONVERTING TRADITIONAL TURKISH CROPS AS DRIED FRUIT AND NUTS THAT WERE ALREADY GROWN AS LOW-INPUT INTO ORGANIC MANAGEMENT. THESE COMMODITIES STILL PLAY A MAJOR ROLE IN TURKISH ORGANIC PRODUCTION AND EXPORT. TURKEY BEING A MEDITERRANEAN COUNTRY IS REPORTED TO BE SE…	SUSTAINABLE AGRICULTURE	MEDITERRANEAN; CARBON EMISSION; DROUGHT; PERENNIAL PLANTS; PERENNIAL SPECIES			ARTICLE	ENGLISH	EDIZIONI DEDALO S R L	NEW MEDIT	WOS:000208915300002
2013	DARBYSHIRE, REBECCA;WEBB, LEANNE;GOODWIN, IAN;BARLOW, E. W. R.	EVALUATION OF RECENT TRENDS IN AUSTRALIAN POME FRUIT SPRING PHENOLOGY	TEMPORAL AND TEMPERATURE DRIVEN ANALYSES WERE CONDUCTED FOR EIGHT SPRING PHENOLOGY DATASETS FROM THREE AUSTRALIAN POME FRUIT GROWING REGIONS RANGING FROM 24 TO 43 YEARS IN LENGTH. THIS, THE FIRST SUCH ANALYSIS FOR AUSTRALIA, INDICATED SIGNIFICANT TEMPORAL CHANGE IN PHENOPHASE TIMING FOR ONLY ONE OF THE DATASETS. TO DETERMINE RELATIONSHIPS TO TEMPERATURE, A SEQUENTIAL CHILL AND GROWTH METHOD AS WE…	PREDICTION MODELS	APPLE; PEAR; CLIMATE CHANGE; GROWING DEGREE DAY; CHILL; SEQUENTIAL MODEL; GREEN TIP; FULL BLOOM	CLIMATE-CHANGE; LONG-TERM; HEAT REQUIREMENTS; PREDICTION MODEL; REST COMPLETION; BUD-BURST; APPLE; TEMPERATURE; GROWTH; CULTIVARS	10.1007/s00484-012-0567-1	ARTICLE	ENGLISH	SPRINGER	INTERNATIONAL JOURNAL OF BIOMETEOROLOGY	WOS:000317474400009
2013	STAVI, ILAN	BIOCHAR USE IN FORESTRY AND TREE-BASED AGRO-ECOSYSTEMS FOR INCREASING CLIMATE CHANGE MITIGATION AND ADAPTATION	THIS STUDY REVIEWS THE POTENTIAL USE OF BIOCHAR AS SOIL AMENDMENT IN AFFORESTATION, REFORESTATION, AGROFORESTRY, FRUIT TREE ORCHARDS, AND BIO-ENERGY PLANTATIONS. IMPLEMENTING THIS PRACTICE COULD SEQUESTER LARGE AMOUNTS OF CARBON (C) OVER THE LONG-TERM, POTENTIALLY OFFSETTING ANTHROPOGENIC EMISSIONS OF CARBON DIOXIDE, AND MITIGATING CLIMATE CHANGE. ON A GLOBAL SCALE, THIS PRACTICE COULD SEQUESTER …	SUSTAINABLE AGRICULTURE	CARBON SEQUESTRATION; CLEAN DEVELOPMENT MECHANISM (CDM); ENVIRONMENTAL REGULATIONS; LAND RESTORATION; REDUCING EMISSIONS FROM DEFORESTATION AND DEGRADATION (REDD)	FIRE-DERIVED CHARCOAL; CARBON SEQUESTRATION; TEMPERATE REGION; NUTRIENT STATUS; LAND-USE; SOIL; ASH; MANAGEMENT; GROWTH; DEFORESTATION	10.1080/13504509.2013.773466	ARTICLE	ENGLISH	TAYLOR & FRANCIS INC	INTERNATIONAL JOURNAL OF SUSTAINABLE DEVELOPMENT AND WORLD ECOLOGY	WOS:000317952200008
2013	LUEDELING, EIKE;GUO, LIANG;DAI, JUNHU;LESLIE, CHARLES;BLANKE, MICHAEL M.	DIFFERENTIAL RESPONSES OF TREES TO TEMPERATURE VARIATION DURING THE CHILLING AND FORCING PHASES	TEMPERATE-ZONE TREES MUST FULFILL CULTIVAR-SPECIFIC CHILLING AND HEAT REQUIREMENTS DURING THE DORMANT PERIOD, IN ORDER TO PRODUCE LEAVES AND FLOWERS IN THE FOLLOWING GROWING SEASON. TIMING AND ACCUMULATION RATE OF CHILL AND HEAT ARE UNDERSTOOD TO DETERMINE THE TIMING OF SPRING EVENTS, BUT BOTH PROCESSES ARE DIFFICULT TO OBSERVE IN DORMANT TREE BUDS. WHERE LONG-TERM PHENOLOGICAL OBSERVATIONS ARE A…	RESPONSES TO ENVIRONMENTAL CONDITIONS	CHESTNUT; CHERRY; WALNUT; CHILLR; PARTIAL LEAST SQUARES REGRESSION; PHENOLOGY	CLIMATE-CHANGE IMPACTS; WINTER CHILL; PHENOLOGICAL RESPONSE; DORMANCY BREAKING; SPRING PHENOLOGY; FRUIT-TREES; REQUIREMENTS; DEPENDENCE; REGRESSION; RELEASE	10.1016/j.agrformet.2013.06.018	ARTICLE	ENGLISH	ELSEVIER SCIENCE BV	AGRICULTURAL AND FOREST METEOROLOGY	WOS:000325242500003
2013	CONSOLI, SIMONA;PAPA, RITA	CORRECTED SURFACE ENERGY BALANCE TO MEASURE AND MODEL THE EVAPOTRANSPIRATION OF IRRIGATED ORANGE ORCHARDS IN SEMI-ARID MEDITERRANEAN CONDITIONS	IN THIS PAPER, BASED ON THE ANALYSIS OF A LONG-TERM ENERGY BALANCE MONITORING PROGRAMME, A BOWEN RATIO-BASED METHOD (BR) WAS PROPOSED TO RESOLVE THE LACK OF CLOSURE OF THE EDDY COVARIANCE TECHNIQUE TO OBTAIN RELIABLE SENSIBLE (H) AND LATENT HEAT FLUXES (LAMBDA E). EVAPOTRANSPIRATION (ET) VALUES DETERMINED FROM THE BR METHOD (ETC,CORR) WERE COMPARED WITH THE UPSCALED TRANSPIRATION DATA DETERMINED …	WATER MANAGEMENT		SAP FLOW MEASUREMENT; CANOPY CONDUCTANCE; EDDY-COVARIANCE; HEAT-PULSE; WATER-USE; CROP COEFFICIENTS; KIWIFRUIT VINES; TRANSPIRATION; FLUXES; FIELD	10.1007/s00271-012-0395-4	ARTICLE	ENGLISH	SPRINGER	IRRIGATION SCIENCE	WOS:000323338300021
2013	LEGAVE, JEAN MICHEL;BLANKE, MICHAEL;CHRISTEN, DANILO;GIOVANNINI, DANIELA;MATHIEU, VINCENT;OGER, ROBERT	A COMPREHENSIVE OVERVIEW OF THE SPATIAL AND TEMPORAL VARIABILITY OF APPLE BUD DORMANCY RELEASE AND BLOOMING PHENOLOGY IN WESTERN EUROPE	IN THE CURRENT CONTEXT OF GLOBAL WARMING, AN ANALYSIS IS REQUIRED OF SPATIALLY-EXTENSIVE AND LONG-TERM BLOOMING DATA IN FRUIT TREES TO MAKE UP FOR INSUFFICIENT INFORMATION ON REGIONAL-SCALE BLOOMING CHANGES AND DETERMINISMS THAT ARE KEY TO THE PHENOLOGICAL ADAPTATION OF THESE SPECIES. WE THEREFORE ANALYSED BLOOMING DATES OVER LONG PERIODS AT CLIMATE-CONTRASTED SITES IN WESTERN EUROPE, FOCUSING MA…	RESPONSES TO ENVIRONMENTAL CONDITIONS	CHILLING; HEATING; MODELLING; FRUIT TREE; GLOBAL WARMING	FLOWERING TIME; CLIMATE-CHANGE; FRUIT-TREES; TEMPERATURE; MODELS; TRENDS; FROST; CULTIVARS; BUDBURST; IMPACT	10.1007/s00484-012-0551-9	ARTICLE	ENGLISH	SPRINGER	INTERNATIONAL JOURNAL OF BIOMETEOROLOGY	WOS:000314897300010
2013	MARQUEZ-GARCIA, F.;GONZALEZ-SANCHEZ, E. J.;CASTRO-GARCIA, S.;ORDONEZ-FERNANDEZ, R.	IMPROVEMENT OF SOIL CARBON SINK BY COVER CROPS IN OLIVE ORCHARDS UNDER SEMIARID CONDITIONS. INFLUENCE OF THE TYPE OF SOIL AND WEED	THE OLIVE TREE IS ONE OF THE MOST IMPORTANT CROPS IN SPAIN, AND THE MAIN ONE IN THE REGION OF ANDALUSIA. MOST ORCHARDS ARE RAIN-FED, WITH HIGH SLOPES WHERE CONVENTIONAL TILLAGE (CT) IS THE PRIMARY SOIL MANAGEMENT SYSTEM USED. THESE CONDITIONS LEAD TO HIGH EROSION AND A SIGNIFICANT TRANSPORT OF ORGANIC CARBON (OC). MOREOVER, SOIL TILLAGE ACCELERATES THE OXIDATION OF THE OC. COVER CROPS (CC) ARE TH…	SUSTAINABLE AGRICULTURE	CARBON FIXATION; CLIMATE CHANGE; CONSERVATION AGRICULTURE; SOIL PROTECTION; WOODY CROPS	ORGANIC-CARBON; PHYSICAL-PROPERTIES; TILLAGE SYSTEMS; SEQUESTRATION; MANAGEMENT; CONSERVATION; EROSION; STRATIFICATION; COMPACTION; RUNOFF	10.5424/sjar/2013112-3558	ARTICLE	ENGLISH	INST NACIONAL INVESTIGACION & TECNOLOGIA AGRARIA & ALIMENTARIA-INIA-CSIC	SPANISH JOURNAL OF AGRICULTURAL RESEARCH	WOS:000320489100006
2013	LUEDELING, EIKE;KUNZ, ACHIM;BLANKE, MICHAEL M.	IDENTIFICATION OF CHILLING AND HEAT REQUIREMENTS OF CHERRY TREES-A STATISTICAL APPROACH	MOST TREES FROM TEMPERATE CLIMATES REQUIRE THE ACCUMULATION OF WINTER CHILL AND SUBSEQUENT HEAT DURING THEIR DORMANT PHASE TO RESUME GROWTH AND INITIATE FLOWERING IN THE FOLLOWING SPRING. GLOBAL WARMING COULD REDUCE CHILL AND HENCE HAMPER THE CULTIVATION OF HIGH-CHILL SPECIES SUCH AS CHERRIES. YET DETERMINING CHILLING AND HEAT REQUIREMENTS REQUIRES LARGE-SCALE CONTROLLED-FORCING EXPERIMENTS, AND …	PREDICTION MODELS	FRUIT TREES; DYNAMIC MODEL; PARTIAL LEAST SQUARES REGRESSION; PROJECTION-TO-LATENT-STRUCTURES REGRESSION; CLIMATE CHANGE; PHENOLOGY; CHILLR	CLIMATE-CHANGE IMPACTS; DORMANCY BREAKING; WINTER CHILL; TEMPERATURE-DEPENDENCE; PREDICTION MODEL; SPRING PHENOLOGY; REST COMPLETION; DYNAMIC-MODEL; FRUIT-TREES; REGRESSION	10.1007/s00484-012-0594-y	ARTICLE	ENGLISH	SPRINGER	INTERNATIONAL JOURNAL OF BIOMETEOROLOGY	WOS:000323309300004
2013	ELLOUMI, OLFA;GHRAB, MOHAMED;KESSENTINI, HANEN;BEN MIMOUN, MEHDI	CHILLING ACCUMULATION EFFECTS ON PERFORMANCE OF PISTACHIO TREES CV. MATEUR IN DRY AND WARM AREA CLIMATE	PISTACHIOS (PISTACIA VERA L.) ARE WIDELY GROWN IN THE ARID RAINFED AREAS OF TUNISIA. HOWEVER, PISTACHIO PRODUCTION IS STILL LOW WITH IMPORTANT VARIATION BETWEEN YEARS. THIS STUDY INVESTIGATED THE RESPONSES OF PISTACHIO TREES TO VARIABLE WINTER CHILLING AND ANNUAL PRECIPITATION. IT WAS CARRIED OUT IN AN EXPERIMENTAL ORCHARD OF MATEUR, THE MOST IMPORTANT TUNISIAN CULTIVAR IN CENTRAL TUNISIA (34 DEG…	PREDICTION MODELS	PISTACIA VERA; DRY AREA; WINTER CHILL; MODELS; FLOWERING; NUT YIELD	HYDROGEN CYANAMIDE DORMEX; DECIDUOUS FRUIT-TREES; HEAT REQUIREMENTS; ALTERNATE-BEARING; DORMANCY BREAKING; KERMAN PISTACHIO; TEMPERATE FRUIT; BUD DORMANCY; APPLE; CULTIVARS	10.1016/j.scienta.2013.05.004	ARTICLE	ENGLISH	ELSEVIER	SCIENTIA HORTICULTURAE	WOS:000322932400011
2013	GHRAB, MOHAMED;GARGOURI, KAMEL;BENTAHER, HATEM;CHARTZOULAKIS, KOSTAS;AYADI, MOHAMED;BEN MIMOUN, MEHDI;MASMOUDI, MOHAMED MONCEF;BEN MECHLIA, NETIJ;PSARRAS, GEORGIOS	WATER RELATIONS AND YIELD OF OLIVE TREE (CV. CHEMLALI) IN RESPONSE TO PARTIAL ROOT-ZONE DRYING (PRD) IRRIGATION TECHNIQUE AND SALINITY UNDER ARID CLIMATE	WATER SCARCITY AND THE INCREASING WATER DEMAND FOR IRRIGATION IN OLIVE ORCHARDS ARE LEADING TO ADOPT DEFICIT IRRIGATION APPROACHES AND THE USE OF SALINE WATER. FIELD EXPERIMENT WAS CONDUCTED ON NINE-YEAR-OLD OLIVE TREES (OLEA EUROPAEA L. CV. CHEMLALI) GROWN ON SANDY DEEP SOIL AND DRIP IRRIGATED WITH SALINE WATER (EC 6.7 MS CM(-1)) UNDER ARID MEDITERRANEAN CLIMATE IN SOUTHERN TUNISIA DURING 2003-2…	WATER MANAGEMENT	DEFICIT IRRIGATION; OLEA EUROPEA; SALINE WATER; WATER RELATIONS; YIELD; ARID LAND	OLEA-EUROPAEA L.; IN-FIELD CONDITIONS; DEFICIT IRRIGATION; SALT TOLERANCE; OIL QUALITY; GROWTH; FRUIT; LEAF; SOIL; CULTIVARS	10.1016/j.agwat.2013.03.007	ARTICLE	ENGLISH	ELSEVIER	AGRICULTURAL WATER MANAGEMENT	WOS:000319245400001
2013	MIRANDA, CARLOS;SANTESTEBAN, LUIS G.;ROYO, JOSE B.	EVALUATION AND FITTING OF MODELS FOR DETERMINING PEACH PHENOLOGICAL STAGES AT A REGIONAL SCALE	PHENOLOGICAL MODELS PROVIDE AN ASSESSMENT ON THE ADAPTATION OF SPECIES AND CULTIVARS TO CURRENT CONDITIONS AS WELL AS THE ON THE IMPACT CLIMATE CHANGE MAY HAVE ON THEIR PERFORMANCE IN THE FUTURE. THE AIM OF THIS STUDY WAS TO OBTAIN PHENOLOGICAL MODELS THAT PREDICT ACCURATELY PEACH BUD DEVELOPMENT FOR REFERENCE CULTIVARS IN TEMPERATE GROWING AREAS. MODEL TESTING AND VALIDATION WERE DONE USING PHEN…	PREDICTION MODELS	PRUNUS PERSICA; PHENOLOGY; MODEL; CHILL; HEAT	HEAT REQUIREMENT; TEMPERATURE-DEPENDENCE; DORMANCY BREAKING; PREDICTION MODEL; CLIMATE-CHANGE; FLOWER BUDS; CHILL; APPLE; BUDBREAK; BUDBURST	10.1016/j.agrformet.2013.04.016	ARTICLE	ENGLISH	ELSEVIER	AGRICULTURAL AND FOREST METEOROLOGY	WOS:000322349800013
2013	GUO, LIANG;DAI, JUNHU;RANJITKAR, SAILESH;XU, JIANCHU;LUEDELING, EIKE	RESPONSE OF CHESTNUT PHENOLOGY IN CHINA TO CLIMATE VARIATION AND CHANGE	CLIMATE CHANGE HAS AFFECTED THE PHENOLOGY OF PLANTS AND ANIMALS THROUGHOUT THE WORLD, BUT FEW STUDIES HAVE EVALUATED CLIMATE RESPONSES OF FRUIT TREES IN EAST ASIA. IN PARTICULAR, THE RESPONSE OF TREE PHENOLOGY TO WARMING DURING DIFFERENT PARTS OF THE YEAR HAS NOT BEEN EXPLORED. WE EVALUATED LONG-TERM RECORDS (1963-2008) OF CHESTNUT (CASTANEA MOLLISSIMA BLUME) FIRST FLOWERING, LEAF COLORING AND LE…	PREDICTION MODELS	CHESTNUT; CLIMATE CHANGE; FIRST FLOWERING; GROWING SEASON LENGTH; LEAF COLORING; PARTIAL LEAST SQUARES REGRESSION	GROWING-SEASON; SPRING PHENOLOGY; TEMPORAL VARIABILITY; FLOWERING DATES; TEMPERATE FRUIT; CHANGE IMPACTS; EASTERN CHINA; FIELD CROPS; TRENDS; WINTER	10.1016/j.agrformet.2013.06.004	ARTICLE	ENGLISH	ELSEVIER	AGRICULTURAL AND FOREST METEOROLOGY	WOS:000324511100017
2013	DE OLIVEIRA, A. FERNANDES;MAMELI, M. G.;DE PAU, L.;SATTA, D.;NIEDDU, G.	DEFICIT IRRIGATION STRATEGIES IN <I>VITIS VINIFERA</I> L. CV. CANNONAU UNDER MEDITERRANEAN CLIMATE. PART I - PHYSIOLOGICAL RESPONSES, GROWTH, YIELD AND BERRY COMPOSITION	THE EFFECT OF DEFICIT IRRIGATION STRATEGIES ON PHYSIOLOGICAL PERFORMANCE, GROWTH, SOURCE:SINK BALANCE, WATER PRODUCTIVITY AND BERRY COMPOSITION OF FIELD-GROWN GRAPEVINES OF VITIS VINFFERA L. CV. CANNONAU (SYN. GRENACHE)/1103P WERE INVESTIGATED IN SARDINIA, ITALY, IN 2009. IN TWO OF THE TREATMENTS, BOTH SIDES OF THE ROOT SYSTEM RECEIVED 50% AND 25% CROP EVAPOTRANSPIRATION (ETC), REFERRED TO AS STR…	WATER MANAGEMENT	WATER STRESS; PHOTOSYNTHESIS; WATER PRODUCTIVITY; SOURCE:SINK BALANCE; ANTHOCYANIN PROFILE	WATER-USE EFFICIENCY; ANISOHYDRIC BEHAVIOR; VEGETATIVE GROWTH; FRUIT COMPOSITION; PRUNING LEVEL; GAS-EXCHANGE; ROOT-SYSTEM; GRAPE; FIELD; ANTHOCYANIN		ARTICLE	ENGLISH	SOUTH AFRICAN SOC ENOLOGY & VITICULTURE-SASEV	SOUTH AFRICAN JOURNAL OF ENOLOGY AND VITICULTURE	WOS:000333499400003
2014	THOMSON, G.;MCCASKILL, M.;GOODWIN, I.;KEARNEY, G.;LOLICATO, S.	POTENTIAL IMPACTS OF RISING GLOBAL TEMPERATURES ON AUSTRALIA'S POME FRUIT INDUSTRY AND ADAPTATION STRATEGIES	TEMPERATURE HAS A KEY INFLUENCE ON PLANT GROWTH. RISING TEMPERATURES ASSOCIATED WITH THE ENHANCED GREENHOUSE EFFECT ARE LIKELY TO HAVE IMPORTANT IMPACTS ON THE PLANTS THAT HUMANS GROW FOR FOOD. THIS REVIEW EXAMINES SOME OF THE IMPLICATIONS OF ELEVATED TEMPERATURE ON POME FRUIT IN AUSTRALIA, WHERE THE POME FRUIT INDUSTRY IS A VALUABLE CONTRIBUTOR TO ECONOMIC AND SOCIAL STABILITY IN RURAL REGIONS. …	PRODUCTION SYSTEMS	HEATWAVE; ADAPTATION; CLIMATE CHANGE; TEMPERATURE; SUNBURN; POME FRUIT; PEAR; APPLE	KAOLIN PARTICLE FILM; APPLE CULTIVARS; BUD DORMANCY; SOLAR INJURY; SUNBURN; QUALITY; HEAT	10.1080/01140671.2013.838588	ARTICLE	ENGLISH	TAYLOR & FRANCIS LTD	NEW ZEALAND JOURNAL OF CROP AND HORTICULTURAL SCIENCE	WOS:000333928200003
2014	OTEROS, JOSE;ORLANDI, FABIO;GARCIA-MOZO, HERMINIA;AGUILERA, FATIMA;BEN DHIAB, ALI;BONOFIGLIO, TOMMASO;ABICHOU, MOUNIR;RUIZ-VALENZUELA, LUIS;MAR DEL TRIGO, M.;DIAZ DE LA GUARDIA, CONSUELO;DOMINGUEZ-VILCHES, EUGENIO;MSALLEM, MONJI;FORNACIARI, MARCO;GALAN, CARMEN	BETTER PREDICTION OF MEDITERRANEAN OLIVE PRODUCTION USING POLLEN-BASED MODELS	OLIVE OIL IS A MAJOR ECONOMIC RESOURCE OF THE MEDITERRANEAN REGION. OLIVE CROP MANAGEMENT CAN BE IMPROVED BY MODELS THAT FORECAST THE VARIABLE REPRODUCTIVE BIOLOGY OF OLIVE TREE. HOWEVER, THE PROCESSES CONTROLLING OLIVE HARVEST ARE COMPLEX ON LARGE SCALES. HERE, WE STUDY THE PARAMETERS THAT INFLUENCE OLIVE FRUIT PRODUCTION FOR DEVELOPING ACCURATE FORECASTING MODELS. SEVENTEEN AEROBIOLOGICAL SAMPL…	PREDICTION MODELS	OLEA EUROPAEA; CROP; POLLEN; AEROBIOLOGY; CROP FORECASTING; MEDITERRANEAN	CROP YIELD; AIRBORNE POLLEN; CLIMATE-CHANGE; ANDALUSIA; SEASON; POLLINATION; CULTIVARS; UMBRIA; TREES	10.1007/s13593-013-0198-x	ARTICLE	ENGLISH	SPRINGER FRANCE	AGRONOMY FOR SUSTAINABLE DEVELOPMENT	WOS:000337089100014
2014	EL YAACOUBI, ADNANE;MALAGI, GUSTAVO;OUKABLI, AHMED;HAFIDI, MAJIDA;LEGAVE, JEAN-MICHEL	GLOBAL WARMING IMPACT ON FLORAL PHENOLOGY OF FRUIT TREES SPECIES IN MEDITERRANEAN REGION	THIS STUDY WAS CARRIED OUT IN THREE GEOGRAPHICALLY CONTRASTING COUNTRIES OF THE MEDITERRANEAN REGION. IT AIMS TO UNDERSTAND THE IMPACT OF CLIMATE CHANGE, PARTICULARLY THE TEMPERATURE INCREASES, ON PHENOLOGICAL STAGE OF THREE TAXONOMICALLY DIFFERENT SPECIES (EARLY AND LATE-SPRING-FLOWERING SPECIES). THREE SPECIES, NAMELY OLIVE (OLEA EUROPAEA), APPLE (MALUS DOMESTICA BORKH.) AND ALMOND (PRUNUS DULC…	RESPONSES TO ENVIRONMENTAL CONDITIONS	FLOWERING EARLINESS; AIR TEMPERATURE; GLOBAL WARMING; FRUIT TREE; MEDITERRANEAN REGION; PHENOLOGY	L. POLLEN SEASON; CLIMATE-CHANGE; HEAT REQUIREMENT; FLOWER BUDS; DORMANCY RELEASE; AIR-TEMPERATURE; CULTIVARS; TRENDS; ONSET; TIME	10.1016/j.scienta.2014.10.041	ARTICLE	ENGLISH	ELSEVIER SCIENCE BV	SCIENTIA HORTICULTURAE	WOS:000348887800032
2014	MARTIN-GORRIZ, B.;SOTO-GARCIA, M.;MARTINEZ-ALVAREZ, V.	ENERGY AND GREENHOUSE-GAS EMISSIONS IN IRRIGATED AGRICULTURE OF SE (SOUTHEAST) SPAIN. EFFECTS OF ALTERNATIVE WATER SUPPLY SCENARIOS	GLOBAL WARMING IS LEADING TO A WATER RESOURCES DECREASE IN THE MEDITERRANEAN BASIN, WHERE FUTURE FARMING RESILIENCE DEPENDS ON INCORPORATING ALTERNATIVE WATER SOURCES AND IMPROVING WATER-ENERGY USE EFFICIENCY. THIS PAPER ASSESSES WATER AND ENERGY CONSUMPTION WHEN NATURAL WATER SOURCES ARE PARTIALLY REPLACED BY DESALINATED SEA WATER. INITIALLY, ENERGY CONSUMPTION, WATER SUPPLY AND GHG (GREENHOUSE …	WATER MANAGEMENT	GLOBAL WARMING; SEMI-ARID; ENERGY; EFFICIENCY; DESALINATION; ENERGY WATER NEXUS	CLIMATE-CHANGE; CONSUMPTION; MANAGEMENT; EFFICIENCY; SYSTEMS; CARBON	10.1016/j.energy.2014.09.031	ARTICLE	ENGLISH	PERGAMON-ELSEVIER SCIENCE LTD	ENERGY	WOS:000346542500052
2014	VIOLA, FRANCESCO;CARACCIOLO, DOMENICO;PUMO, DARIO;NOTO, LEONARDO V.;LA LOGGIA, GOFFREDO	FUTURE CLIMATE FORCINGS AND OLIVE YIELD IN A MEDITERRANEAN ORCHARD	THE OLIVE TREE IS ONE OF THE MOST CHARACTERISTIC RAINFED TREES IN THE MEDITERRANEAN REGION. OBSERVED AND FORECASTED CLIMATE MODIFICATIONS IN THIS REGION, SUCH AS THE CO2 CONCENTRATION AND TEMPERATURE INCREASE AND THE NET RADIATION, RAINFALL AND WIND SPEED DECREASE, WILL LIKELY ALTER VEGETATION WATER STRESS AND MODIFY PRODUCTIVITY. IN ORDER TO SIMULATE HOW CLIMATIC CHANGE COULD ALTER SOIL MOISTURE…	PREDICTION MODELS	CROP MODEL; CLIMATE CHANGE; STOCHASTIC DOWNSCALING; OLIVE YIELD	OLEA-EUROPAEA L.; SOIL-WATER BALANCE; CONTROLLED ECOSYSTEMS; HYDROLOGIC PROCESSES; COUPLED DYNAMICS; ACTIVE-ROLE; WIND-SPEED; RISING CO2; TRENDS; RESPONSES	10.3390/w6061562	ARTICLE	ENGLISH	MDPI	WATER	WOS:000338741700005
2014	TANASIJEVIC, LAZAR;TODOROVIC, MLADEN;PEREIRA, LUIS S.;PIZZIGALLI, CLAUDIA;LIONELLO, PIERO	IMPACTS OF CLIMATE CHANGE ON OLIVE CROP EVAPOTRANSPIRATION AND IRRIGATION REQUIREMENTS IN THE MEDITERRANEAN REGION	THE MEDITERRANEAN BASIN IS THE LARGEST WORLD AREA HAVING SPECIFIC CLIMATIC CONDITIONS SUITABLE FOR OLIVE CULTIVATION, WHICH HAS A GREAT SOCIO-ECONOMIC IMPORTANCE IN THE REGION. HOWEVER, THE MEDITERRANEAN MIGHT BE PARTICULARLY AFFECTED BY CLIMATE CHANGE, WHICH COULD HAVE EXTENSIVE IMPACTS ON ECOSYSTEMS AND AGRICULTURAL PRODUCTION. THIS WORK FOCUSSED ON THE CLIMATE CHANGE IMPACT ON OLIVE GROWING IN…	PREDICTION MODELS	CLIMATIC SUITABILITY FOR OLIVE CULTIVATION; CROP WATER REQUIREMENTS; PHENOLOGICAL DATES; OLIVE FLOWERING; IRRIGATION STRATEGIES; RAINFED OLIVE CULTIVATION	OLEA-EUROPAEA L.; DEFICIT IRRIGATION; POLLEN SEASON; WATER REQUIREMENTS; EUROPEAN CLIMATE; GLOBAL CHANGE; SLOPING LAND; FUTURE; ORCHARDS; TEMPERATURE	10.1016/j.agwat.2014.05.019	ARTICLE	ENGLISH	ELSEVIER	AGRICULTURAL WATER MANAGEMENT	WOS:000340313900006
2014	NASCHITZ, SHAUL;NAOR, AMOS;WOLF, SHMUEL;GOLDSCHMIDT, ELIEZER E.	THE EFFECTS OF TEMPERATURE AND DROUGHT ON AUTUMNAL SENESCENCE AND LEAF SHED IN APPLE UNDER WARM, EAST MEDITERRANEAN CLIMATE	AUTUMNAL SENESCENCE OF APPLE IN A WARM CLIMATE CORRESPONDS TO ACCUMULATED DEGREE-DAYS BENEATH 22 A DEGREES C. SUMMER DROUGHT DELAYS SENESCENCE AND ENABLES REPLENISHMENT OF CARBOHYDRATE RESERVES. RECOVERY OF THE ROOT SYSTEM PLAYS A KEY ROLE. AUTUMNAL SENESCENCE OF APPLE (MALUS DOMESTICA BORKH.), A DECIDUOUS, TEMPERATE CLIMATE SPECIES, IS TRIGGERED BY A RATHER ABRUPT TEMPERATURE DROP, DOWN TO THE L…	RESPONSES TO ENVIRONMENTAL CONDITIONS	AUTUMNAL SENESCENCE; DROUGHT; MALUS DOMESTICA; NON-STRUCTURAL CARBOHYDRATES; ROOT SYSTEM	CONTROLS GROWTH CESSATION; CARBOHYDRATE RESERVES; PREDICTION MODEL; GAS-EXCHANGE; BUD DORMANCY; FINE ROOTS; PHOTOPERIOD; TREES; EXPRESSION; MANAGEMENT	10.1007/s00468-014-1001-6	ARTICLE	ENGLISH	SPRINGER HEIDELBERG	TREES-STRUCTURE AND FUNCTION	WOS:000336270400021
2014	GHRAB, MOHAMED;BEN MIMOUN, MEHDI	EFFECTIVE HYDROGEN CYANAMIDE (DORMEX) APPLICATION FOR BUD BREAK, FLOWERING AND NUT YIELD OF PISTACHIO TREES CV. MATEUR IN WARM GROWING AREAS	CLIMATE CHANGE CHARACTERIZED BY GLOBAL WARMING IS EXPECTED TO HAVE AN INCIDENCE ON FRUIT TREES' DEVELOPMENT AND PRODUCTION. THE SEVERITY OF THESE EFFECTS DEPENDS ON LACK OF CHILLING. THE CURRENT STUDY FOCUSED ON THE RESEARCH OF AN OPTIMAL DOSE OF HYDROGEN CYANAMIDE (DORMEX (R)) TREATMENT WHICH CAN ADVANCE THE BUD BREAK OF FEMALE PISTACHIO TREES (PISTACIA VERA L.) TO ENSURE BETTER BLOOMING SYNCHRO…	PRODUCTION SYSTEMS		HEAT REQUIREMENTS; DORMANCY RELEASE; FRUIT-SET; APRICOT; CULTIVARS; BUDBREAK; MODEL; CHILL; REST; OIL	10.1017/S0014479713000550	ARTICLE	ENGLISH	CAMBRIDGE UNIV PRESS	EXPERIMENTAL AGRICULTURE	WOS:000337721300005
2014	ANZANELLO, RAFAEL;FIALHO, FLAVIO BELLO;DOS SANTOS, HENRIQUE PESSOA;BERGAMASCHI, HOMERO;BETTIO MARODIN, GILMAR ARDUINO	BUD DORMANCY IN APPLE TREES AFTER THERMAL FLUCTUATIONS	THE OBJECTIVE OF THIS WORK WAS TO EVALUATE THE EFFECT OF HEAT WAVES ON THE EVOLUTION OF BUD DORMANCY, IN APPLE TREES WITH CONTRASTING CHILLING REQUIREMENTS. TWIGS OF 'CASTEL GALA' AND 'ROYAL GALA' WERE COLLECTED IN ORCHARDS IN PAPANDUVA, STATE OF SANTA CATARINA, BRAZIL, AND WERE EXPOSED TO CONSTANT (3 DEGREES C) OR ALTERNATING (3 AND 15 DEGREES C FOR 12/12 HOURS) TEMPERATURE, COMBINED WITH ZERO, …	RESPONSES TO ENVIRONMENTAL CONDITIONS	MALUS DOMESTICA; BUDBURST; CHILLING HOURS; CLIMATE CHANGE; DORMANCY MODELS; ENDODORMANCY	HEAT REQUIREMENTS; COMPLETION; TEMPERATE; CULTIVARS; MODELS	10.1590/S0100-204X2014000600007	ARTICLE	ENGLISH	EMPRESA BRASIL PESQ AGROPEC	PESQUISA AGROPECUARIA BRASILEIRA	WOS:000341776300007
2014	IKINCI, ALI;MAMAY, MEHMET;UNLU, LEVENT;BOLAT, IBRAHIM;ERCISLI, SEZAI	DETERMINATION OF HEAT REQUIREMENTS AND EFFECTIVE HEAT SUMMATIONS OF SOME POMEGRANATE CULTIVARS GROWN IN SOUTHERN ANATOLIA	TEMPERATURE (HIGH AND LOW) IS ONE OF THE MOST LIMITING ENVIRONMENTAL FACTORS FOR GROWTH AND PRODUCTION OF FRUITS IN DIFFERENT PARTS OF THE WORLD. FOR TEMPERATE-ZONE FRUIT SPECIES, A CERTAIN TOTAL HEAT REQUIREMENTS ARE NEEDED IN ORDER TO OBTAIN RIPE FRUITS. THE AIM OF THIS STUDY WAS TO DETERMINE HEAT REQUIREMENTS OF THREE COMMERCIAL POMEGRANATE CULTIVARS ('SURUC', 'KATIRBASI' AND 'HICAZNAR') GROWN…	RESPONSES TO ENVIRONMENTAL CONDITIONS	FLOWERING DATE; HEAT REQUIREMENTS; PHENOLOGICAL STAGES; PUNICA GRANATUM	GRANATUM L. GENOTYPES; WINTER CHILL; APRICOT CULTIVARS; CORRELATION MODEL; TEMPERATE FRUIT; TURKEY; TREES; ALMOND; CLIMATE; REGION	10.1007/s10341-014-0220-8	ARTICLE	ENGLISH	SPRINGER	ERWERBS-OBSTBAU	WOS:000345138200003
2014	REEDY, D.;SAVO, V.;MCCLATCHEY, W.	TRADITIONAL CLIMATIC KNOWLEDGE: ORCHARDISTS' PERCEPTIONS OF AND ADAPTATION TO CLIMATE CHANGE IN THE CAMPANIA REGION (SOUTHERN ITALY)	CLIMATE CHANGE IS PROJECTED TO HAVE SEVERE CHANGES IN THE MEDITERRANEAN AREA, HOWEVER, FEW STUDIES HAVE INVESTIGATED ENVIRONMENTAL RESOURCE MANAGERS' PERCEPTIONS AND ADAPTATIONS TO CLIMATIC CHANGE IN THE AREA. OUR RESEARCH INVESTIGATES THE USE OF ORCHARDISTS' OBSERVATIONS FOR BIOINDICATING CLIMATE VARIATIONS AND OF THEIR EXPERIENCE FOR DEFINING POSSIBLE COPING AND ADAPTATION STRATEGIES. INTERVIEW…	PRODUCTION SYSTEMS	MEDITERRANEAN CLIMATE; MALUS PUMILA MILL; CLIMATE VARIATION; TRADITIONAL ECOLOGICAL KNOWLEDGE	PHYTOPLASMA; TEMPERATURE; PHENOLOGY; DECLINE; GROWTH; PLANTS; WATER	10.1080/11263504.2013.793753	ARTICLE	ENGLISH	TAYLOR & FRANCIS LTD	PLANT BIOSYSTEMS	WOS:000343231500014
2014	CASTEDE, SOPHIE;CAMPOY, JOSE ANTONIO;QUERO-GARCIA, JOSE;LE DANTEC, LOICK;LAFARGUE, MARIA;BARRENECHE, TERESA;WENDEN, BENEDICTE;DIRLEWANGER, ELISABETH	GENETIC DETERMINISM OF PHENOLOGICAL TRAITS HIGHLY AFFECTED BY CLIMATE CHANGE IN <I>PRUNUS AVIUM</I>: FLOWERING DATE DISSECTED INTO CHILLING AND HEAT REQUIREMENTS	<LIST LIST-TYPE="BULLETED" ID="NPH12658-LIST-0001"> THE PRESENT STUDY INVESTIGATED THE GENETIC DETERMINISM OF FLOWERING DATE (FD), DISSECTED INTO CHILLING (CR) AND HEAT (HR) REQUIREMENTS. ELUCIDATION OF THE GENETIC DETERMINISM OF FLOWERING TRAITS IS CRUCIAL TO ANTICIPATE THE INCREASING OF ECOLOGICAL MISALIGNMENT OF ADAPTATIVE TRAITS WITH NOVEL CLIMATE CONDITIONS IN MOST TEMPERATE-FRUIT SPECIES. C…	BREEDING & GENETICS	CHILLING REQUIREMENT; CLIMATE CHANGE; DORMANCY; FLOWERING DATE; HEAT REQUIREMENT; PHENOLOGY; PRUNUS AVIUM; QUANTITATIVE TRAIT LOCI (QTLS)	ENT-KAURENE BIOSYNTHESIS; BUD DORMANCY RELEASE; PERSICA L. BATSCH; MADS-BOX GENES; ARMENIACA L.; TRANSCRIPTOME ANALYSIS; LONG PHOTOPERIODS; JAPANESE APRICOT; TEMPERATE FRUIT; SWEET CHERRY	10.1111/nph.12658	ARTICLE	ENGLISH	WILEY-BLACKWELL	NEW PHYTOLOGIST	WOS:000333060500038
2014	BARONTI, S.;VACCARI, F. P.;MIGLIETTA, F.;CALZOLARI, C.;LUGATO, E.;ORLANDINI, S.;PINI, R.;ZULIAN, C.;GENESIO, L.	IMPACT OF BIOCHAR APPLICATION ON PLANT WATER RELATIONS IN <I>VITIS VINIFERA</I> (L.)	SOIL WATER STATUS PLAYS AN IMPORTANT ROLE IN GROWTH-YIELD AND GRAPE QUALITY OF VITIS VINIFERA (L.). IN SOME CASES, PERIODS OF MODERATE WATER STRESS HAVE BEEN INDICATED TO EXERT A POSITIVE EFFECT ON THE QUALITY OF GRAPE PRODUCTION. HOWEVER, PROLONGED WATER STRESS MAY HAVE A STRONG NEGATIVE AFFECT GRAPEVINE PHOTOSYNTHESIS AND GRAPE YIELD, ESPECIALLY IN DRY MEDITERRANEAN ENVIRONMENTS. BIOCHAR IS A C…	SUSTAINABLE AGRICULTURE	BIOCHAR; LEAF WATER POTENTIAL; SOIL AMENDMENT; VINEYARD; WATER RETENTION	CLIMATE-CHANGE; CARBON SEQUESTRATION; SOIL HYDROPHOBICITY; PREFERENTIAL FLOW; USE EFFICIENCY; GAS-EXCHANGE; SANDY SOILS; GRAPEVINES; PYROLYSIS; CROP	10.1016/j.eja.2013.11.003	ARTICLE	ENGLISH	ELSEVIER	EUROPEAN JOURNAL OF AGRONOMY	WOS:000330150300005
2014	DAG, ARNON;HARLEV, GUY;LAVEE, SHIMON;ZIPORI, ISAAC;KEREM, ZOHAR	OPTIMIZING OLIVE HARVEST TIME UNDER HOT CLIMATIC CONDITIONS OF JORDAN VALLEY, ISRAEL	GLOBAL CLIMATE CHANGE LEADS TO THE EXPOSURE OF OLIVE ORCHARDS TO HIGHER TEMPERATURES THAN IN THE PAST. WE FOLLOWED YIELD AND QUALITY PARAMETERS OF OLIVE OILS FROM BARNEA, CORATINA, AND PICUAL, UNDER HOT CLIMATIC CONDITIONS THROUGH DIFFERENT LEVELS OF RIPENESS. OIL YIELD PER TREE INCREASED THROUGHOUT THE MONITORING PERIOD DUE TO CONTINUOUS OIL ACCUMULATION. TOWARD THE LAST HARVEST DATE, SIGNIFICAN…	PRODUCTION SYSTEMS	FATTY ACIDS PROFILE; GLOBAL CLIMATE CHANGE; MATURITY INDEX; OIL QUALITY; YIELD	OLEA-EUROPAEA L.; OIL QUALITY; FRUIT CHARACTERISTICS; OXIDATIVE STABILITY; PHENOLIC-COMPOUNDS; ACCUMULATION; VARIETIES; CULTIVATION; YIELD; TREES	10.1002/ejlt.201300211	ARTICLE	ENGLISH	WILEY	EUROPEAN JOURNAL OF LIPID SCIENCE AND TECHNOLOGY	WOS:000331948600009
2014	MEASHAM, PENELOPE F.;QUENTIN, AUDREY G.;MACNAIR, NICHOLAS	CLIMATE, WINTER CHILL, AND DECISION-MAKING IN SWEET CHERRY PRODUCTION	GROWERS NATURALLY ADAPT AND MANAGE PRODUCTION FOR UNPREDICTABLE AND VARIABLE SEASONAL CLIMATES; HOWEVER, THE PROJECTED CHANGES IN CLIMATE INTRODUCE A NEW CONCERN WITH INCREASED VARIABILITY IN THE FREQUENCY AND SEVERITY OF EXTREME CLIMATIC EVENTS AND SUSTAINED CHANGES IN TEMPERATURE. THIS STUDY ADDRESSES THE COMPLEXITY OF PROVIDING CLEAR WINTER CHILL INFORMATION IN A FORM THAT FACILITATES GROWER A…	PREDICTION MODELS	BUD BURST; CHILL REQUIREMENT; DORMANCY; PRUNUS AVIUM	BUD DORMANCY; HEAT REQUIREMENTS; TEMPERATE FRUIT; TREES; GROWTH; APPLE; CULTIVARS; L.; MANIPULATION; INDUCTION	10.21273/HORTSCI.49.3.254	ARTICLE	ENGLISH	AMER SOC HORTICULTURAL SCIENCE	HORTSCIENCE	WOS:000333223800004
2014	ALUJA, MARTIN;BIRKE, ANDREA;CEYMANN, MARIA;GUILLEN, LARISSA;ARRIGONI, EVA;BAUMGARTNER, DANIEL;PASCACIO-VILLAFAN, CARLOS;SAMIETZ, JOERG	AGROECOSYSTEM RESILIENCE TO AN INVASIVE INSECT SPECIES THAT COULD EXPAND ITS GEOGRAPHICAL RANGE IN RESPONSE TO GLOBAL CLIMATE CHANGE	WE EXAMINED THE ATTACK OF A POTENTIALLY INVASIVE TROPICAL INSECT ON A NON-OPTIMAL TEMPERATE ZONE HOST AND TESTED THE HYPOTHESIS THAT VARIATION IN PLANT SECONDARY METABOLITES AND/OR LOCALLY-GROWN HOST PLANT CULTIVARS COULD SHAPE AGROECOSYSTEM RESILIENCE IN A REGION UNDERGOING CLIMATIC CHANGE. WE STUDIED THE PHYTOPHAGOUS FRUIT FLY ANASTREPHA LUDENS (DIPTERA: TEPHRITIDAE) AND 18 APPLE CULTIVARS MOST…	RESPONSES TO ENVIRONMENTAL CONDITIONS	RESILIENCE; HOST PLANT RESISTANCE; PHENOLIC COMPOUNDS; INVASIVE SPECIES; AGROECOSYSTEM; GLOBAL CLIMATE CHANGE	SECONDARY METABOLITES; PLANT-RESISTANCE; CLUTCH SIZE; FRUIT-FLY; BIODIVERSITY; MANAGEMENT; HERBIVORE; IMPACTS; DIPTERA; TEPHRITIDAE	10.1016/j.agee.2014.01.017	ARTICLE	ENGLISH	ELSEVIER	AGRICULTURE ECOSYSTEMS & ENVIRONMENT	WOS:000335871000006
2014	DARBYSHIRE, REBECCA;WEBB, LEANNE;GOODWIN, IAN;BARLOW, E. W. R.	CHALLENGES IN PREDICTING CLIMATE CHANGE IMPACTS ON POME FRUIT PHENOLOGY	CLIMATE PROJECTION DATA WERE APPLIED TO TWO COMMONLY USED POME FRUIT FLOWERING MODELS TO INVESTIGATE POTENTIAL DIFFERENCES IN PREDICTED FULL BLOOM TIMING. THE TWO METHODS, FIXED THERMAL TIME AND SEQUENTIAL CHILL-GROWTH, PRODUCED DIFFERENT RESULTS FOR SEVEN APPLE AND PEAR VARIETIES AT TWO AUSTRALIAN LOCATIONS. THE FIXED THERMAL TIME MODEL PREDICTED INCREMENTAL ADVANCEMENT OF FULL BLOOM, WHILE RESU…	PREDICTION MODELS	AUSTRALIA; APPLE; PEAR; SEQUENTIAL CHILL-GROWTH; FIXED THERMAL TIME; CLIMATE CHANGE; FULL BLOOM; FLOWERING	SPRING PHENOLOGY; DORMANCY RELEASE; TEMPERATE FRUIT; CHILLING HOURS; BUD-BURST; APPLE; WINTER; TIME; MODELS; CHERRY	10.1007/s00484-013-0705-4	ARTICLE	ENGLISH	SPRINGER	INTERNATIONAL JOURNAL OF BIOMETEOROLOGY	WOS:000339419900014
2014	DIEZ, JEFFREY M.;IBANEZ, INES;SILANDER, JOHN A., JR.;PRIMACK, RICHARD;HIGUCHI, HIROYOSHI;KOBORI, HIROMI;SEN, ANANDA;JAMES, TIMOTHY Y.	BEYOND SEASONAL CLIMATE: STATISTICAL ESTIMATION OF PHENOLOGICAL RESPONSES TO WEATHER	PHENOLOGICAL EVENTS, SUCH AS THE TIMING OF FLOWERING OR INSECT EMERGENCE, ARE INFLUENCED BY A COMPLEX COMBINATION OF CLIMATIC AND NON-CLIMATIC FACTORS. ALTHOUGH TEMPERATURE IS GENERALLY CONSIDERED MOST IMPORTANT, OTHER WEATHER EVENTS SUCH AS FROSTS AND PRECIPITATION EVENTS CAN ALSO INFLUENCE MANY SPECIES' PHENOLOGY. NON-CLIMATIC VARIABLES SUCH AS PHOTOPERIOD AND SITE-SPECIFIC HABITAT CHARACTERIST…	PREDICTION MODELS	CLIMATE; DAILY MODELS; FROST EVENTS; PHENOLOGY; THERMAL FORCING; WEATHER EVENTS	FORECASTING PHENOLOGY; LOGISTIC-MODELS; MAGGOT DIPTERA; CABBAGE MAGGOT; LEAF FALL; BUD BURST; TEMPERATE; ECOLOGY; PREDICT; EVENTS	10.1890/13-1533.1	ARTICLE	ENGLISH	WILEY	ECOLOGICAL APPLICATIONS	WOS:000342859800017
2014	ROMEU, JOSE F.;MONFORTE, ANTONIO J.;SANCHEZ, GERARDO;GRANELL, ANTONIO;GARCIA-BRUNTON, JESUS;BADENES, MARIA L.;RIOS, GABINO	QUANTITATIVE TRAIT LOCI AFFECTING REPRODUCTIVE PHENOLOGY IN PEACH	BACKGROUND: THE REPRODUCTIVE PHENOLOGY OF PERENNIAL PLANTS IN TEMPERATE CLIMATES IS LARGELY CONDITIONED BY THE DURATION OF BUD DORMANCY, AND FRUIT DEVELOPMENTAL PROCESSES. BUD DORMANCY RELEASE AND BUD BREAK DEPENDS ON THE PERCEPTION OF CUMULATIVE CHILLING AND HEAT DURING THE BUD DEVELOPMENT. THE OBJECTIVE OF THIS WORK WAS TO IDENTIFY NEW QUANTITATIVE TRAIT LOCI (QTLS) ASSOCIATED TO TEMPERATURE RE…	BREEDING & GENETICS	PRUNUS PERSICA; BUD DORMANCY; CHILLING REQUIREMENT; HEAT REQUIREMENT; FLOWERING; FRUIT MATURATION; QTL	PERSICA L. BATSCH; MADS-BOX GENES; ABSCISIC-ACID RESPONSES; BUD DORMANCY RELEASE; PRUNUS-ARMENIACA L.; LINKAGE MAPS; QTL ANALYSIS; TEMPERATURE-DEPENDENCE; PHENOTYPIC PLASTICITY; CHILLING REQUIREMENT	10.1186/1471-2229-14-52	ARTICLE	ENGLISH	BIOMED CENTRAL LTD	BMC PLANT BIOLOGY	WOS:000335065200001
2014	JULIAN, C.;HERRERO, M.;RODRIGO, J.	ANTHER MEIOSIS TIME IS RELATED TO WINTER COLD TEMPERATURES IN APRICOT (<I>PRUNUS ARMENIACA</I> L.)	IN TEMPERATE WOODY PLANTS, FLOWERING TIME IS ADJUSTED TO THE ENVIRONMENTAL TEMPERATURE, AND SURVIVAL TO COLD WINTER TEMPERATURES IS ACHIEVED THROUGH DORMANCY. BUT ALSO CHILLING TEMPERATURES DURING DORMANCY ARE REQUIRED FOR PROPER FLOWER BUD DEVELOPMENT AND FLOWERING. THE TIME THE FLOWER BUD REMAINS DORMANT IS BOTH GENETICALLY AND ENVIRONMENTALLY CONTROLLED, AND IS A MAJOR FACTOR DETERMINING THE A…	RESPONSES TO ENVIRONMENTAL CONDITIONS	PRUNUS ARMENIACA; CHILLING TEMPERATURES; ANTHER DEVELOPMENT; POLLEN; MEIOSIS; ENDODORMANCY	HEAT REQUIREMENTS; BUD DORMANCY; FRUIT-TREES; FLOWER BUDS; POLLEN; CHILL; CULTIVARS; MICROSPOROGENESIS; ENDODORMANCY; ARABIDOPSIS	10.1016/j.envexpbot.2013.12.002	ARTICLE	ENGLISH	PERGAMON-ELSEVIER SCIENCE LTD	ENVIRONMENTAL AND EXPERIMENTAL BOTANY	WOS:000333508200003
2014	LONDO, JASON P.;JOHNSON, LYNN M.	VARIATION IN THE CHILLING REQUIREMENT AND BUDBURST RATE OF WILD <I>VITIS</I> SPECIES	CULTIVATED GRAPEVINE (VITIS VINIFERA) IS ONE OF THE MOST IMPORTANT AGRICULTURAL FRUIT CROPS IN THE WORLD AND GRAPEVINES ARE OFTEN GROWN IN ENVIRONMENTS VERY DIFFERENT THAN THE MEDITERRANEAN CLIMATE FROM WHERE THEY WERE DOMESTICATED. TO MEET THE ENVIRONMENTAL DEMANDS OF VARIED CLIMATE, GRAPEVINE BREEDERS OFTEN UTILIZE WILD GRAPEVINE SPECIES FOR ADAPTIVE TRAITS, PARTICULARLY IN REGARD TO ABIOTIC ST…	BREEDING & GENETICS	VITIS; DORMANCY; CHILLING REQUIREMENT; BUDBURST; SURVIVAL ANALYSIS	CLIMATE-CHANGE; TEMPERATURE-DEPENDENCE; DORMANCY BREAKING; WINTER CHILL; FRUIT; MODELS; GROWTH; PLANTS; AREAS; TREES	10.1016/j.envexpbot.2013.12.012	ARTICLE	ENGLISH	PERGAMON-ELSEVIER SCIENCE LTD	ENVIRONMENTAL AND EXPERIMENTAL BOTANY	WOS:000340315800016
2014	RONCHAIL, JOSYANE;COHEN, MARIANNE;ALONSO-ROLDAN, MARIA;GARCIN, HELENE;SULTAN, BENJAMIN;ANGLES, STEPHANE	ADAPTABILITY OF MEDITERRANEAN AGRICULTURAL SYSTEMS TO CLIMATE CHANGE: THE EXAMPLE OF THE SIERRA MAGINA OLIVE-GROWING REGION (ANDALUSIA, SPAIN). PART II: THE FUTURE	THE ADAPTABILITY OF OLIVE-GROWING SYSTEMS TO CLIMATE CHANGE IS STUDIED IN THE SIERRA MAGINA REGION (ANDALUSIA) USING AN INTERDISCIPLINARY APPROACH THAT EVALUATES AND MAKES ASSOCIATIONS ACROSS CLIMATE, WATER RESOURCES, AND SOCIOECONOMIC STRATEGIES. FIRST, THE EVOLUTION OF RAINFALL AND TEMPERATURE DURING THE TWENTY-FIRST CENTURY IS ASSESSED AT THE LOCAL SCALE USING 17 REGIONAL CLIMATE MODEL (RCM) S…	PREDICTION MODELS		SLOPING LAND; CROP YIELD; VULNERABILITY; VARIABILITY; ANDALUSIA; TRENDS	10.1175/WCAS-D-12-00045.1	ARTICLE	ENGLISH	AMER METEOROLOGICAL SOC	WEATHER CLIMATE AND SOCIETY	WOS:000343068900004
2014	TOMAS, MAGDALENA;MEDRANO, HIPOLITO;ESCALONA, JOSE M.;MARTORELL, SEBASTIA;POU, ALICIA;RIBAS-CARBO, MIGUEL;FLEXAS, JAUME	VARIABILITY OF WATER USE EFFICIENCY IN GRAPEVINES	PREDICTIONS OF CLIMATE CHANGE INDICATE AN INCREASE IN WATER SCARCITY IN MEDITERRANEAN AREAS. THEREFORE, IMPROVING WATER USE EFFICIENCY (WUE) BECOMES CRUCIAL FOR SUSTAINABLE VITICULTURE IN THE MEDITERRANEAN FOR BOTH GRAPEVINE GROWTH AND FRUIT PRODUCTIVITY. VARIABILITY OF WUE BETWEEN CULTIVARS PRESENTS AN OPPORTUNITY TO SELECT THE MOST APPROPRIATE CULTIVARS IN VITICULTURAL AREAS WITH INCREASING ARI…	WATER MANAGEMENT	DROUGHT; GENETIC VARIABILITY; GRAPEVINE; LEAF WATER USE EFFICIENCY; WHOLE-PLANT WATER USE EFFICIENCY	VITIS-VINIFERA L.; CARBON-ISOTOPE DISCRIMINATION; LEAF GAS-EXCHANGE; WHOLE-PLANT LEVEL; TRANSPIRATION EFFICIENCY; STOMATAL CONDUCTANCE; ANISOHYDRIC BEHAVIOR; DEFICIT IRRIGATION; FIELD CONDITIONS; LIGHT INTERCEPTION	10.1016/j.envexpbot.2013.09.003	ARTICLE	ENGLISH	PERGAMON-ELSEVIER SCIENCE LTD	ENVIRONMENTAL AND EXPERIMENTAL BOTANY	WOS:000335625900014
2014	PONTI, LUIGI;GUTIERREZ, ANDREW PAUL;RUTI, PAOLO MICHELE;DELL'AQUILA, ALESSANDRO	FINE-SCALE ECOLOGICAL AND ECONOMIC ASSESSMENT OF CLIMATE CHANGE ON OLIVE IN THE MEDITERRANEAN BASIN REVEALS WINNERS AND LOSERS	THE MEDITERRANEAN BASIN IS A CLIMATE AND BIODIVERSITY HOT SPOT, AND CLIMATE CHANGE THREATENS AGRO-ECOSYSTEMS SUCH AS OLIVE, AN ANCIENT DROUGHT-TOLERANT CROP OF CONSIDERABLE ECOLOGICAL AND SOCIOECONOMIC IMPORTANCE. CLIMATE CHANGE WILL IMPACT THE INTERACTIONS OF OLIVE AND THE OBLIGATE OLIVE FRUIT FLY (BACTROCERA OLEAE), AND ALTER THE ECONOMICS OF OLIVE CULTURE ACROSS THE BASIN. WE ESTIMATE THE EFFE…	PREDICTION MODELS	ECOLOGICAL IMPACTS; ECONOMIC IMPACTS; SPECIES INTERACTIONS; OLEA EUROPAEA; DESERTIFICATION	BACTROCERA-OLEAE; SLOPING LAND; CONSERVATION; TEMPERATURE; PERSPECTIVE; CALIFORNIA; PHENOLOGY; IMPACTS; GROVES; FLY	10.1073/pnas.1314437111	ARTICLE	ENGLISH	NATL ACAD SCIENCES	PROCEEDINGS OF THE NATIONAL ACADEMY OF SCIENCES OF THE UNITED STATES OF AMERICA	WOS:000334288600045
2014	BASSIMBA, D. D. M.;MIRA, J. L.;VICENT, A.	INOCULUM SOURCES, INFECTION PERIODS, AND EFFECTS OF ENVIRONMENTAL FACTORS ON ALTERNARIA BROWN SPOT OF MANDARIN IN MEDITERRANEAN CLIMATE CONDITIONS	ALTERNARIA BROWN SPOT (ABS), CAUSED BY ALTERNARIA ALTERNATA, IS A SERIOUS DISEASE AFFECTING MANDARIN IN HUMID AND IN SEMI-ARID REGIONS. THE INFORMATION AVAILABLE FROM FLORIDA CANNOT BE EASILY EXTRAPOLATED TO MEDITERRANEAN REGIONS; THUS, EPIDEMIOLOGICAL STUDIES WERE CONDUCTED DURING TWO CONSECUTIVE YEARS IN SPAIN. PATHOGENIC ISOLATES WERE FOUND IN THE CANOPY AND LEAF LITTER AND ON WEEDS OF THE GEN…	RESPONSES TO ENVIRONMENTAL CONDITIONS		LEAF-SPOT; MINNEOLA TANGELO; FORTUNE MANDARIN; RATER MODEL; CITRUS; REGRESSION; FUNGICIDES; LEAVES; FRUIT	10.1094/PDIS-09-13-0956-RE	ARTICLE	ENGLISH	AMER PHYTOPATHOLOGICAL SOC	PLANT DISEASE	WOS:000331595300017
2014	ORLANDI, FABIO;GARCIA-MOZO, H.;BEN DHIAB, A.;GALAN, C.;MSALLEM, M.;FORNACIARI, M.	OLIVE TREE PHENOLOGY AND CLIMATE VARIATIONS IN THE MEDITERRANEAN AREA OVER THE LAST TWO DECADES	THE FLOWERING CHARACTERISTICS OF PLANT SPECIES OF ECONOMIC INTEREST AND THE INFLUENCE OF CLIMATE ON THEM ARE OF GREAT IMPORTANCE CONSIDERING THE IMPLICATIONS FOR FRUIT SETTING AND THE FINAL HARVEST: OLIVE IS ONE OF THE TYPICAL SPECIES OF THE MEDITERRANEAN HABITAT. WE HAVE INVESTIGATED THE TIMING OF OLIVE FULL FLOWERING DURING THE ANTHESIS PERIOD AND FLOWERING INTENSITY OVER A PERIOD OF 20 YEARS (…	RESPONSES TO ENVIRONMENTAL CONDITIONS		L. POLLEN SEASON; SPAIN; ONSET; TEMPERATURE; ANDALUSIA; DORMANCY; INDEXES; GROWTH; YIELD	10.1007/s00704-013-0892-2	ARTICLE	ENGLISH	SPRINGER WIEN	THEORETICAL AND APPLIED CLIMATOLOGY	WOS:000329251800015
2015	SERGA, SVITLANA V.;MAISTRENKO, OLEKSANDR M.;ROZHOK, ANDRII I.;MOUSSEAU, TIMOTHY A.;KOZERETSKA, IRYNA A.	COLONIZATION OF A TEMPERATE-ZONE REGION BY THE FRUIT FLY <I>DROSOPHILA SIMULANS</I> (DIPTERA: DROSOPHILIDAE)	THE FRUIT FLIES DROSOPHILA SIMULANS STURTEVANT, 1919 AND DROSOPHILA MELANOGASTER MEIGEN, 1830 ARE SIBLING SPECIES THAT OCCUPY SIMILAR NICHES. HOWEVER, UNLIKE D. SIMULANS, D. MELANOGASTER HAS SPREAD FAR BEYOND TROPICAL AND SUBTROPICAL REGIONS DEEP INTO TEMPERATE CLIMATE ZONES. A NUMBER OF INVASION EVENTS BY D. SIMULANS INTO TEMPERATE CLIMATE ZONES HAVE BEEN REPORTED; HOWEVER, ITS ABILITY TO OVERWI…	RESPONSES TO ENVIRONMENTAL CONDITIONS	DROSOPHILA SIMULANS; INVASION; SEASONAL ACTIVITY; MTDNA HAPLOTYPES; DROSOPHILA MELANOGASTER	NATURAL-POPULATIONS; HUMAN COMMENSALS; LIFE-HISTORIES; MELANOGASTER; WOLBACHIA; INCOMPATIBILITY; ADAPTATION	10.1139/cjz-2015-0018	ARTICLE	ENGLISH	CANADIAN SCIENCE PUBLISHING	CANADIAN JOURNAL OF ZOOLOGY	WOS:000362180300010
2015	LEGAVE, JEAN-MICHEL;GUEDON, YANN;MALAGI, GUSTAVO;EL YAACOUBI, ADNANE;BONHOMME, MARC	DIFFERENTIATED RESPONSES OF APPLE TREE FLORAL PHENOLOGY TO GLOBAL WARMING IN CONTRASTING CLIMATIC REGIONS	THE RESPONSES OF FLOWERING PHENOLOGY TO TEMPERATURE INCREASES IN TEMPERATE FRUIT TREES HAVE RARELY BEEN INVESTIGATED IN CONTRASTING CLIMATIC REGIONS. THIS IS AN APPROPRIATE FRAMEWORK FOR HIGHLIGHTING VARYING RESPONSES TO DIVERSE WARMING CONTEXTS, WHICH WOULD POTENTIALLY COMBINE CHILL ACCUMULATION (CA) DECLINES AND HEAT ACCUMULATION (HA) INCREASES. TO EXAMINE THIS ISSUE, A DATA SET WAS CONSTITUTED…	RESPONSES TO ENVIRONMENTAL CONDITIONS	FRUIT TREE; FLOWERING; CHILL PERIOD; HEAT PERIOD; WARMING VULNERABILITY; MULTIPLE CHANGE-POINT MODELS	SPRING PHENOLOGY; BUD DORMANCY; FRUIT-TREES; PLANT PHENOLOGY; AIR-TEMPERATURE; WINTER; CULTIVARS; MODELS; TRENDS; IMPACT	10.3389/fpls.2015.01054	ARTICLE	ENGLISH	FRONTIERS MEDIA SA	FRONTIERS IN PLANT SCIENCE	WOS:000366905300001
2015	AGUILERA, EDUARDO;GUZMAN, GLORIA;ALONSO, ANTONIO	GREENHOUSE GAS EMISSIONS FROM CONVENTIONAL AND ORGANIC CROPPING SYSTEMS IN SPAIN. II. FRUIT TREE ORCHARDS	FRUIT TREE ORCHARDS HAVE A HISTORICAL AND ECONOMIC IMPORTANCE FOR MEDITERRANEAN AGRICULTURE, NOTABLY IN SPAIN. FRUIT TREE ORCHARDS HAVE THE POTENTIAL TO MITIGATE GLOBAL WARMING BY SEQUESTRATING CARBON (C) AND PROVIDING RENEWABLE FUELS. ACTUALLY, THERE IS FEW INFORMATION ON THE BENEFITS OF ORGANIC PRACTICES. THEREFORE, WE ANALYZED THE GREENHOUSE GAS CONTRIBUTION OF 42 PAIRS OF ORGANIC AND CONVENTI…	SUSTAINABLE AGRICULTURE	LIFE-CYCLE ASSESSMENT; MEDITERRANEAN; ORCHARDS; ORGANIC MANAGEMENT; CARBON SEQUESTRATION; COVER CROPS; PRUNINGS; COPRODUCT ALLOCATION	CARBON FOOTPRINT ANALYSIS; ENVIRONMENTAL IMPACTS; OLIVE ORCHARDS; SOIL CARBON; MANAGEMENT; ENERGY; SEQUESTRATION; STOCKS; COVER	10.1007/s13593-014-0265-y	ARTICLE	ENGLISH	SPRINGER FRANCE	AGRONOMY FOR SUSTAINABLE DEVELOPMENT	WOS:000351871500022
2015	FADER, M.;VON BLOH, W.;SHI, S.;BONDEAU, A.;CRAMER, W.	MODELLING MEDITERRANEAN AGRO-ECOSYSTEMS BY INCLUDING AGRICULTURAL TREES IN THE LPJML MODEL	IN THE MEDITERRANEAN REGION, CLIMATE AND LAND USE CHANGE ARE EXPECTED TO IMPACT ON NATURAL AND AGRICULTURAL ECOSYSTEMS BY WARMING, REDUCED RAINFALL, DIRECT DEGRADATION OF ECOSYSTEMS AND BIODIVERSITY LOSS. HUMAN POPULATION GROWTH AND SOCIOECONOMIC CHANGES, NOTABLY ON THE EASTERN AND SOUTHERN SHORES, WILL REQUIRE INCREASES IN FOOD PRODUCTION AND PUT ADDITIONAL PRESSURE ON AGRO-ECOSYSTEMS AND WATER …	PREDICTION MODELS		SOIL ORGANIC-CARBON; IRRIGATION WATER REQUIREMENTS; NET PRIMARY PRODUCTIVITY; CLIMATE-CHANGE IMPACTS; GLOBAL CHANGE; TERRESTRIAL ECOSYSTEMS; RESEARCH PRIORITIES; VEGETATION; MANAGEMENT; FORESTS	10.5194/gmd-8-3545-2015	ARTICLE	ENGLISH	COPERNICUS GESELLSCHAFT MBH	GEOSCIENTIFIC MODEL DEVELOPMENT	WOS:000365980100003
2015	GUO, LIANG;DAI, JUNHU;WANG, MINGCHENG;XU, JIANCHU;LUEDELING, EIKE	RESPONSES OF SPRING PHENOLOGY IN TEMPERATE ZONE TREES TO CLIMATE WARMING: A CASE STUDY OF APRICOT FLOWERING IN CHINA	THE TIMING OF SPRING PHENOLOGY IN MOST TEMPERATE ZONE PLANTS RESULTS FROM THE COMBINED EFFECTS OF BOTH AUTUMN/WINTER COLD AND SPRING HEAT. TEMPERATURE INCREASES IN SPRING CAN ADVANCE SPRING PHASES, BUT WARMING IN AUTUMN AND WINTER MAY SLOW THE FULFILMENT OF CHILLING REQUIREMENTS AND LEAD TO LATER ONSET OF SPRING EVENTS, AS EVIDENCED BY RECENT PHENOLOGY DELAYS IN RESPONSE TO WARMING AT SOME LOCATI…	RESPONSES TO ENVIRONMENTAL CONDITIONS	CLIMATE WARMING; FLOWERING; PARTIAL LEAST SQUARES REGRESSION; PRUNUS ARMENIACA L.; SPRING PHENOLOGY; TEMPERATE ZONE PLANTS	HEAT REQUIREMENTS; FRUIT-TREES; DORMANCY BREAKING; CHERRY TREES; WINTER; RELEASE; TRENDS; DATES; DEPENDENCE; CULTIVARS	10.1016/j.agrformet.2014.10.016	ARTICLE	ENGLISH	ELSEVIER	AGRICULTURAL AND FOREST METEOROLOGY	WOS:000347863900001
2015	POPE, KATHERINE S.;DOSE, VOLKER;DA SILVA, DAVID;BROWN, PATRICK H.;DEJONG, THEODORE M.	NUT CROP YIELD RECORDS SHOW THAT BUDBREAK-BASED CHILLING REQUIREMENTS MAY NOT REFLECT YIELD DECLINE CHILL THRESHOLDS	WARMING WINTERS DUE TO CLIMATE CHANGE MAY CRITICALLY AFFECT TEMPERATE TREE SPECIES. INSUFFICIENTLY COLD WINTERS ARE THOUGHT TO RESULT IN FEWER VIABLE FLOWER BUDS AND THE SUBSEQUENT DEVELOPMENT OF FEWER FRUITS OR NUTS, DECREASING THE YIELD OF AN ORCHARD OR FECUNDITY OF A SPECIES. THE BEST EXISTING APPROXIMATION FOR A THRESHOLD OF SUFFICIENT COLD ACCUMULATION, THE "CHILLING REQUIREMENT" OF A SPECIE…	PREDICTION MODELS	CHILLING REQUIREMENT; CLIMATE CHANGE; YIELD; BLOOM; BUDBREAK; BAYESIAN	HEAT REQUIREMENTS; DYNAMIC-MODEL; PEACH-TREES; CULTIVARS; TEMPERATURE; PHENOLOGY; DORMANCY; REST; BUDS	10.1007/s00484-014-0881-x	ARTICLE	ENGLISH	SPRINGER	INTERNATIONAL JOURNAL OF BIOMETEOROLOGY	WOS:000355337300004
2015	ORDANO, MARIANO;ENGELHARD, IZHAR;REMPOULAKIS, POLYCHRONIS;NEMNY-LAVY, ESTHER;BLUM, MOSHE;YASIN, SAMI;LENSKY, ITAMAR M.;PAPADOPOULOS, NIKOS T.;NESTEL, DAVID	OLIVE FRUIT FLY (<I>BACTROCERA OLEAE</I>) POPULATION DYNAMICS IN THE EASTERN MEDITERRANEAN: INFLUENCE OF EXOGENOUS UNCERTAINTY ON A MONOPHAGOUS FRUGIVOROUS INSECT	DESPITE OF THE ECONOMIC IMPORTANCE OF THE OLIVE FLY (BACTROCERA OLEAE) AND THE LARGE AMOUNT OF BIOLOGICAL AND ECOLOGICAL STUDIES ON THE INSECT, THE FACTORS DRIVING ITS POPULATION DYNAMICS (I.E., POPULATION PERSISTENCE AND REGULATION) HAD NOT BEEN ANALYTICALLY INVESTIGATED UNTIL THE PRESENT STUDY. SPECIFICALLY, OUR STUDY INVESTIGATED THE AUTOREGRESSIVE PROCESS OF THE OLIVE FLY POPULATIONS, AND THE…	RESPONSES TO ENVIRONMENTAL CONDITIONS		NORTH-ATLANTIC OSCILLATION; DIPTERA TEPHRITIDAE; DACUS-OLEAE; DENSITY-DEPENDENCE; CLIMATE-CHANGE; HEAT-STRESS; INFESTATION; PATTERNS; ROSSI; TIME	10.1371/journal.pone.0127798	ARTICLE	ENGLISH	PUBLIC LIBRARY SCIENCE	PLOS ONE	WOS:000355183900146
2015	CORNILLE, AMANDINE;FEURTEY, ALICE;GELIN, URIEL;ROPARS, JEANNE;MISVANDERBRUGGE, KRISTINE;GLADIEUX, PIERRE;GIRAUD, TATIANA	ANTHROPOGENIC AND NATURAL DRIVERS OF GENE FLOW IN A TEMPERATE WILD FRUIT TREE: A BASIS FOR CONSERVATION AND BREEDING PROGRAMS IN APPLES	GENE FLOW IS AN ESSENTIAL COMPONENT OF POPULATION ADAPTATION AND SPECIES EVOLUTION. UNDERSTANDING OF THE NATURAL AND ANTHROPOGENIC FACTORS AFFECTING GENE FLOW IS ALSO CRITICAL FOR THE DEVELOPMENT OF APPROPRIATE MANAGEMENT, BREEDING, AND CONSERVATION PROGRAMS. HERE, WE EXPLORED THE NATURAL AND ANTHROPOGENIC FACTORS IMPACTING CROP-TO-WILD AND WITHIN WILD GENE FLOW IN APPLES IN EUROPE USING AN UNPRE…	BREEDING & GENETICS	ADMIXTURE; CRABAPPLE; DISPERSAL; GLACIAL REFUGIA; GLOBAL CHANGES; POLLINATORS; SPIPOLL	SYLVESTRIS L. MILL.; POPULATION-STRUCTURE; MALUS-SYLVESTRIS; DOMESTICATED APPLE; LANDSCAPE GENETICS; COMPUTER-PROGRAM; CONSEQUENCES; DIVERSITY; RELATIVES; PLANTS	10.1111/eva.12250	ARTICLE	ENGLISH	WILEY-BLACKWELL	EVOLUTIONARY APPLICATIONS	WOS:000353383700007
2015	GARCIA-MOZO, HERMINIA;OTEROS, JOSE;GALAN, CARMEN	PHENOLOGICAL CHANGES IN OLIVE (<I>OLA EUROPAEA</I> L.) REPRODUCTIVE CYCLE IN SOUTHERN SPAIN DUE TO CLIMATE CHANGE	INTRODUCTION. MODIFICATIONS OF CROP SPECIES PHENOLOGY DUE TO A CHANGING ENVIRONMENT ARE OF INTEREST BECAUSE OF THEIR IMPACT ON FRUIT SET AND FINAL HARVEST. PRE-FLOWERING AND FLOWERING PHENOPHASES IN OLIVE GROVES AT DIFFERENT SITES OF SOUTHERN SPAIN WERE EXAMINED, IN ORDER TO CHART POTENTIAL TRENDS AND DETERMINE MAJOR CORRELATIONS WITH WEATHER-RELATED PARAMETERS, ESPECIALLY TEMPERATURE AND WATER A…	RESPONSES TO ENVIRONMENTAL CONDITIONS	CLIMATE CHANGE; PHENOLOGY; CLIMATE; REPRODUCTIVE CYCLE; FLOWERING; POLLEN; POLLINOSIS; BUD BREAK; FRUITING; OLEA EUROPAEA	OLEA-EUROPAEA; MEDITERRANEAN REGION; POLLEN SEASON; GROWTH-STAGES; TEMPERATURE; ANDALUSIA; REQUIREMENTS; INDEXES; ONSET; AREAS	10.5604/12321966.1167706	ARTICLE	ENGLISH	INST AGRICULTURAL MEDICINE	ANNALS OF AGRICULTURAL AND ENVIRONMENTAL MEDICINE	WOS:000364164500007
2015	VALVERDE, PEDRO;SERRALHEIRO, RICARDO;DE CARVALHO, MARIO;MAIA, RODRIGO;OLIVEIRA, BRUNO;RAMOS, VANESSA	CLIMATE CHANGE IMPACTS ON IRRIGATED AGRICULTURE IN THE GUADIANA RIVER BASIN (PORTUGAL)	THIS STUDY EVALUATES CLIMATE CHANGE POTENTIAL IMPACTS ON IRRIGATED AGRICULTURE IN THE GUADIANA RIVER BASIN, IN THE SOUTH OF PORTUGAL, BY RUNNING LONG-TERM SOIL WATER BALANCE SIMULATIONS USING THE ISAREG MODEL AND TAKING INTO CONSIDERATION THE MAXIMUM POTENTIAL YIELD. THE ISAREG SIMULATIONS WERE FOCUSED IN A SET OF THE MOST LOCALLY REPRESENTATIVE CROPS TO ASSESS THE EVOLUTION OF NET AND TOTAL WATE…	WATER MANAGEMENT	CLIMATE CHANGE; IRRIGATED AGRICULTURE; AGRICULTURAL SCENARIOS; CROP WATER REQUIREMENTS; GUADIANA RIVER BASIN		10.1016/j.agwat.2014.12.012	ARTICLE	ENGLISH	ELSEVIER	AGRICULTURAL WATER MANAGEMENT	WOS:000351806800003
2015	KIZILDENIZ, T.;MEKNI, I.;SANTESTEBAN, H.;PASCUAL, I.;MORALES, F.;IRIGOYEN, J. J.	EFFECTS OF CLIMATE CHANGE INCLUDING ELEVATED CO<SUB>2</SUB> CONCENTRATION, TEMPERATURE AND WATER DEFICIT ON GROWTH, WATER STATUS, AND YIELD QUALITY OF GRAPEVINE (<I>VITIS VINIFERA</I> L.) CULTIVARS	IN THE MEDITERRANEAN AREA, CLIMATE CHANGE IS ASSOCIATED WITH ATMOSPHERIC CO2 CONCENTRATION INCREASES, ENHANCED TEMPERATURES AND SCARCE WATER AVAILABILITY, LIMITING SERIOUSLY CROP YIELD AND DECREASING QUALITY. THE AIM OF THIS STUDY WAS TO INVESTIGATE THE EFFECTS OF ELEVATED CO2, ELEVATED TEMPERATURE AND WATER DEFICIT, ACTING INDIVIDUALLY AND/OR INTERACTING, ON VEGETATIVE AND REPRODUCTIVE GROWTH, S…	PRODUCTION SYSTEMS	RED AND WHITE TEMPRANILLO; ANTHOCYANINS; MALIC AND TARTARIC ACID; TOTAL SOLUBLE SUGARS; TOTAL POLYPHENOL INDEX	REPRODUCTIVE DEVELOPMENT; IRRIGATION REGIME; BERRY COMPOSITION; CV TEMPRANILLO; WINE; MATURATION; COLORATION; STRESS; IMPACT; FRUIT	10.1016/j.agwat.2015.06.015	ARTICLE	ENGLISH	ELSEVIER	AGRICULTURAL WATER MANAGEMENT	WOS:000359330000015
2015	BOZKURT, S.;ODEMIS, B.;DURGAC, C.	EFFECTS OF DEFICIT IRRIGATION TREATMENTS ON YIELD AND PLANT GROWTH OF YOUNG APRICOT TREES	AN EXPERIMENT WAS CONDUCTED TO INVESTIGATE THE EFFECTS OF DEFICIT IRRIGATION ON YIELD AND TREE GROWTH OF YOUNG APRICOT TREES (PRUNUS ARMENIACA L. CV. NINFA) DURING THREE GROWING SEASONS WITH THREE IRRIGATION INTERVALS (7, 14 AND 21 DAYS) AND FIVE IRRIGATION LEVELS BASED ON REDUCTION COEFFICIENTS (K-CP) OF CLASS A PAN EVAPORATION (0.0, 0.25, 0.50, 0.75 AND 1.00). GROWTH AND YIELD VARIABLES SUCH AS…	WATER MANAGEMENT	WATER USE EFFICIENCY; EVAPOTRANSPIRATION; YIELD; TREE GROWTH; APRICOT	FRUIT-QUALITY; VEGETATIVE GROWTH; EVAPOTRANSPIRATION	10.1080/01140671.2014.979838	ARTICLE	ENGLISH	TAYLOR & FRANCIS LTD	NEW ZEALAND JOURNAL OF CROP AND HORTICULTURAL SCIENCE	WOS:000353727500001
2015	DE OLIVEIRA, ANA FERNANDES;MERCENARO, LUCA;DEL CARO, ALESSANDRA;PRETTI, LUCA;NIEDDU, GIOVANNI	DISTINCTIVE ANTHOCYANIN ACCUMULATION RESPONSES TO TEMPERATURE AND NATURAL UV RADIATION OF TWO FIELD-GROWN <I>VITIS VINIFERA</I> L. CULTIVARS	THE RESPONSES OF TWO RED GRAPE VARIETIES, BOVALE GRANDE (SYN. CARIGNAN) AND CANNONAU (SYN. GRENACHE), TO TEMPERATURE AND NATURAL UV RADIATION WERE STUDIED IN A THREE-YEARS FIELD EXPERIMENT CONDUCTED IN SARDINIA (ITALY), UNDER MEDITERRANEAN CLIMATE CONDITIONS. VINES WERE COVERED WITH PLASTIC FILMS WITH DIFFERENT TRANSMITTANCES TO UV RADIATION AND COMPARED TO UNCOVERED CONTROLS. LIGHT INTENSITY AND…	RESPONSES TO ENVIRONMENTAL CONDITIONS		ULTRAVIOLET-B RADIATION; DEFICIT IRRIGATION STRATEGIES; FLAVONOID BIOSYNTHESIS; CABERNET-SAUVIGNON; SUNLIGHT EXPOSURE; BERRY DEVELOPMENT; SHIRAZ GRAPES; CV CANNONAU; WINE; INTERCEPTION	10.3390/molecules20022061	ARTICLE	ENGLISH	MDPI	MOLECULES	WOS:000350748200017
2016	MATZNELLER, PHILIPP;GOETZ, KLAUS-P.;CHMIELEWSKI, FRANK-M.	SPRING FROST VULNERABILITY OF SWEET CHERRIES UNDER CONTROLLED CONDITIONS	SPRING FROST IS A SIGNIFICANT PRODUCTION HAZARD IN NEARLY ALL TEMPERATE FRUIT-GROWING REGIONS. SWEET CHERRIES ARE AMONG THE FIRST FRUIT VARIETIES STARTING THEIR DEVELOPMENT IN SPRING AND THEREFORE HIGHLY SUSCEPTIBLE TO LATE FROST. TEMPERATURES AT WHICH INJURIES ARE LIKELY TO OCCUR ARE WIDELY PUBLISHED, BUT THEIR ORIGIN AND DETERMINATION METHODS ARE NOT WELL DOCUMENTED. IN THIS STUDY, A STANDARDIZ…	RESPONSES TO ENVIRONMENTAL CONDITIONS	SWEET CHERRY; 'SUMMIT'; SPRING FROST; CRITICAL TEMPERATURES; STANDARDIZED METHOD	FLOWER BUDS; INJURY; FRUIT; TEMPERATURE; PLANTS; HARDINESS; PEACH; PROTECTION; RESISTANCE; SURVIVAL	10.1007/s00484-015-1010-1	ARTICLE	ENGLISH	SPRINGER	INTERNATIONAL JOURNAL OF BIOMETEOROLOGY	WOS:000367691300011
2016	SWARTS, NIGEL;MONTAGU, KELVIN;OLIVER, GARTH;SOUTHAM-ROGERS, LIAM;HARDIE, MARCUS;CORKREY, ROSS;ROGERS, GORDON;CLOSE, DUGALD	BENCHMARKING NITROUS OXIDE EMISSIONS IN DECIDUOUS TREE CROPPING SYSTEMS	NITROUS OXIDE (N2O) EMISSIONS CONTRIBUTE 6% OF THE GLOBAL WARMING EFFECT AND ARE DERIVED FROM THE ACTIVITY OF SOIL-BASED MICROORGANISMS INVOLVED IN NITRIFICATION AND DENITRIFICATION PROCESSES. THERE IS A PAUCITY OF GREENHOUSE GAS EMISSIONS DATA FOR AUSTRALIA'S HORTICULTURE INDUSTRY. IN THIS STUDY WE INVESTIGATED N2O FLUX FROM TWO DECIDUOUS FRUIT TREE CROPS, APPLES AND CHERRIES, IN TWO PREDOMINANT…	PRODUCTION SYSTEMS	APPLES; CHERRIES; FERTILISER; GLOBAL WARMING; GREENHOUSE GAS; NITROGEN	GREENHOUSE-GAS EMISSIONS; CHAMBER-BASED MEASUREMENTS; DIRECT N2O EMISSIONS; HYDRAULIC CONDUCTIVITY; SOIL; IMPACT; ORCHARD; GROWTH; STRATEGIES; FERTILIZER	10.1071/SR15326	ARTICLE	ENGLISH	CSIRO PUBLISHING	SOIL RESEARCH	WOS:000382564300005
2016	EL YAACOUBI, ADNANE;MALAGI, GUSTAVO;OUKABLI, AHMED;CITADIN, IDEMIR;HAFIDI, MAJIDA;BONHOMME, MARC;LEGAVE, JEAN-MICHEL	DIFFERENTIATED DYNAMICS OF BUD DORMANCY AND GROWTH IN TEMPERATE FRUIT TREES RELATING TO BUD PHENOLOGY ADAPTATION, THE CASE OF APPLE AND ALMOND TREES	FEW STUDIES HAVE FOCUSED ON THE CHARACTERIZATION OF BUD DORMANCY AND GROWTH DYNAMICS FOR TEMPERATE FRUIT SPECIES IN TEMPERATE AND MILD CROPPING AREAS, ALTHOUGH THIS IS AN APPROPRIATE FRAMEWORK TO ANTICIPATE PHENOLOGY ADAPTATION FACING FUTURE WARMING CONTEXTS WHICH WOULD POTENTIALLY COMBINE CHILL DECLINES AND HEAT INCREASES. TO EXAMINE THIS ISSUE, TWO EXPERIMENTAL APPROACHES AND FIELD OBSERVATIONS…	RESPONSES TO ENVIRONMENTAL CONDITIONS	FORCING TEST; FLORAL PRIMORDIA; VEGETATIVE BUD; ENDODORMANCY RELEASE; ECODORMANCY; WATER CONTENT; TEMPERATURE; GLOBALWARMING	PRUNUS-ARMENIACA L.; SPRING PHENOLOGY; CLIMATE-CHANGE; FLORAL PHENOLOGY; WINTER; REQUIREMENTS; PROGRESSION; RELEASE; IMPACT	10.1007/s00484-016-1160-9	ARTICLE	ENGLISH	SPRINGER	INTERNATIONAL JOURNAL OF BIOMETEOROLOGY	WOS:000387273200008
2016	SCANDELLARI, F.;CARUSO, G.;LIGUORI, G.;MEGGIO, F.;ASSUNTA, M. PALESE;ZANOTELLI, D.;CELANO, G.;GUCCI, R.;INGLESE, P.;PITACCO, A.;TAGLIAVINI, M.	A SURVEY OF CARBON SEQUESTRATION POTENTIAL OF ORCHARDS AND VINEYARDS IN ITALY	ORCHARDS AND VINEYARDS ARE IMPORTANT LAND USE TYPES IN SOUTHERN EUROPE. IN SPITE OF THEIR POTENTIAL TO SEQUESTER ATMOSPHERIC C AND TO MITIGATE CLIMATE CHANGE, RELATIVELY LITTLE IS KNOWN REGARDING THE INFLUX AND OUTFLUX OF C IN THESE SYSTEMS. THE AIM OF THIS WORK IS TO PROVIDE DATA ON THE C BUDGET, INCLUDING NET PRIMARY PRODUCTION (NPP), C REMOVAL THROUGH PRODUCTION, AND C SEQUESTRATION POTENTIAL …	SUSTAINABLE AGRICULTURE	APPLE; CARBON BUDGET; CITRUS; GRAPEVINE; PEACH; OLIVE; NET PRIMARY PRODUCTION	NET PRIMARY PRODUCTIVITY; ECOSYSTEM CARBON; LAND-USE; ALLOCATION PATTERNS; MEDITERRANEAN OLIVE; MALUS-DOMESTICA; CO2 EFFLUX; SOIL; MANAGEMENT; BALANCE	10.17660/eJHS.2016/81.2.4	ARTICLE	ENGLISH	INT SOC HORTICULTURAL SCIENCE-ISHS	EUROPEAN JOURNAL OF HORTICULTURAL SCIENCE	WOS:000376219600004
2016	ALLARD, ALIX;BINK, MARCO C. A. M.;MARTINEZ, SEBASTIEN;KELNER, JEAN-JACQUES;LEGAVE, JEAN-MICHEL;DI GUARDO, MARIO;DI PIERRO, ERICA A.;LAURENS, FRANCOIS;VAN DE WEG, ERIC W.;COSTES, EVELYNE	DETECTING QTLS AND PUTATIVE CANDIDATE GENES INVOLVED IN BUDBREAK AND FLOWERING TIME IN AN APPLE MULTIPARENTAL POPULATION	IN TEMPERATE TREES, GROWTH RESUMPTION IN SPRING TIME RESULTS FROM CHILLING AND HEAT REQUIREMENTS, AND IS AN ADAPTIVE TRAIT UNDER GLOBAL WARMING. HERE, THE GENETIC DETERMINISM OF BUDBREAK AND FLOWERING TIME WAS DECIPHERED USING FIVE RELATED FULL-SIB APPLE FAMILIES. BOTH TRAITS WERE OBSERVED OVER 3 YEARS AND TWO SITES AND EXPRESSED IN CALENDAR AND DEGREE-DAYS. BEST LINEAR UNBIASED PREDICTORS OF GEN…	BREEDING & GENETICS	CLIMATE CHANGE; DAM GENES; DORMANCY; FLOWERING GENES; MALUSXDOMESTICA (BORKH); PEDIGREE-BASED ANALYSIS; PHENOLOGY; QTL	PEACH PRUNUS-PERSICA; MADS-BOX GENES; QUANTITATIVE TRAIT LOCI; X DOMESTICA BORKH.; TEMPERATE FRUIT-TREES; CHILLING REQUIREMENT; HEAT REQUIREMENTS; CONNECTED POPULATIONS; GENOMIC SELECTION; PLANT-POPULATIONS	10.1093/jxb/erw130	ARTICLE	ENGLISH	OXFORD UNIV PRESS	JOURNAL OF EXPERIMENTAL BOTANY	WOS:000376385800029
2016	CHUINE, ISABELLE;BONHOMME, MARC;LEGAVE, JEAN-MICHEL;DE CORTAZAR-ATAURI, INAKI GARCIA;CHARRIER, GUILLAUME;LACOINTE, ANDRE;AMEGLIO, THIERRY	CAN PHENOLOGICAL MODELS PREDICT TREE PHENOLOGY ACCURATELY IN THE FUTURE? THE UNREVEALED HURDLE OF ENDODORMANCY BREAK	THE ONSET OF THE GROWING SEASON OF TREES HAS BEEN EARLIER BY 2.3 DAYS PER DECADE DURING THE LAST 40 YEARS IN TEMPERATE EUROPE BECAUSE OF GLOBAL WARMING. THE EFFECT OF TEMPERATURE ON PLANT PHENOLOGY IS, HOWEVER, NOT LINEAR BECAUSE TEMPERATURE HAS A DUAL EFFECT ON BUD DEVELOPMENT. ON ONE HAND, LOW TEMPERATURES ARE NECESSARY TO BREAK BUD ENDODORMANCY, AND, ON THE OTHER HAND, HIGHER TEMPERATURES ARE …	PREDICTION MODELS	BUDBREAK; CLIMATE CHANGE IMPACT; ENDODORMANCY BREAK; FLOWERING; JUGLANS REGIA; PROCESS-BASED PHENOLOGICAL MODELS; PRUNUS ARMENIACA; PRUNUS PERSICA	APPLE BUD DORMANCY; CLIMATE-CHANGE; TEMPERATURE-DEPENDENCE; SPRING PHENOLOGY; LOCAL ADAPTATION; RELEASE; IMPACT; PHOTOPERIOD; BUDBURST; GROWTH	10.1111/gcb.13383	ARTICLE	ENGLISH	WILEY	GLOBAL CHANGE BIOLOGY	WOS:000386680600018
2016	FUNES, INMACULADA;ARANDA, XAVIER;BIEL, CARMEN;CARBO, JOAQUIM;CAMPS, FRANCESC;MOLINA, ANTONIO J.;DE HERRALDE, FELICIDAD;GRAU, BEATRIZ;SAVE, ROBERT	FUTURE CLIMATE CHANGE IMPACTS ON APPLE FLOWERING DATE IN A MEDITERRANEAN SUBBASIN	CHILLING TEMPERATURES ARE IMPORTANT IN APPLE AND OTHER FRUIT PRODUCTION BECAUSE THEY ARE NEEDED TO BREAK FULL DORMANCY, WHICH IS A PREREQUISITE FOR EFFECTIVE AND SYNCHRONOUS BUD-BREAK AND FLOWERING. TEMPERATURE INCREASE RELATED TO CLIMATE CHANGE COULD LEAD TO INADEQUATE CHILLING IN CERTAIN AREAS, WHICH COULD AFFECT THE SUITABILITY FOR SOME SPECIES OR CULTIVARS TO SURVIVE OR YIELD IN THAT LOCATION…	PREDICTION MODELS	CHILL REQUIREMENT; DYNAMIC MODEL; SEQUENTIAL MODEL; PHENOLOGY; DORMANCY; MALUS	WINTER CHILL; HEAT REQUIREMENTS; DORMANCY RELEASE; TEMPERATE FRUIT; RECENT TRENDS; PHENOLOGY; TREES; MODELS; WATER; BUDS	10.1016/j.agwat.2015.06.013	ARTICLE	ENGLISH	ELSEVIER	AGRICULTURAL WATER MANAGEMENT	WOS:000368042300004
2016	GUZMAN, CELESTE;AGUILAR-FENOLLOSA, ERNESTINA;SAHUN, ROSA M.;RAMON BOYERO, JUAN;MIGUEL VELA, JOSE;WONG, EVA;ANTON JAQUES, JOSEP;MONTSERRAT, MARTA	TEMPERATURE-SPECIFIC COMPETITION IN PREDATORY MITES: IMPLICATIONS FOR BIOLOGICAL PEST CONTROL IN A CHANGING CLIMATE	CLIMATE CHANGE IS AFFECTING THE FUTURE OF SUSTAINABLE AGRICULTURE, BECAUSE INCREASING TEMPERATURES MAY INTERFERE WITH THE FUNCTIONING OF NATURAL ENEMIES THAT ARE USED IN BIOLOGICAL PEST CONTROL. IN THIS WORK, WE EXAMINED THE ROLE OF ABIOTIC CONDITIONS IN SHAPING THE STRUCTURE OF A SIMPLE AGRICULTURAL COMMUNITY THAT IS DOMINATED BY TWO SPECIES OF PREDATORY MITES (I.E., EUSIEUS STIPULATUS AND EUSIE…	RESPONSES TO ENVIRONMENTAL CONDITIONS	COMMUNITY DYNAMICS; EUSEIUS SP.; EXPLOITATIVE RESOURCE COMPETITION; OLIGONYCHUS PERSEAE; PHYTOSEIID MITES	ECO-EVOLUTIONARY DYNAMICS; INTRAGUILD PREDATION; NATURAL ENEMIES; ABIOTIC FACTORS; ACARI; FOOD; PHYTOSEIIDAE; CONSERVATION; COMMUNITIES; DIVERSITY	10.1016/j.agee.2015.09.024	ARTICLE	ENGLISH	ELSEVIER	AGRICULTURE ECOSYSTEMS & ENVIRONMENT	WOS:000366074400010
2016	JOSE CANCELA, JAVIER;TRIGO-CORDOBA, EMILIANO;MARIA MARTINEZ, EMMA;JESUS REY, BENJAMIN;BOUZAS-CID, YOLANDA;FANDINO, MARIA;MANUEL MIRAS-AVALOS, JOSE	EFFECTS OF CLIMATE VARIABILITY ON IRRIGATION SCHEDULING IN WHITE VARIETIES OF <I>VITIS VINIFERA</I> (L.) OF NW SPAIN	INTER-ANNUAL CLIMATE VARIABILITY, MAINLY RAINFALL TEMPORAL DISTRIBUTION, IS A CRITICAL FACTOR FOR SCHEDULING IRRIGATION. IN ORDER TO EFFICIENTLY MANAGE PRECISION IRRIGATION SYSTEMS FOR VITIS VINIFERA (L.), THEIR EFFECTS ON PLANT PHYSIOLOGY, AND VINEYARD SOILS, TOGETHER WITH YIELD AND QUALITY PARAMETERS, NEED TO BE UNDERSTOOD. THE CURRENT STUDY WAS CONDUCTED ON TWO GRAPEVINE CULTIVARS FROM GALICIA…	WATER MANAGEMENT	ALBARIFIO; BIOCLIMATIC INDICES; GODELLO; SOIL WATER CONTENT; STEM WATER POTENTIAL; WATER PRODUCTIVITY	SOIL-BASED MEASURES; PLANT WATER STATUS; DEFICIT IRRIGATION; SENSITIVE INDICATOR; VEGETATIVE GROWTH; GRAPE COMPOSITION; FRUIT COMPOSITION; WINE QUALITY; CV GODELLO; VINE	10.1016/j.agwat.2016.01.004	ARTICLE	ENGLISH	ELSEVIER	AGRICULTURAL WATER MANAGEMENT	WOS:000376550700011
2016	LI YONG;WANG LIRONG;ZHU GENGRUI;FANG WEICHAO;CAO KE;CHEN CHANGWEN;WANG XINWEI;WANG XIAOLI	PHENOLOGICAL RESPONSE OF PEACH TO CLIMATE CHANGE EXHIBITS A RELATIVELY DRAMATIC TREND IN CHINA, 1983-2012	THE CLIMATE HAS WARMED DRAMATICALLY OVER RECENT DECADES, ESPECIALLY SINCE THE 1980S. GLOBAL CLIMATE CHANGE IMPACTS CAN ALREADY BE TRACKED IN MANY BIOLOGICAL SYSTEMS. PLANT PHENOLOGY IS OFTEN USED AS A GOOD INDICATOR FOR CLIMATE CHANGES. PREVIOUS ANALYSES HAVE STATED AN ADVANCE OF SPRING EVENTS, A DELAY OF AUTUMN EVENTS, AND A LENGTHENING OF THE GROWING SEASON OVER RECENT DECADES. HERE, WE CONTINU…	RESPONSES TO ENVIRONMENTAL CONDITIONS	PHENOLOGICAL CHANGE; WINTER CHILL; GLOBAL WARMING	HEAT REQUIREMENT; TEMPERATE FRUIT; GROWING-SEASON; CHANGE IMPACTS; EUROPE; WINTER; VARIABILITY; DORMANCY; GERMANY; TREES	10.1016/j.scienta.2016.06.019	ARTICLE	ENGLISH	ELSEVIER SCIENCE BV	SCIENTIA HORTICULTURAE	WOS:000383294700026
2016	GRANATSTEIN, DAVID;KIRBY, ELIZABETH;OSTENSON, HAROLD;WILLER, HELGA	GLOBAL SITUATION FOR ORGANIC TREE FRUITS	CONSUMER DEMAND FOR ORGANIC TREE FRUIT PRODUCTS IN EUROPE AND NORTH AMERICA, THE DOMINANT ORGANIC FOOD MARKETS, HAS SPURRED INCREASES IN ORGANIC AREA AND PRODUCTION GLOBALLY. FROM 2008-2013, THE AREA OF PRODUCTION GREW 109%, 42%, AND 53% FOR ORGANIC TEMPERATE TREE FRUITS, CITRUS, AND TROPICAL/SUBTROPICAL FRUITS, RESPECTIVELY, WITH MUCH LOWER GROWTH FOR TOTAL AREA (NON-ORGANIC PLUS ORGANIC) IN THE…	SUSTAINABLE AGRICULTURE	ORGANIC AGRICULTURE; TREE FRUIT; APPLE; YIELD; ECONOMICS	APPLE PRODUCTION; MANAGEMENT STRATEGIES; QUALITY; SYSTEMS; YIELD; AGRICULTURE; NORTHEAST; APRICOT; BANANA	10.1016/j.scienta.2015.12.008	ARTICLE	ENGLISH	ELSEVIER	SCIENTIA HORTICULTURAE	WOS:000381843700002
2016	STEPHENS, ANDREA E. A.;STRINGER, LLOYD D.;SUCKLING, D. MAXWELL	ADVANCE, RETREAT, RESETTLE? CLIMATE CHANGE COULD PRODUCE A ZERO-SUM GAME FOR INVASIVE SPECIES	CLIMATE CHANGE WILL ALTER THE THREATS PRESENTED BY INVASIVE SPECIES. INCREASING TEMPERATURES AND CHANGING PRECIPITATION REGIMES WILL LIKELY SIMULTANEOUSLY IMPROVE THE SUITABILITY OF A REGION FOR SOME SPECIES WHILE DECREASING IT FOR OTHERS. WE DEMONSTRATE THE ZERO-SUM GAME NATURE OF THESE CHANGES BY MODELLING THE CHANGES TO THE PROJECTED DISTRIBUTION OF 13 TROPICAL AND SUBTROPICAL TEPHRITIDAE SPEC…	RESPONSES TO ENVIRONMENTAL CONDITIONS	CLIMATE CHANGE; CLIMEX; NICHE MODELLING; RANGE SHIFT; TEPHRITIDAE	POTENTIAL GEOGRAPHICAL-DISTRIBUTION; QUEENSLAND FRUIT-FLY; DIPTERA; CONSEQUENCES; TEPHRITIDAE; TRYONI	10.1111/aen.12162	ARTICLE	ENGLISH	WILEY	AUSTRAL ENTOMOLOGY	WOS:000383375400009
2016	AGUILAR, CRISTINA;GUZMAN, ENRIQUE;BURGUET, MARIA;JOSE POLO, MARIA;TAGUAS, ENCARNACION V.	HYDROLOGICAL RESPONSE OF A SEMIARID OLIVE ORCHARD MICROCATCHMENT UNDER THEORETICAL CLIMATE CHANGE SCENARIOS	THE INCREASE IN ARIDITY AND TORRENTIAL EVENTS IN SEMIARID AREAS PREDICTED BY THE INTERGOVERNMENTAL PANEL ON CLIMATE CHANGE IS EXPECTED TO SIGNIFICANTLY AFFECT THEIR HYDROLOGICAL RESPONSE AND THUS THEIR ASSOCIATED NONPOINT SOURCE POLLUTION AND EROSIVE DYNAMICS. THIS STUDY QUANTIFIES RAINFALL-RUNOFF PATTERNS IN A 6.1-HA OLIVE ORCHARD MICROCATCHMENT IN SOUTHERN SPAIN, REPRESENTATIVE OF A MARGINAL FA…	RESPONSES TO ENVIRONMENTAL CONDITIONS	CLIMATE CHANGE SCENARIO; HYDROLOGICAL MODELING; INTERGOVERNMENTAL PANEL ON CLIMATE CHANGE; OLIVE CROP; WIMMED	LAND-USE CHANGES; WATER-RESOURCES; EXTREME VALUES; NO-TILLAGE; IMPACTS; EROSION; CATCHMENT; RUNOFF; SOIL; DROUGHT	10.1097/SS.0000000000000167	ARTICLE	ENGLISH	LIPPINCOTT WILLIAMS & WILKINS	SOIL SCIENCE	WOS:000379437800003
2016	VALENCIA, ENRIQUE;MENDEZ, MARCOS.;SAAVEDRA, NOELIA;MAESTRE, FERNANDO T.	PLANT SIZE AND LEAF AREA INFLUENCE PHENOLOGICAL AND REPRODUCTIVE RESPONSES TO WARMING IN SEMIARID MEDITERRANEAN SPECIES	CHANGES IN VEGETATIVE AND REPRODUCTIVE PHENOLOGY RANK AMONG THE MOST OBVIOUS PLANT RESPONSES TO CLIMATE CHANGE. THESE RESPONSES VARY BROADLY AMONG SPECIES, BUT IT IS LARGELY UNKNOWN WHETHER THEY ARE MEDIATED BY FUNCTIONAL ATTRIBUTES, SUCH AS SIZE OR FOLIAR TRAITS. USING A MANIPULATIVE EXPERIMENT CONDUCTED OVER TWO GROWING SEASONS, WE EVALUATED THE RESPONSES IN REPRODUCTIVE PHENOLOGY AND OUTPUT OF…	RESPONSES TO ENVIRONMENTAL CONDITIONS	CLIMATE CHANGE; DRYLANDS; FUNCTIONAL GROUP; FUNCTIONAL TRAITS; OPEN TOP CHAMBERS; PHENOLOGY	CLIMATE-CHANGE; PHENOTYPIC PLASTICITY; FLOWERING PHENOLOGY; TEMPERATURE; PATTERNS; TUNDRA; MODEL; PHOTOSYNTHESIS; HETEROGENEITY; DISTRIBUTIONS	10.1016/j.ppees.2016.05.003	ARTICLE	ENGLISH	ELSEVIER GMBH	PERSPECTIVES IN PLANT ECOLOGY EVOLUTION AND SYSTEMATICS	WOS:000384273000004
2016	TUBEILEH, ASHRAF;BRUGGEMAN, ADRIANA;TURKELBOOM, FRANCIS	WATER-HARVESTING DESIGNS FOR FRUIT TREE PRODUCTION IN DRY ENVIRONMENTS	WATER SCARCITY AND INCREASING DEMAND COUPLED WITH CLIMATE CHANGE REQUIRE MAXIMIZING THE USE OF AVAILABLE RESOURCES. WATER HARVESTING (WH) SYSTEMS ARE CURRENTLY BEING USED IN MANY AREAS TO SUSTAIN CROPS AND INCREASE WATER PRODUCTIVITY. THIS STUDY INVESTIGATED THE EFFECT OF THREE TREATMENTS (S15: 50-M(2) CATCHMENT AREA WITH 15% SLOPE, S8: 50-M(2) CATCHMENT AREA WITH 8% SLOPE, AND L8: 70-M(2) CATCHM…	WATER MANAGEMENT	WATER MANAGEMENT; DRY AREAS; FRUIT TREES; HILLSLOPES OLIVE TREES; SOIL MOISTURE CONTENT	SYRIAN OLIVE CULTIVARS; MEDITERRANEAN REGION; IRRIGATION; CLIMATE; SYSTEM; JORDAN; SOIL	10.1016/j.agwat.2015.11.006	ARTICLE	ENGLISH	ELSEVIER SCIENCE BV	AGRICULTURAL WATER MANAGEMENT	WOS:000369203500018
2016	LI YONG;FANG WEI-CHAO;ZHU GENG-RUI;CAO KE;CHEN CHANG-WEN;WANG XIN-WEI;WANG LI-RONG	ACCUMULATED CHILLING HOURS DURING ENDODORMANCY IMPACT BLOOMING AND FRUIT SHAPE DEVELOPMENT IN PEACH (<I>PRUNUS PERSICA</I> L.)	WINTER CHILL IS ESSENTIAL FOR THE GROWTH AND DEVELOPMENT OF DECIDUOUS SPECIES. TO UNDERSTAND THE RELATIONSHIP BETWEEN ACCUMULATED CHILLING HOURS DURING ENDODORMANCY AND BLOOMING AND FRUIT SHAPE DEVELOPMENT, WE CONTROLLED CHILLING HOURS AND INVESTIGATED THEIR EFFECTS ON BLOOMING DATE AND FRUIT SHAPE OF PEACHES. THE RESULTS SHOWED THAT THE NUMBER OF DAYS TO FULL BLOOM DATE AND THE HEAT REQUIREMENT …	RESPONSES TO ENVIRONMENTAL CONDITIONS	ACCUMULATED CHILLING HOURS; BLOOMING; FRUIT SHAPE; ENDODORMANCY; PRUNUS PERSICA	HEAT REQUIREMENTS; CLIMATE-CHANGE; DORMANCY; CULTIVARS; ADAPTATION; INDUCTION; CONTEXT; TREES	10.1016/S2095-3119(16)61374-6	ARTICLE	ENGLISH	ELSEVIER SCI LTD	JOURNAL OF INTEGRATIVE AGRICULTURE	WOS:000378188600009
2016	GARCIA-TEJERA, OMAR;LOPEZ-BERNAL, ALVARO;VILLALOBOS, FRANCISCO J.;ORGAZ, FRANCISCO;TESTI, LUCA	EFFECT OF SOIL TEMPERATURE ON ROOT RESISTANCE: IMPLICATIONS FOR DIFFERENT TREES UNDER MEDITERRANEAN CONDITIONS	THE EFFECT OF TEMPERATURE ON RADIAL ROOT HYDRAULIC SPECIFIC RESISTANCE (R-P) IS A KNOWN PHENOMENON; HOWEVER, THE IMPACT OF R-P VARIATIONS EXPECTED FROM SOIL TEMPERATURE CHANGES OVER THE TREE ROOT SYSTEM IS UNKNOWN. THE PRESENT ARTICLE ANALYSES THE RELATIONS HIP OF R-P WITH TEMPERATURE IN OLIVE 'PICUAL' AND A HYBRID ROOTSTOCK, GF677, AT FIVE DIFFERENT TEMPERATURES, SHOWING THAT A VARIATION OF 3- A…	RESPONSES TO ENVIRONMENTAL CONDITIONS	GF677; OLIVE; RADIAL SPECIFIC RESISTANCE; ROOTSTOCK; TRANSPIRATION	HYDRAULIC CONDUCTANCE; WATER RELATIONS; CONDUCTIVITY; SEEDLINGS; PRESSURE; STRESS; GROWTH; MODEL; PINE; ARCHITECTURE	10.1093/treephys/tpv126	ARTICLE	ENGLISH	OXFORD UNIV PRESS	TREE PHYSIOLOGY	WOS:000377404000007
2016	DARBYSHIRE, REBECCA;POPE, KATHERINE;GOODWIN, IAN	AN EVALUATION OF THE CHILL OVERLAP MODEL TO PREDICT FLOWERING TIME IN APPLE TREE	RELIABLE MODELS OF FRUIT TREE FLOWERING PHENOLOGY THAT ARE STABLE ACROSS DIFFERENT CLIMATE CONDITIONS AND FOR A RANGE OF CULTIVARS ARE REQUIRED TO BETTER ANTICIPATE AND ADAPT TO ANTHROPOGENICALLY INDUCED CLIMATE CHANGE. TWO PHENOLOGY MODELS, THE COMMONLY APPLIED SEQUENTIAL MODEL AND THE NEWLY DEFINED CHILL OVERLAP MODEL, WERE INVESTIGATED TO EVALUATE THEIR ABILITY TO REPRESENT 'CRIPPS PINK' APPLE…	PREDICTION MODELS	CRIPPS PINK; SEQUENTIAL MODEL; AUSTRALIA; WINTER CHILL; GDH; FULL BLOOM	CLIMATE-CHANGE IMPACTS; DORMANCY RELEASE; FRUIT-TREES; PHENOLOGICAL MODELS; HEAT REQUIREMENTS; SELECTING MODELS; WINTER CLIMATES; TEMPERATE FRUIT; DYNAMIC-MODEL; BUDBURST	10.1016/j.scienta.2015.11.032	ARTICLE	ENGLISH	ELSEVIER SCIENCE BV	SCIENTIA HORTICULTURAE	WOS:000369460400018
2016	DARBYSHIRE, R.;MEASHAM, P.;GOODWIN, I.	A CROP AND CULTIVAR-SPECIFIC APPROACH TO ASSESS FUTURE WINTER CHILL RISK FOR FRUIT AND NUT TREES	ANTHROPOGENIC CLIMATE CHANGE WILL INFLUENCE WINTER CHILL ACCUMULATION, WITH FUTURE DECLINES LIKELY IN TEMPERATE LOCATIONS. HOWEVER, THESE DECLINES ONLY TRANSLATE AS IMPACTS WHEN CULTIVAR WINTER CHILLING REQUIREMENTS ARE NOT SATISFIED. THIS STUDY PRESENTS A METHODOLOGY TO EVALUATE FUTURE IMPACTS OF DECLINING WINTER CHILL THROUGH A CULTIVARSPECIFIC APPROACH WHICH IS USEFUL FOR GROWERS, INDUSTRY AND…	PREDICTION MODELS		CLIMATE-CHANGE; TEMPERATURE-DEPENDENCE; DORMANCY BREAKING; DYNAMIC-MODEL; BUD DORMANCY; APPLE; REQUIREMENTS; TRENDS; IMPACT; GROWTH	10.1007/s10584-016-1692-3	ARTICLE	ENGLISH	SPRINGER	CLIMATIC CHANGE	WOS:000380089400017
2016	KOURGIALAS, NEKTARIOS N.;KARATZAS, GEORGE P.	A FLOOD RISK DECISION MAKING APPROACH FOR MEDITERRANEAN TREE CROPS USING GIS; CLIMATE CHANGE EFFECTS AND FLOOD-TOLERANT SPECIES	THE AIM OF THIS STUDY IS TO ESTIMATE FLOOD RISK IN THE MEDITERRANEAN ISLAND OF CRETE IN GREECE, USING GEOGRAPHIC INFORMATION SYSTEMS (GIS). THE ISLAND OF CRETE, COVERING AN AREA OF 8265 KM(2), IS ONE OF THE MOST INTENSIVELY MEDITERRANEAN AGRICULTURAL AREAS DOMINATED BY FRUIT TREE CROPS. IN THIS STUDY, THE FACTORS THAT ARE DIRECTLY RELATED TO THE CREATION OF A FLOOD ARE COMBINED IN A GIS ENVIRONME…	PREDICTION MODELS	FLOOD RISK ASSESSMENT; CRETE; GIS; FRUIT TREE AREAS; CLIMATE CHANGE; FLOOD-TOLERANT FRUIT TREES	TROPICAL FRUIT-TREES; HAZARD AREAS; RESPONSES; ELEVATION; FRAMEWORK; EXTREMES; REGION	10.1016/j.envsci.2016.05.020	ARTICLE	ENGLISH	ELSEVIER SCI LTD	ENVIRONMENTAL SCIENCE & POLICY	WOS:000379635300014
2016	BOHER, FRANCISCA;TREFAULT, NICOLE;ESTAY, SERGIO A.;BOZINOYIC, FRANCISCO	ECTOTHERMS IN VARIABLE THERMAL LANDSCAPES: A PHYSIOLOGICAL EVALUATION OF THE INVASIVE POTENTIAL OF FRUIT FLIES SPECIES	CLIMATE CHANGE AND BIOLOGICAL INVASIONS POSE ONE OF THE GREATEST THREATS TO BIODIVERSITY. MOST ANALYSES OF THE POTENTIAL BIOLOGICAL IMPACTS HAVE FOCUSED ON CHANGES IN MEAN TEMPERATURE, BUT CHANGES IN THERMAL VARIANCE MAY ALSO IMPACT NATIVE AND INVASIVE ORGANISMS, ALTHOUGH DIFFERENTIALLY. WE ASSESSED THE COMBINED EFFECTS OF THE MEAN AND THE VARIANCE OF TEMPERATURE ON THE EXPRESSION OF HEAT SHOCK P…	RESPONSES TO ENVIRONMENTAL CONDITIONS	GLOBAL CHANGE; ENVIRONMENTAL VARIABILITY; PHYSIOLOGICAL ACCLIMATION; HEAT SHOCK PROTEINS	HEAT-SHOCK PROTEINS; LIFE-HISTORY; DROSOPHILA-MELANOGASTER; TEMPERATURE VARIABILITY; HSP70 EXPRESSION; GENE-EXPRESSION; STRESS-RESPONSE; TOLERANCE; ACCLIMATION; PERFORMANCE	10.3389/fphys.2016.00302	ARTICLE	ENGLISH	FRONTIERS MEDIA SA	FRONTIERS IN PHYSIOLOGY	WOS:000379999000001
2016	PERMANHANI, M.;MIGUEL COSTA, J.;CONCEICAO, M. A. F.;DE SOUZA, R. T.;VASCONCELLOS, M. A. S.;CHAVES, M. M.	DEFICIT IRRIGATION IN TABLE GRAPE: ECO-PHYSIOLOGICAL BASIS AND POTENTIAL USE TO SAVE WATER AND IMPROVE QUALITY	TABLE GRAPES ARE ONE OF THE MOST PRODUCTIVE AND ECONOMICALLY RELEVANT FRUIT CROPS WORLDWIDE. TABLE GRAPE PRODUCTION CHARACTERIZES BY HIGH WATER PRODUCTIVITY BUT ALSO BY AN INTENSIVE USE OF WATER, WHICH PUTS PRESSURE ON LOCAL/REGIONAL WATER RESOURCES, PARTICULARLY IN DRY REGIONS (E.G. SOUTH MEDITERRANEAN, NORTHEAST AND SOUTHEAST OF BRAZIL). CLIMATE CHANGE AND SCARCER WATER RESOURCES MAKE THE PROBL…	WATER MANAGEMENT	DROUGHT AND HEAT STRESS; WATER USE; STRESS ECO-PHYSIOLOGY; BERRY YIELD AND QUALITY; SUSTAINABLE PRODUCTION	VITIS-VINIFERA L.; LEAF GAS-EXCHANGE; FIELD-GROWN GRAPEVINES; USE EFFICIENCY; CABERNET-SAUVIGNON; ABSCISIC-ACID; FRUIT-QUALITY; CROP COEFFICIENTS; STOMATAL BEHAVIOR; GENE-EXPRESSION	10.1007/s40626-016-0063-9	ARTICLE	ENGLISH	BRAZILIAN SOC PLANT PHYSIOLOGY	THEORETICAL AND EXPERIMENTAL PLANT PHYSIOLOGY	WOS:000373122000006
2016	MOHAMAD, RAMEZ SAEID;VERRASTRO, VINCENZO;AL BITAR, LINA;ROMA, ROCCO;MORETTI, MICHELE;AL CHAMI, ZIAD	EFFECT OF DIFFERENT AGRICULTURAL PRACTICES ON CARBON EMISSION AND CARBON STOCK IN ORGANIC AND CONVENTIONAL OLIVE SYSTEMS	AGRICULTURAL PRACTICES, PARTICULARLY LAND USE, INPUTS AND SOIL MANAGEMENT, HAVE A SIGNIFICANT IMPACT ON THE CARBON CYCLE. GOOD MANAGEMENT OF AGRICULTURAL PRACTICES MAY REDUCE CARBON EMISSIONS AND INCREASE SOIL CARBON SEQUESTRATION. IN THIS CONTEXT, ORGANIC AGRICULTURAL PRACTICES MAY HAVE A POSITIVE ROLE IN MITIGATING ENVIRONMENTAL BURDEN. ORGANIC OLIVE CULTIVATION IS INCREASING GLOBALLY, PARTICUL…	SUSTAINABLE AGRICULTURE	GLOBAL WARMING POTENTIAL; GREENHOUSES GAS EMISSIONS; NET CARBON FLUX; SOIL ORGANIC CARBON	CONSERVATION TILLAGE; MEDITERRANEAN OLIVE; RESIDUE MANAGEMENT; SOIL; SEQUESTRATION; GROVE; EROSION; FLUX; OIL	10.1071/SR14343	ARTICLE	ENGLISH	CSIRO PUBLISHING	SOIL RESEARCH	WOS:000373149000007
2017	MONTANARO, GIUSEPPE;TUZIO, ANGELO C.;XYLOGIANNIS, EVANGELOS;KOLIMENAKIS, ANTONIS;DICHIO, BARTOLOMEO	CARBON BUDGET IN A MEDITERRANEAN PEACH ORCHARD UNDER DIFFERENT MANAGEMENT PRACTICES	THE SOIL ORGANIC CARBON (SOC) CONTENT OF MANY MEDITERRANEAN SOILS IS LOW (-1%) AND THIS HINDERS BOTH ECONOMIC AND ECOLOGIC PROGRESS. THE CLIMATE IN MUCH OF THE MEDITERRANEAN REGION (LOW ANNUAL PRECIPITATION, COOL WET WINTERS, HOT DRY SUMMERS), COMBINED WITH TRADITIONAL AGRICULTURAL PRACTICES HAS A MAJOR IMPACT ON THE CARBON (C) CYCLE. TO INCREASE OUR KNOWLEDGE OF C FLUXES IN MEDITERRANEAN AGRO-EC…	SUSTAINABLE AGRICULTURE	CARBON SEQUESTRATION; CONVENTIONAL; NECB; SOIL RESPIRATION; STANDING BIOMASS; SUSTAINABLE	CLIMATE-CHANGE MITIGATION; CROP RESIDUE MANAGEMENT; WATER-USE EFFICIENCY; SOIL CARBON; PARETO OPTIMALITY; REDUCED TILLAGE; YIELD RESPONSE; APPLE ORCHARD; OLIVE TREES; NET PRIMARY	10.1016/j.agee.2016.05.031	ARTICLE	ENGLISH	ELSEVIER	AGRICULTURE ECOSYSTEMS & ENVIRONMENT	WOS:000394063700010
2017	CARPENEDO, S.;RASEIRA, M. C. B.;BYRNE, D. H.;FRANZON, R. C.	THE EFFECT OF HEAT STRESS ON THE REPRODUCTIVE STRUCTURES OF PEACH	AS IN OTHER AREAS OF THE WORLD, GLOBAL WARMING IS ALSO A REALITY IN SOUTHERN BRAZIL, WHERE THE OCCURRENCE OF TEMPERATURES ABOVE 25 DEGREES C PRIOR TO BLOOMING IS BECOMING COMMON, WHICH IS DETRIMENTAL TO THE PRODUCTION OF TEMPERATE CLIMATE FRUIT SPECIES. THE AIM OF THIS WORK WAS TO EVALUATE THE EFFECT OF 30 DEGREES C, DURING BLOOMING, ON PISTIL LENGTH, POLLEN NUMBER AND VIABILITY OF PEACH GENOTYPE…	BREEDING & GENETICS	PRUNUS PERSICA; POLLEN; PISTIL; BLOOMING; HIGH TEMPERATURE	POLLEN PRODUCTION; HIGH-TEMPERATURE; GERMINATION		ARTICLE	ENGLISH	AMER POMOLOGICAL SOC	JOURNAL OF THE AMERICAN POMOLOGICAL SOCIETY	WOS:000403701700006
2017	RANA, RANBIR SINGH;SINGH, MANMOHAN;PATHANIA, RANU;UPADHYAY, S. K.;KALIA, VAIBHAV	IMPACT OF CHANGES IN CLIMATIC CONDITIONS ON TEMPERATE FRUIT PRODUCTION OF HIMACHAL PRADESH	THE STUDY EXAMINED THE IMPACTS OF CHANGING CLIMATE ON PRODUCTIVITY OF TEMPERATE FRUIT CROPS VIZ., PLUM, PEAR, PEACH AND APRICOT IN HIMACHAL PRADESH BASED ON CLIMATE INFORMATION AND FARMERS' PERCEPTION. THREE STUDY SITES REPRESENTING DIFFERENT ELEVATIONS VIZ., SHIMLA, KULLU AND PALAMPUR WERE SELECTED TO RELATE THE CHILL UNITS WITH TEMPERATE FRUIT PRODUCTIVITY. THE CLIMATE ELEMENT DISTRIBUTION OVER…	RESPONSES TO ENVIRONMENTAL CONDITIONS	TEMPERATE FRUITS; CHILL UNIT REQUIREMENT; SNOWFALL; FARMERS' PERCEPTION; CLIMATE CHANGE			ARTICLE	ENGLISH	INDIA METEOROLOGICAL DEPT	MAUSAM	WOS:000417966100007
2017	COSTI, E.;HAYE, T.;MAISTRELLO, L.	BIOLOGICAL PARAMETERS OF THE INVASIVE BROWN MARMORATED STINK BUG, <I>HALYOMORPHA HALYS</I>, IN SOUTHERN EUROPE	THE BROWN MARMORATED STINK BUG, HALYOMORPHA HALYS, IS AN INVASIVE PEST SPECIES, FIRST DETECTED IN ITALY IN 2012. ONLY 2 YEARS AFTER THIS FIRST DETECTION, INCREASING DAMAGE WAS REPORTED IN FRUIT ORCHARDS IN THE EMILIA ROMAGNA REGION, THE FIRST INVADED AREA, WHICH IS ONE OF THE MOST IMPORTANT REGIONS FOR THE ITALIAN AND EUROPEAN FRUIT PRODUCTION. IN THE PRESENT STUDY, LIFE TABLE PARAMETERS OF H. HA…	RESPONSES TO ENVIRONMENTAL CONDITIONS	ALIEN SPECIES; LIFE TABLE; FECUNDITY; PHENOLOGY; GROWING POPULATION; BIVOLTINISM	1855 HETEROPTERA-PENTATOMIDAE; LIFE TABLE ANALYSIS; HEMIPTERA-PENTATOMIDAE; STAL HETEROPTERA; TEMPERATURE; PHENOLOGY; BEHAVIOR	10.1007/s10340-017-0899-z	ARTICLE	ENGLISH	SPRINGER HEIDELBERG	JOURNAL OF PEST SCIENCE	WOS:000406961500007
2017	OHATA, KAZUYA;TOGANO, YASUYUKI;MATSUMOTO, TOSHIKAZU;UCHIDA, YOSHINORI;KURAHASHI, TAKAO;ITAMURA, HIROYUKI	SELECTION OF PRUNE (<I>PRUNUS DOMESTICA</I> L.) CULTIVARS SUITABLE FOR THE EAST ASIAN TEMPERATE MONSOON CLIMATE: RIPENING CHARACTERISTICS AND FRUIT QUALITIES OF CERTAIN PRUNES IN A WARM SOUTHWEST REGION OF JAPAN	PRUNE TREES (PRUNUS DOMESTICA L.) ARE OPTIMALLY SUITED TO DRY CLIMATES, AND A MAJOR PRODUCTION AREA FOR PRUNE TREES IS CALIFORNIA, WHICH HAS LITTLE RAINFALL. THE EAST ASIAN TEMPERATE MONSOON ZONE, WHERE SUMMER IS HOT AND RAINFALL IS RELATIVELY ABUNDANT, IS NOT WELL SUITED FOR CULTIVATING PRUNE TREES. THE PURPOSE OF THIS STUDY WAS TO INVESTIGATE PRUNE CULTIVARS THAT ARE IDEAL FOR THIS TEMPERATE MO…	PRODUCTION SYSTEMS	FLOWERING TIME; HIGH-TEMPERATURE INJURY; SOLUBLE SOLIDS CONTENT/TITRATABLE ACID RATIO; TABLE USE; YIELD	PLUM CULTIVARS; CRACKING	10.2503/hortj.OKD-044	ARTICLE	ENGLISH	JAPAN SOC HORTICULTURAL SCI	HORTICULTURE JOURNAL	WOS:000413619800003
2017	RAMIREZ-CUESTA, J. M.;KILIC, A.;ALLEN, R.;SANTOS, C.;LORITE, I. J.	EVALUATING THE IMPACT OF ADJUSTING SURFACE TEMPERATURE DERIVED FROM LANDSAT 7 ETM+ IN CROP EVAPOTRANSPIRATION ASSESSMENT USING HIGH-RESOLUTION AIRBORNE DATA	SURFACE TEMPERATURE (T-S) IS AN ESSENTIAL PARAMETER IN MANY LAND SURFACE PROCESSES. WHEN T-S IS OBTAINED FROM REMOTELY SENSED SATELLITE DATA THE CONSIDERATION OF ATMOSPHERIC CORRECTION MAY BE NEEDED TO OBTAIN ACCURATE SURFACE TEMPERATURE ESTIMATES. MOST ATMOSPHERIC CORRECTION METHODS ADJUST ATMOSPHERIC TRANSMISSIVITY, PATH RADIANCE AND DOWNWARD THERMAL RADIATION COEFFICIENTS. FOLLOWING A STANDARD…	PREDICTION MODELS		WATER-STRESS DETECTION; ENERGY BALANCE ALGORITHM; CANOPY TEMPERATURE; STOMATAL CONDUCTANCE; OLIVE ORCHARD; MAPPING EVAPOTRANSPIRATION; RADIOMETRIC CALIBRATION; THERMAL IMAGERY; RETRIEVAL; FLUORESCENCE	10.1080/01431161.2017.1317939	ARTICLE	ENGLISH	TAYLOR & FRANCIS LTD	INTERNATIONAL JOURNAL OF REMOTE SENSING	WOS:000401460800011
2017	BENMOUSSA, HAIFA;LUEDELING, EIKE;GHRAB, MOHAMED;BEN YAHMED, JIHENE;BEN MIMOUN, MEHDI	PERFORMANCE OF PISTACHIO (<I>PISTACIA VERA</I> L.) IN WARMING MEDITERRANEAN ORCHARDS	WOODY PERENNIAL SPECIES FROM TEMPERATE REGIONS FALL DORMANT DURING THE COLD WINTER SEASON TO AVOID UNFAVOURABLE CONDITIONS. TO BREAK OUT OF DORMANCY AND EVENTUALLY FLOWER, THEY MUST FULFIL CULTIVAR-SPECIFIC CHILLING AND HEAT REQUIREMENTS. PHENOLOGY ANALYSIS CAN CLARIFY THE CLIMATIC REQUIREMENTS OF TREE CULTIVARS AND THUS PROVIDE CRITICAL INFORMATION TO ENSURE THE FUTURE VIABILITY OF ORCHARDS IN W…	PREDICTION MODELS	CLIMATE CHANGE; DORMANCY; PHENOLOGY; BLOOM; CHILL ACCUMULATION; HEAT ACCUMULATION	CONTROLS GROWTH CESSATION; HEAT REQUIREMENTS; DORMANCY INDUCTION; DYNAMIC-MODEL; WINTER CHILL; SHORT PHOTOPERIOD; TEMPERATE FRUIT; CLIMATE-CHANGE; BUD DORMANCY; TREES	10.1016/j.envexpbot.2017.05.007	ARTICLE	ENGLISH	PERGAMON-ELSEVIER SCIENCE LTD	ENVIRONMENTAL AND EXPERIMENTAL BOTANY	WOS:000405766900009
2017	DARBYSHIRE, REBECCA;FARRERA, ISABELLE;MARTINEZ-LUSCHER, JOHANN;LEITE, GABRIEL BERENHAUSER;MATHIEU, VINCENT;EL YAACOUBI, ADNANE;LEGAVE, JEAN-MICHEL	A GLOBAL EVALUATION OF APPLE FLOWERING PHENOLOGY MODELS FOR CLIMATE ADAPTATION	THIS STUDY PRESENTS THE FIRST EVALUATION OF APPLE FLOWERING PHENOLOGY MODELS USING DATA FROM 14 SITES ACROSS THE GLOBE. THE DATASET INCLUDES LARGE VARIABILITY IN GROWING CLIMATES, A PREREQUISITE TO INVESTIGATE PHENOLOGY MODELS FOR USE IN CLIMATE CHANGE APPLICATIONS. TWO FLOWERING STAGES, EARLY AND FULL, WERE INVESTIGATED ALLOWING FOR UNIQUE MODEL EVALUATION BASED ON BOTH STATISTICAL PERFORMANCE A…	PREDICTION MODELS	SEQUENTIAL MODEL; CHILL OVERLAP MODEL; GOLDEN DELICIOUS; HEAT REQUIREMENT; CHILL REQUIREMENT; GLOBAL WARMING	TEMPERATE FRUIT-TREES; SELECTING MODELS; SPRING PHENOLOGY; DORMANCY RELEASE; WINTER CLIMATES; CHANGE IMPACTS; BUD DORMANCY; CHILL; TRENDS; PREDICT	10.1016/j.agrformet.2017.03.021	ARTICLE	ENGLISH	ELSEVIER	AGRICULTURAL AND FOREST METEOROLOGY	WOS:000405881400008
2017	SANTOS, JOAO A.;COSTA, RICARDO;FRAGA, HELDER	CLIMATE CHANGE IMPACTS ON THERMAL GROWING CONDITIONS OF MAIN FRUIT SPECIES IN PORTUGAL	THERMAL GROWING CONDITIONS OF TEMPERATE FRUIT AND NUT SPECIES IN PORTUGAL ARE ASSESSED BY TWO INDICES: GROWING DEGREE HOURS (GDH) AND CHILLING PORTIONS (CP). THE FIRST EVALUATES GROWING SEASON HEAT ACCUMULATION (FEBRUARY-OCTOBER), WHILE THE SECOND DETERMINES CHILL ACCUMULATION DURING DORMANCY (OCTOBER-FEBRUARY). THESE TWO INDICES ARE ESTIMATED BASED ON GRIDDED DAILY MINIMUM AND MAXIMUM TEMPERATUR…	PREDICTION MODELS		HEAT REQUIREMENTS; TEMPERATE FRUIT; CHILLING TRENDS; PISTACHIO TREES; DYNAMIC-MODEL; WINTER CHILL; EURO-CORDEX; CULTIVARS; PHENOLOGY; DORMANCY	10.1007/s10584-016-1835-6	ARTICLE	ENGLISH	SPRINGER	CLIMATIC CHANGE	WOS:000392425900013
2017	ALMAGRO, MARIA;GARCIA-FRANCO, NOELIA;MARTINEZ-MENA, MARIA	THE POTENTIAL OF REDUCING TILLAGE FREQUENCY AND INCORPORATING PLANT RESIDUES AS A STRATEGY FOR CLIMATE CHANGE MITIGATION IN SEMIARID MEDITERRANEAN AGROECOSYSTEMS	IMPROVED SOIL MANAGEMENT IN RAINFED MEDITERRANEAN AGROECOSYSTEMS CAN BE A POWERFUL STRATEGY TO MITIGATE THE CURRENT ATMOSPHERIC CO2 INCREASE, THROUGH SOIL CARBON SEQUESTRATION AND STABILIZATION. IN THIS WORK, WE ASSESS THE EFFECTS OF DIFFERENT SOIL MANAGEMENT PRACTICES (CONVENTIONAL TILLAGE, CT, REDUCED TILLAGE, RT, REDUCED TILLAGE PLUS GREEN MANURE, RTG, AND NO TILLAGE, NT) ON SOIL CO2 FLUX DYNA…	SUSTAINABLE AGRICULTURE	IMPROVED SOIL MANAGEMENT; COVER CROP MULCHES; ALMOND ORCHARDS; SOIL CO2 EMISSIONS; CARBON SEQUESTRATION; OCCLUDED MICRO-AGGREGATES	SOIL ORGANIC-MATTER; CARBON-DIOXIDE EMISSIONS; FLUXES FOLLOWING TILLAGE; ECOSYSTEM SERVICES; CO2 EMISSIONS; AGRICULTURAL SOILS; CROPPING SYSTEMS; RESPIRATION; SEQUESTRATION; STABILIZATION	10.1016/j.agee.2017.05.016	ARTICLE	ENGLISH	ELSEVIER	AGRICULTURE ECOSYSTEMS & ENVIRONMENT	WOS:000405973000023
2017	BENMOUSSA, HAIFA;GHRAB, MOHAMED;BEN MIMOUN, MEHDI;LUEDELING, EIKE	CHILLING AND HEAT REQUIREMENTS FOR LOCAL AND FOREIGN ALMOND (<I>PRUNUS DULCIS MILL</I>.) CULTIVARS IN A WARM MEDITERRANEAN LOCATION BASED ON 30 YEARS OF PHENOLOGY RECORDS	MOST TEMPERATE FRUIT AND NUT TREES REQUIRE FULFILLMENT OF CHILLING AND HEAT REQUIREMENTS DURING THEIR DORMANT PHASE IN ORDER TO FLOWER REGULARLY AND PRODUCE ECONOMICALLY SATISFYING YIELDS. RECENT AND EXPECTED TEMPERATURE INCREASES ARE CAUSE FOR CONCERN FOR MANY ORCHARD MANAGERS, ESPECIALLY IN WARM GROWING REGIONS, BECAUSE THEY MAY COMPROMISE THE TREES' ABILITY TO FULFILL THEIR CLIMATIC NEEDS. TO …	PREDICTION MODELS	CLIMATE CHANGE; PHENOLOGY; PLS REGRESSION; BLOOM DATES	BUD DORMANCY RELEASE; APRICOT FLOWER BUDS; FRUIT-TREES; CLIMATE-CHANGE; GENETIC DIVERSITY; TEMPERATE FRUIT; PISTACHIO TREES; DYNAMIC-MODEL; ARMENIACA L.; WINTER CHILL	10.1016/j.agrformet.2017.02.030	ARTICLE	ENGLISH	ELSEVIER SCIENCE BV	AGRICULTURAL AND FOREST METEOROLOGY	WOS:000401884800004
2017	DURGAC, COSKUN;BOZKURT, SEFER;ODEMIS, BERKANT	DIFFERENT IRRIGATION INTERVALS AND WATER AMOUNT STUDIES IN YOUNG APRICOT TREES (CV. NINFA)	WATER SHORTAGE STUDIES AIMING TO PROVIDE ENOUGH FRUIT YIELD AND QUALITY BY USING LESS WATER IN FRUIT CULTURE IS GETTING IMPORTANT DAY BY DAY BECAUSE OF GLOBAL WATER SCARCITY AND ITS NEGATIVE ENVIRONMENTAL EFFECTS. HENCE, THIS EXPERIMENT WAS CARRIED OUT TO INVESTIGATE THE EFFECTS OF DIFFERENT IRRIGATION INTERVALS AND AMOUNT TREATMENTS ON YIELD AND FRUIT QUALITY OF YOUNG APRICOT TREES (PRUNUS ARMEN…	WATER MANAGEMENT	APRICOT; FRUIT QUALITY; YIELD; WATER SHORTAGE	SUBTROPICAL CLIMATE CONDITIONS; EASTERN MEDITERRANEAN REGION; DEFICIT IRRIGATION; FRUIT-QUALITY; GROWTH; PEACH; YIELD; CULTIVARS; DENSITY; HATAY		ARTICLE	ENGLISH	PARLAR SCIENTIFIC PUBLICATIONS (P S P)	FRESENIUS ENVIRONMENTAL BULLETIN	WOS:000396642600018
2017	PARDO, G.;DEL PRADO, A.;MARTINEZ-MENA, M.;BUSTAMANTE, M. A.;RODRIGUEZ MARTIN, J. A.;ALVARO-FUENTES, J.;MORAL, R.	ORCHARD AND HORTICULTURE SYSTEMS IN SPANISH MEDITERRANEAN COASTAL AREAS: IS THERE A REAL POSSIBILITY TO CONTRIBUTE TO C SEQUESTRATION?	AGRICULTURE IN THE MEDITERRANEAN BASIN IS CURRENTLY CONTRIBUTING TO GREENHOUSE GAS EMISSIONS (GHG) AND IN THE FUTURE IS EXPECTED TO BE STRONGLY AFFECTED BY CLIMATE CHANGE. INCREASING SOIL ORGANIC CARBON (SOC) VIA SOIL ORGANIC MATTER (SOM) IMPROVEMENT IS WIDELY REGARDED AS A WAY TO BOTH MITIGATE AND ADAPT TO CLIMATE CHANGE. USING AS A CASE STUDY THE MEDITERRANEAN COASTAL AREA IN SPAIN, WHICH IS RE…	SUSTAINABLE AGRICULTURE	ROTHC; REGIONAL SOC MODELLING; DIGESTATE; COMPOST; COVER CROPS; C SEQUESTRATION	SOIL ORGANIC-CARBON; AGROINDUSTRIAL BY-PRODUCTS; LONG-TERM EXPERIMENTS; OLIVE MILL WASTES; NITROGEN MINERALIZATION; CLIMATE-CHANGE; MANAGEMENT-PRACTICES; GREEN MANURE; AGRICULTURAL SOILS; SOLID-WASTE	10.1016/j.agee.2016.09.034	ARTICLE	ENGLISH	ELSEVIER	AGRICULTURE ECOSYSTEMS & ENVIRONMENT	WOS:000394063700014
2017	GABALDON-LEAL, CLARA;RUIZ-RAMOS, MARGARITA;DE LA ROSA, RAUL;LEON, LORENZO;BELAJ, ANGJELINA;RODRIGUEZ, ALFREDO;SANTOS, CRISTINA;LORITE, IGNACIO J.	IMPACT OF CHANGES IN MEAN AND EXTREME TEMPERATURES CAUSED BY CLIMATE CHANGE ON OLIVE FLOWERING IN SOUTHERN SPAIN	DUE TO THE SEVERE INCREASE PROJECTED IN FUTURE TEMPERATURES AND THE GREAT ECONOMIC AND SOCIAL IMPORTANCE OF OLIVE GROWING FOR VAST AGRICULTURAL AREAS IN THE MEDITERRANEAN BASIN, ACCURATE CLIMATE CHANGE IMPACT ASSESSMENT ON OLIVE ORCHARDS IS REQUIRED. THE AIM OF THIS STUDY IS TO ASSESS THE FLOWERING DATE AND THE IMPACT OF MEAN AND EXTREME TEMPERATURE EVENTS ON OLIVE FLOWERING IN SOUTHERN SPAIN UND…	PREDICTION MODELS	CLIMATE CHANGE; OLIVE; SEMI-ARID CONDITIONS; ENSEMBLES PROJECTIONS; FLOWERING DATE	OLEA-EUROPAEA L.; EFFECTIVE POLLINATION PERIOD; POLLEN-TUBE GROWTH; WEATHER CONDITIONS; REQUIREMENTS; MODEL; ANDALUSIA; PHENOLOGY; SEASON; UNCERTAINTIES	10.1002/joc.5048	ARTICLE	ENGLISH	WILEY	INTERNATIONAL JOURNAL OF CLIMATOLOGY	WOS:000417298600063
2017	GANNOUNI, THOURAYA AZIZI;CAMPOY, JOSE ANTONIO;QUERO-GARCIA, JOSE;BARRENECHE, TERESA;ARIF, ABDERRAZAK;ALBOUCHI, ALI;AMMARI, YOUSSEF	DORMANCY RELATED TRAITS AND ADAPTATION OF SWEET CHERRY IN NORTHERN AFRICA: A CASE OF STUDY IN TWO TUNISIAN AREAS	CHILLING REQUIREMENTS OF TEMPERATE FRUIT SPECIES MAY VARY SUBSTANTIALLY DEPENDING ON THE CLIMATIC CONDITIONS WHERE THEY GROW. IN ADDITION, IN A CLIMATE CHANGE CONTEXT, A PRECISE KNOWLEDGE OF THESE REQUIREMENTS AND THEIR EFFECT ON PRODUCTIVITY IS CRITICAL FOR CHOOSING THE BEST SUITED CULTIVARS TO ASSURE, LONG-TERM ADAPTATION UNDER LOW-CHILL ENVIRONMENTS. TO DATE MOST STUDIES CIRCUMVENTED THE ANALY…	RESPONSES TO ENVIRONMENTAL CONDITIONS	ADAPTATION; CHILLING REQUIREMENTS; CLIMATE CHANGE; FRUIT SET; HEAT REQUIREMENTS; PRUNUS AVIUM L.	FLOWER BUD DENSITY; HEAT REQUIREMENTS; FRUIT-SET; APRICOT CULTIVARS; FLORAL BIOLOGY; TEMPERATURE; PEACH; MODEL; CHILL; COMPLETION	10.1016/j.scienta.2017.03.013	ARTICLE	ENGLISH	ELSEVIER	SCIENTIA HORTICULTURAE	WOS:000399261300029
2017	MEASHAM, P. F.;DARBYSHIRE, R.;TURPIN, S. R.;MURPHY-WHITE, S.	COMPLEXITY IN CHILL CALCULATIONS: A CASE STUDY IN CHERRIES	THIS STUDY SEEKS TO HIGHLIGHT THE RANGE OF CHILLING REQUIREMENT VALUES THAT CAN BE OBTAINED FOR ONE CHERRY CULTIVAR ('LAPINS') ACROSS DIFFERENT AUSTRALIAN LOCATIONS BY USING THE SAME DATA BUT DIFFERENT APPROACHES IN CALCULATING CHILLING REQUIREMENT (CR). WE SEEK TO TEST THE ASSUMPTION THAT CHILL THRESHOLDS ARE FIXED. THE PHYSIOLOGICAL AND IN-FIELD IMPLICATIONS FOR MANAGEMENT ARE EXPLORED. ALL SIT…	PREDICTION MODELS	CHILL PORTION; CHILL REQUIREMENT; BUDS; DORMANCY; LAPINS	APRICOT FLOWER BUDS; PRUNUS-ARMENIACA L.; WINTER CHILL; PHENOLOGICAL MODELS; SPRING PHENOLOGY; DORMANCY RELEASE; TEMPERATE FRUIT; TREES; CLIMATE; REQUIREMENTS	10.1016/j.scienta.2017.01.006	ARTICLE	ENGLISH	ELSEVIER SCIENCE BV	SCIENTIA HORTICULTURAE	WOS:000394067800017
2017	MARTINEZ-LUSCHER, JOHANN;HADLEY, PAUL;ORDIDGE, MATTHEW;XU, XIANGMING;LUEDELING, EIKE	DELAYED CHILLING APPEARS TO COUNTERACT FLOWERING ADVANCES OF APRICOT IN SOUTHERN UK	TEMPERATURES ARE RISING ACROSS THE GLOBE, AND THE UK IS NO EXCEPTION. SPRING PHENOLOGY OF PERENNIAL FRUIT CROPS IS TO A LARGE EXTENT DETERMINED BY TEMPERATURE DURING EFFECTIVE CHILLING (ENDO-DORMANCY) AND HEAT ACCUMULATION (ECO-DORMANCY) PERIODS. WE USED THE APRICOT FLOWERING RECORDS OF THE UK NATIONAL FRUIT COLLECTIONS (NFC) TO DETERMINE THE INFLUENCE OF TEMPERATURE TRENDS OVER RECENT DECADES (1…	RESPONSES TO ENVIRONMENTAL CONDITIONS	CLIMATE WARMING; CHILLING; DORMANCY; SPRING PHENOLOGY; FROST RISK; PARTIAL LEAST SQUARES REGRESSION	CLIMATE-CHANGE IMPACTS; PRUNUS-ARMENIACA L.; DORMANCY RELEASE; HEAT REQUIREMENTS; SPRING PHENOLOGY; TEMPERATE FRUIT; BUD DORMANCY; TREE PHENOLOGY; WINTER; APPLE	10.1016/j.agrformet.2017.02.017	ARTICLE	ENGLISH	ELSEVIER	AGRICULTURAL AND FOREST METEOROLOGY	WOS:000399266000020
2017	RONCO, P.;ZENNARO, F.;TORRESAN, S.;CRITTO, A.;SANTINI, M.;TRABUCCO, A.;ZOLLO, A. L.;GALLUCCIO, G.;MARCOMINI, A.	A RISK ASSESSMENT FRAMEWORK FOR IRRIGATED AGRICULTURE UNDER CLIMATE CHANGE	IN SEVERAL REGIONS, BUT ESPECIALLY IN SEMI-ARID AREAS, RAISING FREQUENCY, DURATION AND INTENSITY OF DROUGHT EVENTS, MAINLY DRIVEN BY CLIMATE CHANGE DYNAMICS, ARE EXPECTED TO DRAMATICALLY REDUCE THE CURRENT STOCKS OF FRESHWATER RESOURCES, LIMITING CROP DEVELOPMENT AND YIELD ESPECIALLY WHERE AGRICULTURE LARGELY DEPENDS ON IRRIGATION. THE ACHIEVEMENT OF AN AFFORDABLE AND SUSTAINABLE EQUILIBRIUM BETW…	PREDICTION MODELS	WATER SCARCITY; CLIMATE CHANGE; WATER RESOURCES; IRRIGATED AGRICULTURE; RECLAMATION CONSORTIUM; PUGLIA	WATER-RESOURCES; MEDITERRANEAN BASIN; ECOLOGICAL RISK; GLOBAL CHANGE; WASTE-WATER; DROUGHT; IMPACTS; EVAPOTRANSPIRATION; VULNERABILITY; PROJECTIONS	10.1016/j.advwatres.2017.08.003	ARTICLE	ENGLISH	ELSEVIER SCI LTD	ADVANCES IN WATER RESOURCES	WOS:000418262400045
2017	CARVALHO, LUISA C.;SILVA, MARILIA;COITO, JOAO L.;ROCHETA, MARGARIDA P.;AMANCIO, SARA	DESIGN OF A CUSTOM RT-QPCR ARRAY FOR ASSIGNMENT OF ABIOTIC STRESS TOLERANCE IN TRADITIONAL PORTUGUESE GRAPEVINE VARIETIES	WIDESPREAD AGRICULTURAL LOSSES ATTRIBUTED TO DROUGHT, OFTEN COMBINED WITH HIGH TEMPERATURES, FREQUENTLY OCCUR IN THE FIELD, NAMELY IN MEDITERRANEAN CLIMATE AREAS, WHERE THE EXISTING SCENARIOS FOR CLIMATE CHANGE INDICATE AN INCREASE IN THE FREQUENCY OF HEAT WAVES AND SEVERE DROUGHT EVENTS IN SUMMER. GRAPEVINE (VITIS VINIFERA L.) IS THE MOST CULTIVATED FRUIT SPECIES IN THE WORLD AND THE MOST VALUAB…	BREEDING & GENETICS	ABIOTIC STRESS; ACCLIMATION; CUSTOM ARRAY; GRAPEVINE; QPCR; STRESS TOLERANCE; TRANSCRIPTOMICS	DIFFERENTIALLY EXPRESSED GENES; VITIS-VINIFERA; OVER-EXPRESSION; GENOME SEQUENCE; HEAT-STRESS; ARABIDOPSIS; DROUGHT; RESPONSES; WATER; IDENTIFICATION	10.3389/fpls.2017.01835	ARTICLE	ENGLISH	FRONTIERS MEDIA SA	FRONTIERS IN PLANT SCIENCE	WOS:000413624400001
2017	JESUS ZAPATA-SIERRA, ANTONIO;MANZANO-AGUGLIARO, FRANCISCO	CONTROLLED DEFICIT IRRIGATION FOR ORANGE TREES IN MEDITERRANEAN COUNTRIES	ORANGE TREE CULTIVATION IS WIDESPREAD THROUGHOUT THE WORLD, AND THE MEDITERRANEAN BASIN IS AN IMPORTANT PRODUCER. THE MEDITERRANEAN CLIMATE IS CHARACTERISED BY SCARCE WATER RESOURCES THAT LIMIT CROP SUSTAINABILITY. IN THIS STUDY, CONTROLLED DEFICIT IRRIGATION IS EVALUATED AS A WATER CONSERVATION STRATEGY WITH THE AIM OF IMPROVING CROP SUSTAINABILITY. TO ACCOMPLISH THIS OBJECTIVE, A TRIAL IS CONDU…	WATER MANAGEMENT	SUSTAINABLE AGRICULTURE; CONTROLLED DEFICIT IRRIGATION; ORANGE TREE; WATER USE; EFFICIENCY OF WATER USE	WATER-USE EFFICIENCY; DRIP IRRIGATION; ENVIRONMENTAL SUSTAINABILITY; CROP; MANAGEMENT; AGRICULTURE; FOOTPRINT; QUALITY; IMPACT; NORTH	10.1016/j.jclepro.2017.05.208	ARTICLE	ENGLISH	ELSEVIER SCI LTD	JOURNAL OF CLEANER PRODUCTION	WOS:000407185500013
2017	WOLF, KRISTINA;HERRERA, ISRAEL;TOMICH, THOMAS P.;SCOW, KATE	LONG-TERM AGRICULTURAL EXPERIMENTS INFORM THE DEVELOPMENT OF CLIMATE-SMART AGRICULTURAL PRACTICES	CALIFORNIA'S MEDITERRANEAN AGRO-ECOSYSTEMS ARE A MAJOR SOURCE OF U.S. FRUITS AND VEGETABLES, AND VULNERABLE TO FUTURE EXTREMES OF PRECIPITATION AND TEMPERATURE BROUGHT ON BY CLIMATE CHANGE, INCLUDING INCREASED DROUGHT AND FLOODING, AND MORE INTENSE AND LONGER HEAT WAVES. TO DEVELOP RESILIENCE TO THESE THREATS, STRATEGIES ARE NECESSARY FOR CLIMATE-SMART MANAGEMENT OF SOIL AND WATER. LONG-TERM, LAR…	PRODUCTION SYSTEMS		FOOD SECURITY; SUSTAINABILITY; SYSTEMS	10.3733/ca.2017a0022	ARTICLE	ENGLISH	UNIV CALIFORNIA, OAKLAND, DIVISION AGRICULTURE & NATURAL RESOURCES	CALIFORNIA AGRICULTURE	WOS:000411438400010
2017	KAYA, TAYFUN;ADA, EREN;IPEKDAL, KAHRAMAN	MODELING THE DISTRIBUTION OF THE MEDITERRANEAN FRUIT FLY, <I>CERATITIS CAPITATA</I> (WIEDEMANN, 1824) (DIPTERA, TEPHRITIDAE) IN TURKEY AND ITS RANGE EXPANSION IN BLACK SEA REGION	MEDITERRANEAN FRUIT FLY, CERATITIS CAPITATA (WIEDEMANN, 1824) (DIPTERA, TEPHRITIDAE), AN IMPORTANT FRUIT PEST, IS NOT EXPECTED TO EXPAND ITS RANGE UNDER CURRENT CLIMATIC CONDITIONS WITH AN EXCEPTION OF THE BLACK SEA COASTS THAT WAS HYPOTHESIZED TO BE SUITABLE FOR C. CAPITATA INVASION. AFTER FINDING A C. CAPITATA-INFESTED MANDARIN IN WESTERN BLACK SEA REGION OF TURKEY, WE TESTED THIS HYPOTHESIS. W…	RESPONSES TO ENVIRONMENTAL CONDITIONS	MEDITERRANEAN FRUIT FLY; CERATITIS CAPITATA; ECOLOGICAL NICHE MODELING; EASTERN BLACK SEA; RANGE EXPANSION	DISTRIBUTION PATTERNS; SPECIES DISTRIBUTION; CLIMATE-CHANGE	10.16970/ted.28388	ARTICLE	ENGLISH	ENTOMOLOGICAL SOC TURKEY, EGE UNIV	TURKIYE ENTOMOLOJI DERGISI-TURKISH JOURNAL OF ENTOMOLOGY	WOS:000400537300004
2017	HONEK, ALOIS;DIXON, ANTHONY F. G.;SOARES, ANTONIO O.;SKUHROVEC, JIRI;MARTINKOVA, ZDENKA	SPATIAL AND TEMPORAL CHANGES IN THE ABUNDANCE AND COMPOSTION OF LADYBIRD (COLEOPTERA: COCCINELLIDAE) COMMUNITIE	BECAUSE OF THEIR SERVICES TO AGRICULTURE MOST LADYBIRDS (COLEOPTERA: COCCINELLIDAE) ARE INTENSIVELY STUDIED PREDATORS OF MAINLY PHYTOPHAGOUS PESTS. THE STUDY OF THE LONG-TERM VARIATION IN THE COMPOSITION OF THEIR COMMUNITIES WAS STIMULATED BY RECENT DRAMATIC CHANGES IN THE ABUNDANCE OF SOME SPECIES. WE REVIEW AND EVALUATE POSSIBLE EFFECTS OF THE MAIN CAUSES CITED IN THE LITERATURE. AGRICULTURAL A…	RESPONSES TO ENVIRONMENTAL CONDITIONS		HARMONIA-AXYRIDIS; HARLEQUIN LADYBIRD; LIFE-HISTORY; PREDACEOUS COCCINELLIDAE; LANDSCAPE COMPOSITION; HABITAT PREFERENCES; INVASION HISTORY; LAND-USE; APHIDS; BIODIVERSITY	10.1016/j.cois.2017.04.001	ARTICLE	ENGLISH	ELSEVIER	CURRENT OPINION IN INSECT SCIENCE	WOS:000403060200012
2018	HENWOOD, R. J. T.;WARGENT, J. J.;BLACK, M.;HEYES, J. A.	ENVIRONMENTAL AND MANAGEMENT FACTORS CONTRIBUTING TO VARIABILITY IN FLESH COLOUR OF A RED KIWIFRUIT CULTIVAR IN NEW ZEALAND	CONSISTENCY OF FLESH COLOURATION IS IMPORTANT FOR COMMERCIAL ACCEPTANCE OF RED-FLESHED ACTINIDIA CHINENSIS CULTIVARS, BUT COLOUR VARIATION BETWEEN AND WITHIN ORCHARDS IS WIDELY REPORTED. PHYSIOLOGICAL AND ENVIRONMENTAL FACTORS REPORTED TO INFLUENCE THIS VARIABILITY INCLUDE PARENT CANE AND SHOOT TYPE, PLOIDY OF POLLEN PARENT, AND HIGH TEMPERATURES, SPECIFICALLY CUMULATIVE TIME ABOVE 25 DEGREES C O…	RESPONSES TO ENVIRONMENTAL CONDITIONS	ACTINIDIA CHINENSIS; RED FLESH; TEMPERATURE; LIGHT; SKIN COLOUR; CANOPY	HIGH-TEMPERATURE; GENE-EXPRESSION; ANTHOCYANIN COMPOSITION; SKIN; ACCUMULATION; TRANSCRIPTION; PIGMENTATION; SELECTION; SUNLIGHT; PROFILE	10.1016/j.scienta.2017.12.009	ARTICLE	ENGLISH	ELSEVIER	SCIENTIA HORTICULTURAE	WOS:000430762600003
2018	BENMOUSSA, HAIFA;BEN MIMOUN, MEHDI;GHRAB, MOHAMED;LUEDELING, EIKE	CLIMATE CHANGE THREATENS CENTRAL TUNISIAN NUT ORCHARDS	TEMPERATE DECIDUOUS TREES CAN ONLY BE PRODUCTIVE WHERE WINTERS ARE COLD ENOUGH TO MEET THEIR CHILLING NEEDS. IN THE MEDITERRANEAN REGION, CHILL HAS TRADITIONALLY BEEN SUFFICIENT FOR MANY SPECIES, BUT THIS MAY CHANGE AS TEMPERATURES INCREASE. WE EXPLORED THE REGION'S PRESENT AND FUTURE SUITABILITY FOR TEMPERATE TREES BY QUANTIFYING CHILL FOR THE SFAX REGION IN CENTRAL TUNISIA, ONE OF THE WARMEST R…	PREDICTION MODELS	CLIMATIC RISK; CHILLING REQUIREMENTS; ALMONDS; PISTACHIOS; PAST AND FUTURE CLIMATE SCENARIOS	WINTER CHILL; HYDROGEN CYANAMIDE; FRUIT-TREES; TEMPERATURE-DEPENDENCE; HEAT REQUIREMENTS; DORMANCY BREAKING; PISTACHIO TREES; FLOWERING DATE; CHANGE IMPACTS; DYNAMIC-MODEL	10.1007/s00484-018-1628-x	ARTICLE	ENGLISH	SPRINGER	INTERNATIONAL JOURNAL OF BIOMETEOROLOGY	WOS:000450649400018
2018	SOUISSI, IMEN;BOISSON, JEAN MARIE;MEKKI, INSAF;THEROND, OLIVIER;FLICHMAN, GUILLERMO;WERY, JACQUES;BELHOUCHETTE, HATEM	IMPACT ASSESSMENT OF CLIMATE CHANGE ON FARMING SYSTEMS IN THE SOUTH MEDITERRANEAN AREA: A TUNISIAN CASE STUDY	THIS STUDY CONSIDERS A QUANTITATIVE APPROACH FOR ASSESSING THE PERFORMANCE OF TUNISIAN FARMING SYSTEMS TO FACE CLIMATE CHANGE. IT IS BASED ON THE RESILIENCE CONCEPT AND THE CALCULATION, WITH A MODELLING CHAIN, OF THREE INDICATORS: LAND STOCK, LABOUR STOCK, AND INCOME FLUX. TWO SYSTEM STATES, "BASE" AND "CLIMATE CHANGE", AND A TIME HORIZON OF 2010-2025, ARE DEVELOPED AND COMPARED FOR REPRESENTATIV…	PREDICTION MODELS	RESILIENCE; FARMING SYSTEM; QUANTITATIVE INDICATOR ASSESSMENT; MODELLING CHAIN	INTEGRATED ASSESSMENT; AGRICULTURAL SYSTEMS; CROP YIELD; RESILIENCE; MODEL; SUSTAINABILITY; AGROECOSYSTEMS; MANAGEMENT; SIMULATION; POLICY	10.1007/s10113-017-1130-8	ARTICLE	ENGLISH	SPRINGER HEIDELBERG	REGIONAL ENVIRONMENTAL CHANGE	WOS:000428382200003
2018	BENLLOCH-GONZALEZ, MARIA;SANCHEZ-LUCAS, ROSA;BENLLOCH, MANUEL;FERNANDEZ-ESCOBAR, RICARDO	AN APPROACH TO GLOBAL WARMING EFFECTS ON FLOWERING AND FRUIT SET OF OLIVE TREES GROWING UNDER FIELD CONDITIONS	THE INCREASE IN AIR TEMPERATURE ASSOCIATED TO CLIMATE CHANGE IS EXPECTED TO AFFECT OLIVE (OLEA EUROPAEA L.) TREE FRUCTIFICATION. TO DETERMINE THE POTENTIAL EFFECTS OF GLOBAL WARMING ON FLORAL PHENOLOGY AND FRUIT SET UNDER FIELD CONDITIONS, OLIVE TREES GROWING IN A MEDITERRANEAN CLIMATE TYPE AREA WERE SUBJECTED TO WARMER TEMPERATURE THAN AMBIENT BY THE USE OF TEMPERATURE CONTROLLED OPEN-TOP-CHAMBE…	RESPONSES TO ENVIRONMENTAL CONDITIONS	CLIMATE CHANGE; HIGH TEMPERATURE; OLIVE FLOWERING; OPEN TOP CHAMBER (OTC); FRUIT SET	OLEA-EUROPAEA L.; CLIMATE-CHANGE; TEMPERATURE; INFLORESCENCE; PHENOLOGY; QUALITY; BIOLOGY; GROWTH; PLANTS	10.1016/j.scienta.2018.06.054	ARTICLE	ENGLISH	ELSEVIER	SCIENTIA HORTICULTURAE	WOS:000439763000050
2018	MICHAILIDIS, MICHAIL;KARAGIANNIS, EVANGELOS;TANOU, GEORGIA;SARROU, EIRINI;ADAMAKIS, IOANNIS-DIMOSTHENIS;KARAMANOLI, KATERINA;MARTENS, STEFAN;MOLASSIOTIS, ATHANASSIOS	METABOLIC MECHANISMS UNDERPINNING VEGETATIVE BUD DORMANCY RELEASE AND SHOOT DEVELOPMENT IN SWEET CHERRY	FEW STUDIES HAVE FOCUSED ON THE METABOLIC CHARACTERIZATION OF BUD DORMANCY AND SHOOT GROWTH IN TEMPERATE FRUIT SPECIES, ALTHOUGH THIS IS AN INTRESTING FRAMEWORK TO ANTICIPATE ADAPTATION IN GLOBAL CLIMATE CHANGES. TO EXAMINE THIS ISSUE, TWO EXPERIMENTAL APPROACHES WERE APPLIED, USING SWEET CHERRY (PRUNUS AVIUM L. CV 'GRACE STAR') BUD AND SHOOT TISSUES. INITIALLY, ANNUAL SHOOTS CONTAINING VEGETATIV…	RESPONSES TO ENVIRONMENTAL CONDITIONS	BUD DORMANCY; NUTRIENTS; PRIMARY METABOLITES; SECONDARY METABOLITES SHOOT DEVELOPMENTAL; SWEET CHERRY	JAPANESE APRICOT; EXPRESSION; CALCIUM; STOICHIOMETRY; ANTIOXIDANT; PHOSPHORUS; FLAVONOIDS; RESPONSES; PROFILES; NITROGEN	10.1016/j.envexpbot.2018.06.024	ARTICLE	ENGLISH	PERGAMON-ELSEVIER SCIENCE LTD	ENVIRONMENTAL AND EXPERIMENTAL BOTANY	WOS:000446289500001
2018	SILVA, SONIA;SANTO, CONCEICAO;SERODIO, JOAO;SILVA, ARTUR M. S.;DIAS, MARIA CELESTE	PHYSIOLOGICAL PERFORMANCE OF DROUGHT-STRESSED OLIVE PLANTS WHEN EXPOSED TO A COMBINED HEAT-UV-B SHOCK AND AFTER STRESS RELIEF	CLIMATE CHANGE SCENARIOS INCREASE THE FREQUENCY OF COMBINED EPISODES OF DROUGHT, HEAT AND HIGH UV RADIATION, PARTICULARLY IN THE MEDITERRANEAN REGION WHERE DRYLAND FARMING OF OLIVE (OLEA EUROPAEA L.) ORCHARDS REMAINS A COMMON PRACTICE. NONIRRIGATED OLIVE PLANTS (DROUGHT TREATMENT) WERE SUBJECTED TO AN EPISODE OF HEAT PLUS UV-B RADIATION SHOCK (DH+UV-B TREATMENT) FOR 2 DAYS. AFTER THE TREATMENTS, …	WATER MANAGEMENT	CLIMATE CHANGE; DROUGHT PRE-EXPOSURE; OXIDATIVE STRESS; PHOTOSYNTHESIS	WATER-STRESS; CHLOROPHYLL FLUORESCENCE; OXIDATIVE DAMAGE; L. PLANTS; CULTIVARS; PHOTOSYNTHESIS; TREES; ACCUMULATION; ADAPTATION; SENESCENCE	10.1071/FP18026	ARTICLE	ENGLISH	CSIRO PUBLISHING	FUNCTIONAL PLANT BIOLOGY	WOS:000449012800006
2018	HORIKOSHI, HUMBERTO MITIO;SEKOZAWA, YOSHIHIKO;KOBAYASHI, MAKOTO;SAITO, KAZUKI;KUSANO, MIYAKO;SUGAYA, SUMIKO	METABOLOMICS ANALYSIS OF 'HOUSUI' JAPANESE PEAR FLOWER BUDS DURING ENDODORMANCY REVEALS METABOLIC SUPPRESSION BY THERMAL FLUCTUATION	DORMANCY IS A COMPLEX PHENOMENON THAT ALLOWS PLANTS TO SURVIVE THE WINTER SEASON. STUDIES OF DORMANCY HAVE RECENTLY ATTRACTED MORE ATTENTION DUE TO THE EXPANSION OF TEMPERATE FRUIT PRODUCTION IN AREAS UNDER MILD WINTERS AND DUE TO CLIMATE CHANGES. THIS STUDY AIMED TO IDENTIFY AND CHARACTERIZE THE METABOLIC CHANGES INDUCED BY CHILLING TEMPERATURES, AS WELL AS DURING THERMAL FLUCTUATION CONDITIONS …	RESPONSES TO ENVIRONMENTAL CONDITIONS	CHILLING; CLIMATE CHANGE; ENDODORMANCY RELEASE; JAPANESE PEAR; METABOLOMICS; MILD WINTER	PYRUS-PYRIFOLIA-NAKAI; DORMANCY RELEASE; LOW-TEMPERATURE; TRANSCRIPTOME ANALYSIS; CHILLING REQUIREMENT; GLUTATHIONE LEVELS; COLD-ACCLIMATION; APPLE-TREES; BREAKING; STRESS	10.1016/j.plaphy.2018.02.028	ARTICLE	ENGLISH	ELSEVIER FRANCE-EDITIONS SCIENTIFIQUES MEDICALES ELSEVIER	PLANT PHYSIOLOGY AND BIOCHEMISTRY	WOS:000430777100015
2018	PRUDENCIO, ANGELA S.;DICENTA, FEDERICO;MARTINEZ-GOMEZ, PEDRO	MONITORING DORMANCY TRANSITION IN ALMOND [<I>PRUNUS DULCIS</I> (MILLER) WEBB] DURING COLD AND WARM MEDITERRANEAN SEASONS THROUGH THE ANALYSIS OF A <I>DAM</I> (<I>DORMANCY-ASSOCIATED MADS-BOX</I>) GENE	FOR FRUIT TREE (PRUNUS) SPECIES, FLOWER BUD DORMANCY COMPLETION DETERMINES THE QUALITY OF BUD BREAK AND THE FLOWERING TIME. IN THE PRESENT CLIMATE CHANGE AND GLOBAL WARMING CONTEXT, THE RELATIONSHIP BETWEEN DORMANCY AND FLOWERING PROCESSES IS A FUNDAMENTAL GOAL IN MOLECULAR BIOLOGY OF THESE SPECIES. IN ALMOND [P. DULCIS (MILLER) WEBB], FLOWERING TIME IS A TRAIT OF GREAT INTEREST IN THE DEVELOPMEN…	BREEDING & GENETICS	FLOWERING; BREEDING; CHILLING REQUIREMENTS; QPCR; TRANSCRIPTION; CLONING	TEMPERATURE-DEPENDENCE; HEAT REQUIREMENTS; PEACH; BREAKING; RELEASE; ENDODORMANCY; EXPRESSION; CULTIVARS; PERSICA; PLANTS	10.3390/horticulturae4040041	ARTICLE	ENGLISH	MDPI	HORTICULTURAE	WOS:000454748300014
2018	BAGAGIOLO, GIORGIA;BIDDOCCU, MARCELLA;RABINO, DANILO;CAVALLO, EUGENIO	EFFECTS OF ROWS ARRANGEMENT, SOIL MANAGEMENT, AND RAINFALL CHARACTERISTICS ON WATER AND SOIL LOSSES IN ITALIAN SLOPING VINEYARDS	EROSIONAL PROCESSES ARE HIGHLY AFFECTED BY SEASONAL CLIMATIC FLUCTUATIONS AND SOIL MANAGEMENT PRACTICES. CONTROLLED GRASS COVER IS ONE OF THE MOST USED SOIL CONSERVATION PRACTICES ADOPTED IN TEMPERATE CLIMATES, EVEN IF THE PROTECTIVE EFFECT OF GRASS COVER MAY DECREASE ACCORDING TO SEASONAL PATTERN. THIS TECHNIQUE IS EFFECTIVE AND, THUS, WIDELY ADOPTED IN THE INTER-ROWS OF ORCHARDS SUCH AS OLIVES,…	SUSTAINABLE AGRICULTURE	RUNOFF; SOIL EROSION; SLOPING VINEYARDS; GRASS COVER; SOIL WATER CONSERVATION	NUTRIENT LOSSES; CLIMATE-CHANGE; ECOSYSTEM SERVICES; EROSIVE RESPONSE; SMALL CATCHMENT; HILLY VINEYARD; OLIVE GROVE; PLOT DATA; LAND-USE; RUNOFF	10.1016/j.envres.2018.06.048	ARTICLE	ENGLISH	ACADEMIC PRESS INC ELSEVIER SCIENCE	ENVIRONMENTAL RESEARCH	WOS:000445318200076
2018	MARINO, G.;DI MARTINO, S.;ROXAS, A. ALNICO;CARUSO, T.;FERGUSON, L.;BARONE, E.;MARRA, F. P.	SUSTAINABILITY OF PISTACHIO PRODUCTION (<I>PISTACIA VERA</I> L.) UNDER SUPPLEMENTAL IRRIGATION IN A MEDITERRANEAN CLIMATE	THE OBJECTIVE OF THIS STUDY WAS TO EXAMINE THE EFFECTS OF SUPPLEMENTAL MICRO-IRRIGATION, IN A COMMERCIAL RAINFED ORCHARD, ON TREE WATER STATUS, GAS EXCHANGE AND PRODUCTIVITY OF PISTACIA VERA L. (CV BIANCA) GRAFTED ON P. TER-EBIRAHUS. IRRIGATING WITH 10-15% OF ESTIMATED FULL EVAPORATIVE DEMAND SIGNIFICANTLY INCREASED AVERAGE ANNUAL PRODUCTIVITY BY INCREASING YIELD IN THE ON-CROP YEAR OF THIS ALTER…	WATER MANAGEMENT	STEM WATER POTENTIAL; GAS EXCHANGE; YIELD; SPLITTING; WATER SAVINGS; PHENOLOGY	REGULATED DEFICIT IRRIGATION; WATER-STRESS; OSMOTIC ADJUSTMENT; ALTERNATE BEARING; KERMAN PISTACHIO; YIELD; TREES; PHOTOSYNTHESIS; DROUGHT; GROWTH	10.1016/j.scienta.2018.06.032	ARTICLE	ENGLISH	ELSEVIER SCIENCE BV	SCIENTIA HORTICULTURAE	WOS:000441486600031
2018	HEPAKSOY, S.;DUMAN, I.;TATAR, O.;KURUCU, Y.	IMPACT OF CLIMATIC CHANGES ON PLANT PRODUCTION IN KUCUK MENDERES BASIN OF EGE REGION/TURKEY	THE KUCUK MENDERES BASIN IS IMPORTANT FOR PLANT PRODUCTION AND TODAY, MANY TEMPERATE FRUIT SPECIES, VEGETABLES AND FIELD CROPS ARE CULTIVATED COMMERCIALLY IN THIS REGION. DUE TO THE INCREASE IN TEMPERATURE AND THE DECREASE IN RAINFALL, IT IS LIKELY THAT THE SPECIES GROWN WILL CHANGE. IN THIS STUDY, DOWNSCALING MODELS BASED ON ARTIFICIAL NEURAL NETWORKS HAVE BEEN ESTABLISHED FOR THE AVERAGE AND MA…	PREDICTION MODELS	CLIMATE CHANGES; VEGETABLE; FRUIT; FIELD CROP	SALINITY; TOLERANCE; ROOTSTOCK; QUALITY		ARTICLE	ENGLISH	SCIBULCOM LTD	JOURNAL OF ENVIRONMENTAL PROTECTION AND ECOLOGY	WOS:000456590800024
2018	CHEBBI, W.;BOULET, G.;LE DANTEC, V;CHABAANE, LILI Z.;FANISE, P.;MOUGENOT, B.;AYARI, H.	ANALYSIS OF EVAPOTRANSPIRATION COMPONENTS OF A RAINFED OLIVE ORCHARD DURING THREE CONTRASTING YEARS IN A SEMI-ARID CLIMATE	EVAPOTRANSPIRATION IS ONE OF THE MOST IMPORTANT FLUXES OF THE WATER BUDGET IN SEMI-ARID AREAS. THE ESTIMATION OF ACTUAL CROP TRANSPIRATION IS A MAJOR ISSUE IN THOSE REGIONS DUE TO ITS REMARKABLE IMPACTS ON THE PRECISION OF IRRIGATION SCHEDULING, CROP GROWTH AND YIELD. RAINFED OLIVE TREES ARE ADAPTED TO THE SOUTHERN PART OF THE MEDITERRANEAN BASIN EVEN THOUGH THEY ARE VULNERABLE TO AN INCREASED NU…	WATER MANAGEMENT	EDDY COVARIANCE; SAP FLOW; EVAPOTRANSPIRATION; PARTITIONING; WATER STRESS; RAINFED OLIVE	XYLEM SAP FLOW; ENERGY-BALANCE CLOSURE; EDDY COVARIANCE; WATER-STRESS; CARBON-DIOXIDE; HYDRAULIC CONDUCTIVITY; CANOPY TRANSPIRATION; CHIHUAHUAN DESERT; FIELD CONDITIONS; STEM DIAMETER	10.1016/j.agrformet.2018.02.020	ARTICLE	ENGLISH	ELSEVIER	AGRICULTURAL AND FOREST METEOROLOGY	WOS:000437060700016
2018	STOCKTON, DARA G.;WALLINGFORD, ANNA K.;LOEB, GREGORY M.	PHENOTYPIC PLASTICITY PROMOTES OVERWINTERING SURVIVAL IN A GLOBALLY INVASIVE CROP PEST, <I>DROSOPHILA SUZUKII</I>	SPOTTED WING DROSOPHILA, DROSOPHILA SUZUKII MATSUMURA, IS A MAJOR PEST OF SMALL FRUIT WORLDWIDE IN TEMPERATE AND SUBTROPICAL GROWING REGIONS. IN NORTHERN CLIMATES, D. SUZUKII LIKELY OVERWINTERS LOCALLY UNDER LEAF LITTER AND SNOW PACK, BUT OUR UNDERSTANDING OF THE FACTORS AFFECTING THERMAL SUSCEPTIBILITY IS LIMITED. WHILE PREVIOUS INVESTIGATIONS OF THERMAL SUSCEPTIBILITY IN THIS SPECIES HAVE EMPLO…	RESPONSES TO ENVIRONMENTAL CONDITIONS	SPOTTED WING DROSOPHILA; SWD; COLD HARDENING; ACCLIMATION; SMALL FRUIT; PHYSIOLOGY; WINTER MORPH	SPOTTED-WING DROSOPHILA; CHYMOMYZA-COSTATA DIPTERA; COLD TOLERANCE; REPRODUCTIVE-BIOLOGY; STRESS RESISTANCE; LOW-TEMPERATURES; WINTER SURVIVAL; REACTION NORMS; MELANOGASTER; ACCLIMATION	10.3390/insects9030105	ARTICLE	ENGLISH	MDPI	INSECTS	WOS:000448335000033
2018	WELDON, CHRISTOPHER W.;NYAMUKONDIWA, CASPER;KARSTEN, MINETTE;CHOWN, STEVEN L.;TERBLANCHE, JOHN S.	GEOGRAPHIC VARIATION AND PLASTICITY IN CLIMATE STRESS RESISTANCE AMONG SOUTHERN AFRICAN POPULATIONS OF <I>CERATITIS CAPITATA</I> (WIEDEMANN) (DIPTERA: TEPHRITIDAE)	TRAITS OF THERMAL SENSITIVITY OR PERFORMANCE ARE TYPICALLY THE FOCUS OF SPECIES DISTRIBUTION MODELLING. AMONG-POPULATION TRAIT VARIATION, TRAIT PLASTICITY, POPULATION CONNECTEDNESS AND THE POSSIBLE CLIMATIC COVARIATION THEREOF ARE SELDOM ACCOUNTED FOR. HERE, WE EXAMINE MULTIPLE CLIMATE STRESS RESISTANCE TRAITS, AND THE PLASTICITY THEREOF, FOR A GLOBALLY INVASIVE AGRICULTURAL PEST INSECT, THE MEDI…	RESPONSES TO ENVIRONMENTAL CONDITIONS		CRITICAL THERMAL LIMITS; MEDITERRANEAN FRUIT-FLIES; NATURAL FOOD SOURCES; PHENOTYPIC PLASTICITY; DESICCATION RESISTANCE; DROSOPHILA-MELANOGASTER; STARVATION RESISTANCE; TEMPERATURE EXTREMES; ADULT DROSOPHILA; GENE FLOW	10.1038/s41598-018-28259-3	ARTICLE	ENGLISH	NATURE PUBLISHING GROUP	SCIENTIFIC REPORTS	WOS:000436789500036
2018	GUTIERREZ, ANDREW PAUL;PONTI, LUIGI;GILIOLI, GIANNI;BAUMGARTNER, JOHANN	CLIMATE WARMING EFFECTS ON GRAPE AND GRAPEVINE MOTH (<I>LOBESIABOTRANA</I>) IN THE PALEARCTIC REGION	THE GRAPEVINE MOTH LOBESIA BOTRANA (DEN. & SCHIFF.) (LEPIDOPTERA: TORTRICIDAE) IS THE PRINCIPAL NATIVE PEST OF GRAPE IN THE PALEARCTIC REGION. IN THE PRESENT STUDY, WE ASSESSED PROSPECTIVELY THE RELATIVE ABUNDANCE OF THE MOTH IN EUROPE AND THE MEDITERRANEAN BASIN USING LINKED PHYSIOLOGICALLY-BASED DEMOGRAPHIC MODELS FOR GRAPE AND L. BOTRANA. THE MODEL INCLUDES THE EFFECTS OF TEMPERATURE, DAY-LENG…	RESPONSES TO ENVIRONMENTAL CONDITIONS	GIS; GRAPEVINE; PBDM; PHYSIOLOGICALLY BASED DEMOGRAPHIC MODELS; POPULATION DYNAMICS	BOTRANA LEPIDOPTERA-TORTRICIDAE; MATING DISRUPTION; BERRY MOTH; REPRODUCTIVE OUTPUT; POPULATION-DYNAMICS; DEMOGRAPHIC-MODEL; FLIGHT ACTIVITY; POWDERY MILDEW; SCHIFF. LEP.; HOST-PLANT	10.1111/afe.12256	ARTICLE	ENGLISH	WILEY	AGRICULTURAL AND FOREST ENTOMOLOGY	WOS:000429089600014
2018	GALINDO, A.;COLLADO-GONZALEZ, J.;GRINAN, I.;CORELL, M.;CENTENO, A.;MARTIN-PALOMO, M. J.;GIRON, I. F.;RODRIGUEZ, P.;CRUZ, Z. N.;MEMMI, H.;CARBONELL-BARRACHINA, A. A.;HERNANDEZ, F.;TORRECILLAS, A.;MORIANA, A.;LOPEZ-PEREZ, D.	DEFICIT IRRIGATION AND EMERGING FRUIT CROPS AS A STRATEGY TO SAVE WATER IN MEDITERRANEAN SEMIARID AGROSYSTEMS	WATER SCARCITY IN MEDITERRANEAN CLIMATE AREAS WILL BE PROGRESSIVELY AGGRAVATED BY CLIMATE CHANGE, POPULATION INCREASE AND URBAN, TOURISM AND INDUSTRIAL ACTIVITIES. TO PROTECT WATER RESOURCES AND THEIR INTEGRITY FOR FUTURE USE AND TO IMPROVE BIODIVERSITY, BESIDES FOLLOWING ADVANCED DEFICIT IRRIGATION STRATEGIES IN FRUIT CULTIVATION, ATTENTION COULD WELL BE DIRECTED TOWARDS WHAT ARE AT PRESENT UNDE…	WATER MANAGEMENT	JUJUBE; LOQUAT; PARTIAL ROOT DRYING; PISTACHIO; POMEGRANATE; REGULATED DEFICIT IRRIGATION; SUSTAINED DEFICIT IRRIGATION; UNDERUTILIZED CROPS; WATER STRESS; WATER RELATIONS	PUNICA-GRANATUM L.; TRUNK DIAMETER FLUCTUATIONS; DIFFERENT GROWTH-STAGES; SOLANUM-TUBEROSUM L.; PEACH-TREE GROWTH; ROOT DRYING PRD; USE EFFICIENCY; GAS-EXCHANGE; ALGERIE LOQUAT; CV RABAB	10.1016/j.agwat.2017.08.015	ARTICLE	ENGLISH	ELSEVIER SCIENCE BV	AGRICULTURAL WATER MANAGEMENT	WOS:000428833300029
2018	KIZILDENIZ, T.;IRIGOYEN, J. J.;PASCUAL, I.;MORALES, F.	SIMULATING THE IMPACT OF CLIMATE CHANGE (ELEVATED CO<SUB>2</SUB> AND TEMPERATURE, AND WATER DEFICIT) ON THE GROWTH OF RED AND WHITE TEMPRANILLO GRAPEVINE IN THREE CONSECUTIVE GROWING SEASONS (2013-2015)	IN RECENT DECADES, AGRICULTURAL PRODUCTION IS BEING AFFECTED BY A SHARP INCREASE IN ATMOSPHERIC CO2 CONCENTRATION. DUE TO THE GREENHOUSE EFFECT GASES, CROPS ARE IMPACTED BY ENHANCED TEMPERATURES AND CONCOMITANTLY BY INCREASED SCARCE WATER AVAILABILITY. ALL ARID AND SEMIARID AREAS, INCLUDING MEDITERRANEAN VITICULTURE, MUST FACE THESE THREE CLIMATE CHANGE-RELATED FACTORS: ATMOSPHERIC CO2 CONCENTRAT…	RESPONSES TO ENVIRONMENTAL CONDITIONS	RED AND WHITE TEMPRANILLO; VEGETATIVE AND REPRODUCTIVE GROWTH; CLIMATE CHANGE RELATED FACTORS; ELEVATED CO2; HIGH TEMPERATURE; WATER DEFICIT	VITIS-VINIFERA L.; LEAF PHOTOSYNTHESIS; ATMOSPHERIC CO2; ENRICHMENT FACE; CARBON BALANCE; YIELD; WINE; RESPONSES; QUALITY; IRRIGATION	10.1016/j.agwat.2018.02.006	ARTICLE	ENGLISH	ELSEVIER	AGRICULTURAL WATER MANAGEMENT	WOS:000428833300021
2018	TORRES, NAZARETH;GOICOECHEA, NIEVES;CARMEN ANTOLIN, M.	INFLUENCE OF IRRIGATION STRATEGY AND MYCORRHIZAL INOCULATION ON FRUIT QUALITY IN DIFFERENT CLONES OF TEMPRANILLO GROWN UNDER ELEVATED TEMPERATURES	THE PROJECTED CLIMATE SCENARIO FOR SOUTH MEDITERRANEAN EUROPE PREDICTS LOWER PRECIPITATION AND HIGHER TEMPERATURES THAT WILL NEGATIVELY AFFECT VITICULTURE IN THE REGION. THE APPLICATION OF MODERATE DEFICIT IRRIGATION AT CRUCIAL MOMENTS OF BERRY RIPENING HAS BEEN FOUND TO IMPROVE BERRY QUALITY. FURTHERMORE, GRAPEVINE ASSOCIATION WITH ARBUSCULAR MYCORRHIZAL FUNGI (AMF) MAY IMPROVE GRAPEVINE'S ABILI…	WATER MANAGEMENT	ANTHOCYANINS; ARBUSCULAR MYCORRHIZAL FUNGI (AMF); CLIMATE CHANGE; CLONAL VARIABILITY; DPPH ASSAY; DEFICIT IRRIGATION	VITIS-VINIFERA L.; DEFICIT IRRIGATION; CLIMATE-CHANGE; CABERNET-SAUVIGNON; CV TEMPRANILLO; WATER-DEFICIT; PHENOLOGICAL SENSITIVITY; ANTIOXIDANT PROPERTIES; ARBUSCULAR MYCORRHIZA; TITRATABLE ACIDITY	10.1016/j.agwat.2017.12.004	ARTICLE	ENGLISH	ELSEVIER	AGRICULTURAL WATER MANAGEMENT	WOS:000428833300027
2018	LUX, SLAWOMIR A.	INDIVIDUAL-BASED MODELING APPROACH TO ASSESSMENT OF THE IMPACTS OF LANDSCAPE COMPLEXITY AND CLIMATE ON DISPERSION, DETECTABILITY AND FATE OF INCIPIENT MEDFLY POPULATIONS	THE OBJECTIVE OF THE PRESENTED STUDY WAS TO DEMONSTRATE THE POTENTIAL OF A BOTTOM-UP "ETHOLOGICAL" APPROACH AND INDIVIDUAL-BASED MODEL OF MARKOV-LIKE STOCHASTIC PROCESSES, EMPLOYED TO GAIN INSIGHTS INTO THE FACTORS DRIVING BEHAVIOR AND FATE OF THE INVASIVE PROPAGULE, WHICH DETERMINE THE INITIAL STAGES OF PEST INVASION AND "CRYPTIC" EXISTENCE OF THE LOCALIZED, ULTRA-LOW DENSITY INCIPIENT PEST POPU…	RESPONSES TO ENVIRONMENTAL CONDITIONS	INCIPIENT POPULATIONS; INVASIVE PROPAGULE; TRAPPING; PEST DETECTION; CERATITIS CAPITATA; AGENT-BASED MODEL	FRUIT-FLIES DIPTERA; CERATITIS-CAPITATA DIPTERA; TEPHRITID PEST POPULATIONS; STERILE INSECT TECHNIQUE; 5 CONSTANT TEMPERATURES; LONG-RANGE DISPERSAL; CELLULAR-AUTOMATA; C-FASCIVENTRIS; SPP. DIPTERA; FOOD SOURCES	10.3389/fphys.2017.01121	ARTICLE	ENGLISH	FRONTIERS MEDIA SA	FRONTIERS IN PHYSIOLOGY	WOS:000419590100001
2018	TANGA, CHRYSANTUS MBI;KHAMIS, FATHIYA MBARAK;TONNANG, HENRI E. Z.;RWOMUSHANA, IVAN;MOSOMTAI, GLADYS;MOHAMED, SAMIRA A.;EKESI, SUNDAY	RISK ASSESSMENT AND SPREAD OF THE POTENTIALLY INVASIVE <I>CERATITIS</I> <I>ROSA</I> KARSCH AND <I>CERATITIS</I> <I>QUILICII</I> DE MEYER, MWATAWALA & VIRGILIO SP NOV USING LIFE-CYCLE SIMULATION MODELS: IMPLICATIONS FOR PHYTOSANITARY MEASURES AND MANAGEMENT	INTEGRATIVE TAXONOMY HAS RESOLVED THE SPECIES STATUS OF THE POTENTIALLY INVASIVE CERATITIS ROSA KARSCH INTO TWO SEPARATE SPECIES WITH DISTINCT ECOLOGICAL REQUIREMENTS: C. ROSA "LOW-LAND TYPE" AND THE NEWLY DESCRIBED SPECIES CERATITIS QUILICII DE MEYER, MWATAWALA & VIRGILIO SP. NOV. "HIGHLAND TYPE". BOTH SPECIES ARE TEPHRITID PESTS THREATENING THE PRODUCTION OF HORTICULTURAL CROPS IN AFRICA AND BE…	RESPONSES TO ENVIRONMENTAL CONDITIONS		TEMPERATURE-DEPENDENT DEVELOPMENT; MEDITERRANEAN FRUIT-FLY; BACTROCERA-INVADENS DIPTERA; CLIMATE-CHANGE; FLIES DIPTERA; IMMATURE STAGES; TEPHRITIDAE; LEPIDOPTERA; PHENOLOGY; SURVIVAL	10.1371/journal.pone.0189138	ARTICLE	ENGLISH	PUBLIC LIBRARY SCIENCE	PLOS ONE	WOS:000419403800017
2018	LEOLINI, L.;MORIONDO, M.;FILA, G.;COSTAFREDA-AUMEDES, S.;FERRISE, R.;BINDI, M.	LATE SPRING FROST IMPACTS ON FUTURE GRAPEVINE DISTRIBUTION IN EUROPE	VITICULTURE IS A WORLDWIDE AGRICULTURAL SECTOR WITH A RELEVANT ECONOMIC IMPORTANCE, ESPECIALLY IN REGIONS WHERE THE CLIMATE AND ENVIRONMENTAL CONDITIONS MEET REQUIREMENTS FOR THE PRODUCTION OF HIGH QUALITY WINES. THE IMPACT OF CLIMATE CHANGE COMBINED WITH THE INCREASED FREQUENCY OF EXTREME EVENTS PREDICTED FOR THE NEXT FUTURE HAS ALREADY SHOWN ITS POTENTIAL DETRIMENTAL EFFECTS ON VITICULTURE SUIT…	PREDICTION MODELS	EXTREME EVENTS; CLIMATE CHANGE; VITICULTURE; GRAPEVINE PHENOLOGY; STATISTICAL DOWNSCALING	CLIMATE-CHANGE; VITIS-VINIFERA; OVULE FERTILITY; EXTREME HEAT; FRUIT-SET; WINE; PHENOLOGY; TEMPERATURES; TRENDS; BUDBURST	10.1016/j.fcr.2017.11.018	ARTICLE	ENGLISH	ELSEVIER	FIELD CROPS RESEARCH	WOS:000432234200019
2019	KAUFMANN, HEIKO;BLANKE, MICHAEL	SUBSTITUTION OF WINTER CHILLING BY SPRING FORCING FOR FLOWERING USING SWEET CHERRY AS MODEL CROP	MANY HORTICULTURAL CROPS SUCH AS APPLE, PEAR, PLUM, CHERRY, STRAWBERRY AND ASPARAGUS REQUIRE A COLD PERIOD IN WINTER (CHILLING) WITH A SUBSEQUENT WARM PERIOD (FORCING) FOR FLOWERING. THE OBJECTIVE OF THE PRESENT WORK WAS TO INVESTIGATE THE EFFECTS OF MORE FORCING DUE TO PROJECTED DIMINISHING AVAILABLE CHILL AS A RESULT OF CLIMATE CHANGE AND ELABORATE THE POSSIBILITY OF SUBSTITUTION OF CHILLING BY…	RESPONSES TO ENVIRONMENTAL CONDITIONS	SWEET CHERRY (PRUNUS AVIUM L.); CHILLING; FLOWERING; FORCING; CLIMATE CHANGE; GROWING DEGREE HOURS (GDH)	CLIMATE-CHANGE; HEAT REQUIREMENTS; DORMANCY RELEASE; FRUIT; PHENOLOGY; TEMPERATURES; IMPACTS	10.1016/j.scienta.2018.09.021	ARTICLE	ENGLISH	ELSEVIER	SCIENTIA HORTICULTURAE	WOS:000449133900010
2019	EL YAACOUBI, ADNANE;OUKABLI, AHMED;HAFIDI, MAJIDA;FARRERA, ISABELLE;AINANE, TARIK;CHERKAOUI, SIDI IMAD;LEGAVE, JEAN-MICHEL	VALIDATED MODEL FOR APPLE FLOWERING PREDICTION IN THE MEDITERRANEAN AREA IN RESPONSE TO TEMPERATURE VARIATION	FORCEASTING THE PHENOLOGICAL STAGES OF FRUIT TREES HAVE A GREAT MEANING IN TERM OF MAKING DECISIONS ABOUT AGRICULTURAL PRACTICES IN ORCHARDS. PHENOLOGICAL MODELING IS ONE OF PREDICTION APPROCHES THAT PLAY THIS ROLE WHEN IT CONCERNS FLOWERING STAGES, PARTICULARLY IN THE CONTEXT OF GLOBAL WARMING MOSTLY UNCERTAIN AND CONTINUOUSLY IN CHANGE AND THE DIFFICULT ADAPTATION OF FRUIT TREES TO THE FUTURE C…	PREDICTION MODELS	PHENOLOGY; MODELING; APPLE TREE; MEDITERRANEAN	CLIMATE-CHANGE; FRUIT-TREES; SELECTING MODELS; WINTER CLIMATES; CHILLING TRENDS; BUD DORMANCY; PHENOLOGY; IMPACT; ADAPTATION; DYNAMICS	10.1016/j.scienta.2019.01.036	ARTICLE	ENGLISH	ELSEVIER	SCIENTIA HORTICULTURAE	WOS:000460713500008
2019	XIONG, MUQI;SUN, RANHAO;CHEN, LIDING	A GLOBAL COMPARISON OF SOIL EROSION ASSOCIATED WITH LAND USE AND CLIMATE TYPE	SOIL EROSION MEASUREMENTS ARE IMPORTANT FOR LAND MANAGEMENT AND ECOLOGICAL RESTORATION. HOWEVER, THE CURRENT RESULTS OF THESE MEASUREMENTS ARE VARIED AND LOCATED IN SPECIFIC AREAS AROUND THE WORLD. THUS FAR, THE IMPACTS OF LAND USE AND CLIMATE ON SOIL EROSION ARE UNCLEAR. IN THIS STUDY, A COMPREHENSIVE DATABASE REPRESENTING 1531 FIELD RUNOFF PLOTS IN 27 COUNTRIES WAS COMPILED, COMPRISING SOIL LOS…	SUSTAINABLE AGRICULTURE	SOIL LOSS; RUNOFF; LAND USE; CLIMATE ZONE; SOIL CONSERVATION TECHNIQUE	WATER EROSION; RAINFALL EROSIVITY; SURFACE RUNOFF; RILL EROSION; RATES; METAANALYSIS; VEGETATION; EUROPE; CHINA; SCALE	10.1016/j.geoderma.2019.02.013	ARTICLE	ENGLISH	ELSEVIER	GEODERMA	WOS:000463304300004
2019	CASTRO, JESUS;ESTHER BARREAL, M.;BRIONES, MARIA J., I;GALLEGO, PEDRO P.	EARTHWORM COMMUNITIES IN CONVENTIONAL AND ORGANIC FRUIT ORCHARDS UNDER TWO DIFFERENT CLIMATES	CLIMATE STRONGLY INFLUENCES THE DISTRIBUTION OF SOIL ORGANISMS IN AGROECOSYSTEMS, BUT LOCAL AGRICULTURAL PRACTICES CAN ALSO ALTER THE NATURAL COMPOSITION OF SOIL COMMUNITIES. CONVENTIONAL (CONV) PRACTICES USUALLY CAUSE LONG-TERM NEGATIVE EFFECTS IN SOIL AGROECOSYSTEMS, BY REDUCING SOIL BIODIVERSITY AND ALTERING EDAPHIC PROCESSES, WHILE ORGANIC (ORG) PRACTICES PROMOTE SOIL HEALTH AND THE DIVERSITY…	SUSTAINABLE AGRICULTURE	ACTINIDIA SP.; BIODIVERSITY LOSSES; CITRUS SP.; CONVENTIONAL AGRICULTURE; OLIGOCHAETA; OLEA SP.; ORGANIC AGRICULTURE; VITIS SP.	SOIL BIOLOGICAL QUALITY; FARMING PRACTICES; BIODIVERSITY; PATTERNS; SUSTAINABILITY; BIOINDICATORS; LUMBRICIDAE; GRASSLAND; DOMINANCE; DYNAMICS	10.1016/j.apsoil.2019.07.013	ARTICLE	ENGLISH	ELSEVIER	APPLIED SOIL ECOLOGY	WOS:000485174500011
2019	FRAGA, HELDER;PINTO, JOAQUIM G.;SANTOS, JOAO A.	CLIMATE CHANGE PROJECTIONS FOR CHILLING AND HEAT FORCING CONDITIONS IN EUROPEAN VINEYARDS AND OLIVE ORCHARDS: A MULTI-MODEL ASSESSMENT	AIR TEMPERATURES PLAY A MAJOR ROLE ON TEMPERATE FRUIT DEVELOPMENT, AND THE PROJECTED FUTURE WARMING MAY THEREBY BRING ADDITIONAL THREATS. THE PRESENT STUDY AIMS AT ANALYZING THE IMPACTS OF CLIMATE CHANGE ON CHILLING AND HEAT FORCING ON EUROPEAN VINEYARDS AND OLIVE (V&O) ORCHARDS. CHILLING PORTIONS (CP) AND GROWING DEGREE HOURS (GDH) WERE COMPUTED YEARLY FOR THE RECENT PAST (1989-2005) AND THE RCP…	PREDICTION MODELS		DORMANCY RELEASE; PHENOLOGY; REQUIREMENTS; TEMPERATURE; IMPACT; INDICATOR; CULTIVARS; CONTEXT; MODELS; TRENDS	10.1007/s10584-018-2337-5	ARTICLE	ENGLISH	SPRINGER	CLIMATIC CHANGE	WOS:000457271900011
2019	ARAUJO, MARCIA;FERREIRA DE OLIVEIRA, JOSE MIGUEL P.;SANTOS, CONCEICAO;MOUTINHO-PEREIRA, JOSE;CORREIA, CARLOS;DIAS, MARIA CELESTE	RESPONSES OF OLIVE PLANTS EXPOSED TO DIFFERENT IRRIGATION TREATMENTS IN COMBINATION WITH HEAT SHOCK: PHYSIOLOGICAL AND MOLECULAR MECHANISMS DURING EXPOSURE AND RECOVERY	MAIN CONCLUSION A WATER-DEFICIT PERIOD, LEADING TO STOMATAL CONTROL AND OVEREXPRESSION OF PROTECTIVE PROTEINS (SHSP AND DHN), CONTRIBUTES TO OLIVE'S TOLERANCE TO LATER IMPOSED STRESS EPISODES. AQUAPORINS MODULATION IS IMPORTANT IN OLIVE RECOVERY. OLIVE IS TRADITIONALLY CULTIVATED IN DRY FARMING OR IN HIGH WATER DEMANDING IRRIGATED ORCHARDS. THE IMPACT OF CLIMATE CHANGE ON THESE ORCHARDS REMAINS T…	WATER MANAGEMENT	AQUAPORINS; CLIMATE CHANGE; DEHYDRINS; DROUGHT; HEAT-SHOCK PROTEINS; PHOTOSYNTHESIS	WATER-STRESS; DROUGHT STRESS; CLASS-I; PHOTOSYNTHESIS; EXPRESSION; TOLERANCE; AQUAPORINS; GENE; CULTIVARS; PROTEINS	10.1007/s00425-019-03109-2	ARTICLE	ENGLISH	SPRINGER	PLANTA	WOS:000464898700023
2019	GUO, LIANG;WANG, JINGHONG;LI, MINGJUN;LIU, LU;XU, JIANCHU;CHENG, JIMIN;GANG, CHENGCHENG;YU, QIANG;CHEN, JI;PENG, CHANGHUI;LUEDELING, EIKE	DISTRIBUTION MARGINS AS NATURAL LABORATORIES TO INFER SPECIES' FLOWERING RESPONSES TO CLIMATE WARMING AND IMPLICATIONS FOR FROST RISK	THE TIMING OF FLOWERING PHENOLOGY IN MOST TEMPERATE TREES RESULTS FROM THE INTERPLAY OF WINTER CHILLING AND SPRING HEAT. AS GLOBAL WARMING PROGRESSES, REDUCED CHILLING MAY GAIN INCREASING IMPORTANCE IN REGULATING FLOWERING DATES, AND EVENTUALLY OFFSET FLOWERING ADVANCES IN RESPONSE TO WARMER SPRINGS. LATER ONSET OF FLOWERING EVENTS MAY ARISE, WITH NEGATIVE EFFECTS ON PLANT FITNESS. HOWEVER, DELAY…	RESPONSES TO ENVIRONMENTAL CONDITIONS	APPLE FLOWERING PHENOLOGY; CHILLING PERIOD; CLIMATE WARMING; DISTRIBUTION MARGIN; LATE FROST; PARTIAL LEAST SQUARES REGRESSION	FRUIT-TREES; PHENOLOGICAL RESPONSE; HEAT REQUIREMENTS; SPRING PHENOLOGY; TEMPERATE FRUIT; DORMANCY BREAKING; CHANGE IMPACTS; DAMAGE; CHINA; BUDBURST	10.1016/j.agrformet.2019.01.038	ARTICLE	ENGLISH	ELSEVIER SCIENCE BV	AGRICULTURAL AND FOREST METEOROLOGY	WOS:000460844700030
2019	BENLLOCH-GONZALEZ, MARIA;SANCHEZ-LUCAS, ROSA;AYMEN BEJAOUI, MOHAMED;BENLLOCH, MANUEL;FERNANDEZ-ESCOBAR, RICARDO	GLOBAL WARMING EFFECTS ON YIELD AND FRUIT MATURATION OF OLIVE TREES GROWING UNDER FIELD CONDITIONS	TEMPERATURE IN THE MEDITERRANEAN BASIN, THE MAIN AREA OF OLIVE (OLEA EUROPAEA L.) CULTIVATION, HAS BEEN PROJECTED TO RISE DRASTICALLY IN THE NEAR FUTURE THREATENING OLIVE PRODUCTION. TO DETERMINE THE POTENTIAL EFFECTS OF HIGHER TEMPERATURE ON THE OLIVE FRUITING CYCLE AND VEGETATIVE GROWTH, A STUDY WITH THE CULTIVAR 'PICUAL' HAS BEEN CARRIED OUT SIMULATING GLOBAL WARMING CONDITIONS UNDER FIELD CON…	RESPONSES TO ENVIRONMENTAL CONDITIONS	CLIMATE CHANGE; FRUIT YIELD; HIGH TEMPERATURE; OIL CONTENT; OLIVE FRUITING CYCLE; OPEN TOP CHAMBER (OTC); VEGETATIVE GROWTH	OLEA-EUROPAEA L.; FATTY-ACID-COMPOSITION; WATER-DEFICIT; TEMPERATURE; GROWTH; APPLE; OIL; ANTHOCYANINS; ACCUMULATION; PHENOLOGY	10.1016/j.scienta.2019.01.046	ARTICLE	ENGLISH	ELSEVIER SCIENCE BV	SCIENTIA HORTICULTURAE	WOS:000460713500020
2019	BUESA, I.;CACCAVELLO, G.;BASILE, B.;MERLI, M. C.;PONI, S.;CHIRIVELLA, C.;INTRIGLIOLO, D. S.	DELAYING BERRY RIPENING OF BOBAL AND TEMPRANILLO GRAPEVINES BY LATE LEAF REMOVAL IN A SEMI-ARID AND TEMPERATE-WARM CLIMATE UNDER DIFFERENT WATER REGIMES	BACKGROUND AND AIMS CLIMATE CHANGE IS ADVANCING GRAPE RIPENING AND DECOUPLING SUGAR AND PHENOLIC MATURITY, IMPACTING WINE TYPICITY. THE AIM OF THIS STUDY WAS TO TEST WHETHER LATE LEAF REMOVAL (LLR) UNDER DIFFERENT WATERING REGIMES DELAYED HARVEST OF TWO SPANISH RED CULTIVARS IN A SEMI-ARID AND TEMPERATE-WARM CLIMATE. METHODS AND RESULTS IN TWO TRIALS CARRIED OUT IN EASTERN SPAIN WITH THE BOBAL AN…	PRODUCTION SYSTEMS	GLOBAL WARMING; TECHNOLOGICAL AND PHENOLIC RIPENESS; VINE YIELD; VITIS VINIFERA	VITIS-VINIFERA L.; VINEYARD VINE PERFORMANCE; DEFICIT-IRRIGATION; YIELD COMPONENTS; ANTHOCYANIN COMPOSITION; CABERNET-SAUVIGNON; CV TEMPRANILLO; ORGANIC-ACIDS; WINE GRAPE; PHYSIOLOGY	10.1111/ajgw.12368	ARTICLE	ENGLISH	WILEY	AUSTRALIAN JOURNAL OF GRAPE AND WINE RESEARCH	WOS:000454202800007
2019	CAMPOY, JOSE ANTONIO;DARBYSHIRE, REBECCA;DIRLEWANGER, ELISABETH;QUERO-GARCIA, JOSE;WENDEN, BENEDICTE	YIELD POTENTIAL DEFINITION OF THE CHILLING REQUIREMENT REVEALS LIKELY UNDERESTIMATION OF THE RISK OF CLIMATE CHANGE ON WINTER CHILL ACCUMULATION	EVALUATION OF CHILLING REQUIREMENTS OF CULTIVARS OF TEMPERATE FRUIT TREES PROVIDES KEY INFORMATION TO ASSESS REGIONAL SUITABILITY, ACCORDING TO WINTER CHILL, FOR BOTH INDUSTRY EXPANSION AND ONGOING PROFITABILITY AS CLIMATE CHANGE PROGRESSES. TRADITIONAL METHODS FOR CALCULATING CHILLING REQUIREMENTS USE CLIMATE-CONTROLLED CHAMBERS AND DEFINE CHILLING REQUIREMENTS (CR) USING A FIXED BUD BURST PERCE…	PREDICTION MODELS	PRUNUS AVIUM; SWEET CHERRY; FLOWERING; TEMPERATURE; PHENOLOGY; PROJECTIONS	PRUNUS-ARMENIACA L.; HEAT REQUIREMENTS; SWEET CHERRY; DORMANCY RELEASE; TEMPERATE FRUIT; TREES; CULTIVARS; BUDS; PHENOLOGY; REST	10.1007/s00484-018-1649-5	ARTICLE	ENGLISH	SPRINGER	INTERNATIONAL JOURNAL OF BIOMETEOROLOGY	WOS:000459790300007
2019	ZANONI, SARA;BALDESSARI, MARIO;DE CRISTOFARO, ANTONIO;ANGELI, GINO;IORIATTI, CLAUDIO	SUSCEPTIBILITY OF SELECTED APPLE CULTIVARS TO THE MEDITERRANEAN FRUIT FLY	CERATITIS CAPITATA (WIEDEMANN), THE MEDITERRANEAN FRUIT FLY, IS ONE OF THE KEY PEST SPECIES AFFECTING DECIDUOUS FRUIT ORCHARDS ALONG THE MEDITERRANEAN COASTS. BECAUSE OF GLOBAL WARMING, C. CAPITATA IS GRADUALLY SPREADING NORTH AND IS BECOMING A MAJOR PEST OF APPLES. DETERMINING THE SUSCEPTIBILITY OF THE MAIN APPLE VARIETIES GROWN IN THE REGION WILL SERVE AS A CORNERSTONE TO THE MANAGEMENT OF THIS…	RESPONSES TO ENVIRONMENTAL CONDITIONS	APPLE VARIETY; CERATITIS CAPITATA; FIELD TEST; LABORATORY BIOASSAY; MEDFLY	CERATITIS-CAPITATA DIPTERA; DEMOGRAPHIC PARAMETERS; LIFE-HISTORY; WIEDEMANN DIPTERA; TEPHRITIDAE; HOST; SURVIVAL; SIZE; OVIPOSITION; POPULATION	10.1111/jen.12621	ARTICLE	ENGLISH	WILEY	JOURNAL OF APPLIED ENTOMOLOGY	WOS:000475465300005
2019	TODDE, GIUSEPPE;MURGIA, LELIA;DELIGIOS, PAOLA ANTONIA;HOGAN, RITA;CARRELO, ISAAC;MOREIRA, MADALENA;PAZZONA, ANTONIO;LEDDA, LUIGI;NARVARTE, LUIS	ENERGY AND ENVIRONMENTAL PERFORMANCES OF HYBRID PHOTOVOLTAIC IRRIGATION SYSTEMS IN MEDITERRANEAN INTENSIVE AND SUPER-INTENSIVE OLIVE ORCHARDS	OVER THE LAST DECADES, TRADITIONAL OLIVE PRODUCTION HAS BEEN CONVERTED TO INTENSIVE AND SUPER-INTENSIVE CULTIVATION SYSTEMS, CHARACTERIZED BY HIGH PLANT DENSITY AND IRRIGATION. ALTHOUGH THIS CONVERSION IMPROVES PRODUCT QUALITY AND QUANTITY, IT REQUIRES A LARGER AMOUNT OF ENERGY INPUT. THE NEW CONTRIBUTIONS IN THIS PAPER ARE, FIRST, AN ANALYSIS OF THE ENERGY AND ENVIRONMENTAL PERFORMANCE OF TWO CO…	WATER MANAGEMENT	LCA; SOLAR ENERGY; PV WATER PUMPING; GHG AGRICULTURE; ELECTRICITY AND DIESEL FUEL; CLIMATE CHANGE	LIFE-CYCLE ASSESSMENT; WATER PUMPING SYSTEMS; CARBON FOOTPRINT; CLIMATE-CHANGE; DEFICIT-IRRIGATION; ECONOMIC-ANALYSIS; DRIP IRRIGATION; YIELD RESPONSES; OIL PRODUCTION; SUSTAINABILITY	10.1016/j.scitotenv.2018.10.175	ARTICLE	ENGLISH	ELSEVIER	SCIENCE OF THE TOTAL ENVIRONMENT	WOS:000450551600083
2019	MORETTI, M.;VAN PASSEL, S.;CAMPOSEO, S.;PEDRERO, F.;DOGOT, T.;LEBAILLY, P.;VIVALDI, G. A.	MODELLING ENVIRONMENTAL IMPACTS OF TREATED MUNICIPAL WASTEWATER REUSE FOR TREE CROPS IRRIGATION IN THE MEDITERRANEAN COASTAL REGION	WASTEWATER REUSE PROVIDES VALUABLE SOLUTIONS TO SOLVE THE SOCIETAL CHALLENGES OF DECREASING AVAILABILITY AND LIMITING ACCESS TO SECURE WATER RESOURCES. THE PRESENT STUDY QUANTIFIES THE ENVIRONMENTAL PERFORMANCE OF NECTARINE ORCHARDS IRRIGATION USING TREATED MUNICIPAL WASTEWATER (TMW) AND SURFACE WATER USING A UNIQUE DATASET BASED ON FIELD EXPERIMENTAL DATA. CLIMATE CHANGE, TOXICITY (FOR HUMAN AND…	WATER MANAGEMENT	WASTEWATER REUSE; SURFACE WATER; NECTARINE ORCHARDS PRODUCTION; LIFE CYCLE ANALYSIS; WATER FOOTPRINT; WATER SCARCITY	LIFE-CYCLE ASSESSMENT; OF-THE-ART; ASSESSMENT LCA; HUMAN HEALTH; RECLAMATION; RECOMMENDATIONS; DESALINATION; WASTEWATERS; CONSUMPTION; PESTICIDES	10.1016/j.scitotenv.2019.01.043	ARTICLE	ENGLISH	ELSEVIER	SCIENCE OF THE TOTAL ENVIRONMENT	WOS:000457725700145
2019	FRANCISCO GARCIA-TEJERO, IVAN;GUTIERREZ GORDILLO, SARAY;SOUZA, LUCIENE;CUADROS-TAVIRA, SIMON;DURAN ZUAZO, VICTOR HUGO	FOSTERING SUSTAINABLE WATER USE IN ALMOND (<I>PRUNUS DULCIS</I> MILL.) ORCHARDS IN A SEMIARID MEDITERRANEAN ENVIRONMENT	THIS WORK EXAMINES THE LONG-TERM EFFECTS OF DEFICIT-IRRIGATION (DI) PRACTICES IN ALMOND CROP (PRUNUS DULCIS MILL.) IN AGRONOMICAL AND PHYSIOLOGICAL TERMS. THE TRIAL WAS CONDUCTED DURING FOUR-YEAR MONITORING PERIOD (2014-2017), IN AN EXPERIMENTAL ORCHARD (SW SPAIN), SUBJECTED TO THREE IRRIGATION REGIMES; I) A FULL-IRRIGATION TREATMENT (F-I), WHICH RECEIVED 100% OF CROP EVAPOTRANSPIRATION (ETC); II…	WATER MANAGEMENT	DEFICIT-IRRIGATION; WATER-USE EFFICIENCY; ALMOND-WATER STATUS; THERMAL INFORMATION; NUT YIELD	DEFICIT IRRIGATION STRATEGIES; CLIMATE-CHANGE; INFRARED THERMOMETRY; CANOPY TEMPERATURE; STOMATAL CLOSURE; STRESS INDEX; TREES; RESPONSES; THERMOGRAPHY; MANAGEMENT	10.1080/03650340.2018.1492113	ARTICLE	ENGLISH	TAYLOR & FRANCIS LTD	ARCHIVES OF AGRONOMY AND SOIL SCIENCE	WOS:000452737100003
2019	MARZEN, MIRIAM;ISERLOH, THOMAS;FISTER, WOLFGANG;SEEGER, MANUEL;RODRIGO-COMINO, JESUS;RIES, JOHANNES B.	ON-SITE WATER AND WIND EROSION EXPERIMENTS REVEAL RELATIVE IMPACT ON TOTAL SOIL EROSION	THE RELATIVE IMPACT OF WATER AND WIND ON TOTAL EROSION WAS INVESTIGATED BY MEANS OF AN EXPERIMENTAL-EMPIRICAL STUDY. WIND EROSION AND WATER EROSION WERE MEASURED AT FIVE DIFFERENT SITES: (1) MEDITERRANEAN FALLOW, (2) MEDITERRANEAN ORCHARD, (3) WHEAT FIELD, (4) VINEYARD AND (5) SAND SUBSTRATE. MEAN EROSION RATES RANGED FROM 1.55 TO 618 G.M(-2).H(-1) FOR WIND AND FROM 0.09 TO 133.90 G.M(-2).H(-1) F…	PRODUCTION SYSTEMS	SOIL EROSION; WIND EROSION; RAIN EROSION; GEOMORPHOLOGICAL EXPERIMENTS	DRIVEN RAIN; SLOPING VINEYARDS; PORTABLE WIND; AGRICULTURAL WATERSHEDS; RUNOFF GENERATION; SPLASH-SALTATION; SEDIMENT YIELD; SURFACE CRUSTS; GULLY-EROSION; TRANSPORT	10.3390/geosciences9110478	ARTICLE	ENGLISH	MDPI	GEOSCIENCES	WOS:000502289200024
2019	CONDE-INNAMORATO, PAULA;ARIAS-SIBILLOTTE, MERCEDES;JOSE VILLAMIL, JUAN;BRUZZONE, JULIANA;BERNASCHINA, YESICA;FERRARI, VIRGINIA;ZOPPOLO, ROBERTO;VILLAMIL, JOSE;LEONI, CAROLINA	IT IS FEASIBLE TO PRODUCE OLIVE OIL IN TEMPERATE HUMID CLIMATE REGIONS	WORLDWIDE OLIVE INDUSTRY HAS EXPANDED INTO NEW CLIMATIC REGIONS OUTSIDE THE MEDITERRANEAN BASIN DUE TO AN INCREASE IN EXTRA VIRGIN OLIVE OIL DEMAND POSING NEW CHALLENGES. THIS IS THE CASE OF URUGUAY, SOUTH AMERICA, WHERE THE OLIVE CROP AREA REACHED 10,000 HECTARES IN THE LAST 15 YEARS AND IS INTENDED TO THE PRODUCTION OF EVOO. URUGUAY HAS A TEMPERATE HUMID CLIMATE WITH MEAN PRECIPITATIONS ABOVE 1…	PRODUCTION SYSTEMS	OLEA EUROPAEA L; OLIVE CULTIVARS; PHENOLOGICAL BEHAVIOR; OIL YIELD; PRODUCTIVE EFFICIENCY; ALTERNATE BEARING	OLEA-EUROPAEA L.; VEGETATIVE GROWTH; BIENNIAL BEARING; ARBEQUINA OLIVE; POLLEN SEASON; CROP LOAD; QUALITY; TREES; BEHAVIOR; HARVEST	10.3389/fpls.2019.01544	ARTICLE	ENGLISH	FRONTIERS MEDIA SA	FRONTIERS IN PLANT SCIENCE	WOS:000502341700001
2019	DIEZ-PALET, ISABEL;FUNES, INMACULADA;SAVE, ROBERT;BIEL, CARMEN;DE HERRALDE, FELICIDAD;MIARNAU, XAVIER;VARGAS, FRANCISCO;AVILA, GLORIA;CARBO, JOAQUIM;ARANDA, XAVIER	BLOOMING UNDER MEDITERRANEAN CLIMATE: ESTIMATING CULTIVAR-SPECIFIC CHILL AND HEAT REQUIREMENTS OF ALMOND AND APPLE TREES USING A STATISTICAL APPROACH	CLIMATE CHANGE, AND SPECIFICALLY GLOBAL TEMPERATURE INCREASE, IS EXPECTED TO ALTER PLANT PHENOLOGY. TEMPERATE DECIDUOUS FRUIT TREES HAVE CULTIVAR-SPECIFIC CHILL AND HEAT REQUIREMENTS TO BREAK DORMANCY AND BLOOM. IN THIS STUDY, WE AIMED TO ESTIMATE CHILL AND HEAT REQUIREMENTS (IN CHILL PORTIONS, CP, AND GROWING DEGREE HOURS, GDH, RESPECTIVELY) OF 25 ALMOND (30-36 YEARS) AND 12 APPLE (14-26 YEARS) …	PREDICTION MODELS	FLOWERING DATE; DORMANCY; PLS; CLIMATE CHANGE; DECIDUOUS FRUIT TREES; CHILLR	TEMPERATE FRUIT-TREES; BUD DORMANCY RELEASE; SPRING PHENOLOGY; GLOBAL CHANGE; BREAKING; DEPENDENCE; REGRESSION; TRENDS; PLANTS; DATE	10.3390/agronomy9110760	ARTICLE	ENGLISH	MDPI	AGRONOMY-BASEL	WOS:000502264700094
2019	DIAS, MARIA CELESTE;FIGUEIREDO, CATARINA;PINTO, DIANA C. G. A.;FREITAS, HELENA;SANTOS, CONCEICAO;SILVA, ARTUR M. S.	HEAT SHOCK AND UV-B EPISODES MODULATE OLIVE LEAVES LIPOPHILIC AND PHENOLIC METABOLITE PROFILES	OLEA EUROPAEA L. IS THE BASIS OF THE OLIVE OIL CHAIN VALUE. OLIVE BY-PRODUCTS REMAIN ECONOMICALLY UNDEREXPLORED DESPITE THEIR RICHNESS IN POLYPHENOLS AND FATTY ACIDS. HEAT WAVES AND RAISED UV-B RADIATION EPISODES (THAT INCREASINGLY AFFECT MEDITERRANEAN ORCHARDS) MAY INFLUENCE THESE COMPOUNDS. HEREIN WE CHARACTERIZE THE MOST RELEVANT LEAF LIPOPHILIC AND PHENOLIC COMPOUNDS OF AN IMPORTANT PORTUGUES…	RESPONSES TO ENVIRONMENTAL CONDITIONS	CLIMATE CHANGE; CHROMATOGRAPHY; FLAVONOIDS; OLEA EUROPAEA; SECOIRIDOIDS	PENTACYCLIC TRITERPENOIDS; ANTIOXIDANT ACTIVITY; ASSISTED EXTRACTION; FRUIT; OPTIMIZATION; FLAVONOIDS; ACIDS	10.1016/j.indcrop.2019.03.036	ARTICLE	ENGLISH	ELSEVIER SCIENCE BV	INDUSTRIAL CROPS AND PRODUCTS	WOS:000466250000031
2019	MORIONDO, M.;LEOLINI, L.;BRILLI, L.;DIBARI, C.;TOGNETTI, R.;GIOVANNELLI, A.;RAPI, B.;BATTISTA, P.;CARUSO, G.;GUCCI, R.;ARGENTI, G.;RASCHI, A.;CENTRITTO, M.;CANTINI, C.;BINDI, M.	A SIMPLE MODEL SIMULATING DEVELOPMENT AND GROWTH OF AN OLIVE GROVE	THIS PAPER DESCRIBES THE ARCHITECTURE OF A PROCESS-BASED MODEL THAT SIMULATES ON A DAILY TIME STEP GROWTH AND DEVELOPMENT OF AN OLIVE AGROECOSYSTEM, INCLUDING THE OLIVE TREE AND GRASS COVER GROWTH AND THEIR COMPETITION FOR WATER. THE KEY PROCESS OF THE MODEL IS THE SIMULATION OF DAILY POTENTIAL BIOMASS INCREASE FOR OLIVE TREE AND GRASS COVER THAT MAY BE REDUCED DEPENDING ON WATER AVAILABILITY. TH…	PREDICTION MODELS	OLIVE TREES; MODEL; PROCESS-BASED; TRANSPIRATION; YIELD	OLEA-EUROPAEA L.; AERIAL VEHICLE UAV; SOIL-WATER DEFICIT; SENSITIVITY-ANALYSIS; MEDITERRANEAN AREAS; POTENTIAL GROWTH; CLIMATE-CHANGE; TREES; TRANSPIRATION; ORCHARDS	10.1016/j.eja.2019.02.002	ARTICLE	ENGLISH	ELSEVIER	EUROPEAN JOURNAL OF AGRONOMY	WOS:000464478700014
2019	QIN, YUJIA;WANG, CONG;ZHAO, ZIHUA;PAN, XUBIN;LI, ZHIHONG	CLIMATE CHANGE IMPACTS ON THE GLOBAL POTENTIAL GEOGRAPHICAL DISTRIBUTION OF THE AGRICULTURAL INVASIVE PEST, BACTROCERA DORSALIS (HENDEL) (DIPTERA: TEPHRITIDAE)	CLIMATE CHANGE IS A MAJOR FACTOR DRIVING SHIFTS IN THE DISTRIBUTION OF INVASIVE PESTS. THE ORIENTAL FRUIT FLY, BACTROCERA DORSALIS, NATIVE TO MAINLAND ASIA, HAS SPREAD THROUGHOUT SOUTHEAST ASIA AND SUB-SAHARAN AFRICA. RECENTLY, THE SPECIES HAS EXTENDED ITS ASIAN RANGE NORTHWARD INTO REGIONS PREVIOUSLY THOUGHT UNSUITABLE WHICH PRESENTS A MAJOR NEW RISK TO TEMPERATE ZONE AGRICULTURE AND HAS INVADED…	RESPONSES TO ENVIRONMENTAL CONDITIONS		FRUIT-FLY; CONSEQUENCES; MANAGEMENT	10.1007/s10584-019-02460-3	ARTICLE	ENGLISH	SPRINGER	CLIMATIC CHANGE	WOS:000476738100001
2019	BLANCO, VICTOR;TORRES-SANCHEZ, ROQUE;JOSE BLAYA-ROS, PEDRO;PEREZ-PASTOR, ALEJANDRO;DOMINGO, RAFAEL	VEGETATIVE AND REPRODUCTIVE RESPONSE OF 'PRIME GIANT' SWEET CHERRY TREES TO REGULATED DEFICIT IRRIGATION	THE AGRONOMIC RESPONSE OF SWEET CHERRY (PRUNUS AVIUM L.) 'PRIME GIANT' TO A 4 YEAR-LONG EXPERIMENT INVOLVING DEFICIT IRRIGATION STRATEGIES IN A MEDITERRANEAN CLIMATE WAS STUDIED IN A COMMERCIAL ORCHARD LOCATED IN THE SOUTHEAST OF SPAIN (JUMILLA, SPAIN). FOUR DRIP IRRIGATION TREATMENTS WERE IMPOSED: (I) CONTROL TREATMENT (CTL), IRRIGATED WITHOUT RESTRICTIONS AT 110% OF SEASONAL CROP EVAPOTRANSPIRA…	WATER MANAGEMENT	CRACKING; IRRIGATION STRATEGY; VEGETATIVE GROWTH; WATER DEFICIT; WATER PRODUCTIVITY; YIELD	WATER-STRESS INDICATORS; FRUIT-QUALITY; GROWTH; MANAGEMENT; PRODUCTIVITY; YIELD; SOIL; CV; SIZE	10.1016/j.scienta.2019.02.016	ARTICLE	ENGLISH	ELSEVIER	SCIENTIA HORTICULTURAE	WOS:000460713500058
2019	DENARDI, FREDERICO;KVITSCHAL, MARCUS VINICIUS;HAWERROTH, MARAISA CRESTANI;ARGENTA, LUIZ CARLOS	'SCS425 LUIZA': NEW APPLE CULTIVAR WITH MEDIUM CHILLING REQUIREMENT AND RESISTANT TO GLOMERELLA LEAF SPOT (COLLETOTRICHUM SPP.)	APPLE IS ONE OF THE MAIN AGRIBUSINESS PRODUCTS OF TEMPERATE-ZONE FRUITS IN SOUTHERN BRAZIL. MORE THAN 90% OF APPLE PRODUCTION IS OBTAINED FROM ONLY TWO APPLE CULTIVARS - GALA AND FUJI AND THEIR MUTATIONS. THESE APPLE VARIETIES ARE INSUFFICIENTLY ADAPTED TO THE REGIONAL CLIMATE AND 'GALA' AND ITS MUTATIONS ARE ALSO SUSCEPTIBLE TO GLOMERELLA LEAF SPOT - GLS, CURRENTLY THE MAIN APPLE DISEASE IN BRAZ…	BREEDING & GENETICS	MALUS X DOMESTICA; BREED APPLE VARIETY; CLIMATIC ADAPTATION; FRUIT QUALITY	GALA; QUALITY	10.1590/0100-29452019109	ARTICLE	ENGLISH	SOC BRASILEIRA FRUTICULTURA	REVISTA BRASILEIRA DE FRUTICULTURA	WOS:000460644300001
2019	RODRIGUEZ SOUSA, ANTONIO ALBERTO;BARANDICA, JESUS M.;RESCIA, ALEJANDRO	ECOLOGICAL AND ECONOMIC SUSTAINABILITY IN OLIVE GROVES WITH DIFFERENT IRRIGATION MANAGEMENT AND LEVELS OF EROSION: A CASE STUDY	IN THE LAST 50 YEARS, BOTH THE AGRICULTURAL LABOUR FORCE AND IRRIGATED LAND AREA HAVE INCREASED ALMOST EIGHTFOLD IN SPAIN. THE MAIN OBJECTIVE OF IRRIGATION, IN THE SHORT TERM, IS TO INCREASE AGRICULTURAL PRODUCTION. HOWEVER, IN THE LONG TERM, THE ENVIRONMENTAL EXTERNALITIES OF IRRIGATION AND ITS DIRECT RELATIONSHIP WITH SOIL EROSION PROCESSES ARE MORE UNCERTAIN AND STILL POORLY STUDIED. IN THIS S…	WATER MANAGEMENT	COMMON AGRICULTURAL POLICY; DEFICIT IRRIGATION; ECONOMIC-PRODUCTIVE VIABILITY; PHYSICAL-CHEMICAL SOIL CHARACTERISATION	SOIL-EROSION; ENZYME-ACTIVITIES; ORGANIC-MATTER; LAND-USE; WATER; IMPACTS; SPAIN; PRODUCTIVITY; ORCHARDS; RUNOFF	10.3390/su11174681	ARTICLE	ENGLISH	MDPI	SUSTAINABILITY	WOS:000486877700169
2019	RUIZ, DAVID;GARCIA-GOMEZ, BEATRIZ E.;EGEA, JOSE;MOLINA, ANTONIO;MARTINEZ-GOMEZ, PEDRO;CAMPOY, JOSE A.	PHENOTYPICAL CHARACTERIZATION AND MOLECULAR FINGERPRINTING OF NATURAL EARLY-FLOWERING MUTANTS IN APRICOT (<I>PRUNUS ARMENIACA</I> L.) AND JAPANESE PLUM (<I>P</I>. <I>SALICINA</I> LINDL.)	FLOWERING TIME IS ONE OF THE MOST IMPORTANT TRAITS IN TEMPERATE FRUIT TREES. FLOWERING TIME CORRELATES WITH CHILLING REQUIREMENTS AND RIPENING TIME. THE MECHANISM CONTROLLING FLOWERING TIME IN THESE SPECIES COULD BE CONSERVED AS SUGGESTED BY THE CO-LOCALIZATION OF QTL AND THE CANDIDATE GENES FOR FLOWERING TIME IN SEVERAL PRUNUS SPECIES. CURRENTLY, THE MOLECULAR MECHANISMS UNDERLYING THE REGULATIO…	BREEDING & GENETICS	APRICOT; JAPANESE PLUM; PRUNUS; DORMANCY; FLOWERING; CHILLING REQUIREMENT; NATURAL MUTANT; SPONTANEOUS MUTANT; MOLECULAR MARKERS; BREEDING	REPEAT SSR MARKERS; HEAT REQUIREMENTS; SWEET CHERRY; TEMPERATURE-DEPENDENCE; GENETIC DIVERSITY; DORMANCY BREAKING; CHEMICAL CONTROL; FOUNDING CLONES; CLIMATE-CHANGE; PERSICA L.	10.1016/j.scienta.2019.05.002	ARTICLE	ENGLISH	ELSEVIER SCIENCE BV	SCIENTIA HORTICULTURAE	WOS:000471085600026
2019	KJAER, KATRINE H.;WINDE, JACOB;PETERSEN, KAREN K.;YDE, CHRISTIAN C.;PAGTER, MAJKEN	COLD DEACCLIMATION MECHANISMS AND REACCLIMATION POTENTIAL IN FLOWER BUDS OF BLACKCURRANT (<I>RIBES NIGRUM</I>)	AS A CONSEQUENCE OF GLOBAL CLIMATE CHANGE, COLD ACCLIMATION AND DEACCLIMATION CYCLES ARE BECOMING INCREASINGLY FREQUENT DURING WINTER IN TEMPERATE REGIONS. HOWEVER, LITTLE IS KNOWN ABOUT PLANT DEACCLIMATION AND IN PARTICULAR REACCLIMATION MECHANISMS, ALTHOUGH DEACCLIMATION RESISTANCE AND THE ABILITY TO REACCLIMATE MAY HAVE WIDE-RANGING CONSEQUENCES REGARDING PLANT PRODUCTIVITY IN A CHANGING CLIMA…	RESPONSES TO ENVIRONMENTAL CONDITIONS		FATTY-ACID-COMPOSITION; FREEZING TOLERANCE; PLASMA-MEMBRANE; TEMPERATURE; WINTER; ACCLIMATION; PLANTS; BIOSYNTHESIS; METABOLOME; PHENOLOGY	10.1111/ppl.12873	ARTICLE	ENGLISH	WILEY	PHYSIOLOGIA PLANTARUM	WOS:000478917400009
2019	NASERI, SOMAYEH;GHOLAMI, MAHDIYEH;BANINASAB, BAHRAM	CHANGES IN POLYAMINES DURING BUD DORMANCY IN ALMOND CULTIVARS DIFFERING IN THEIR FLOWERING DATE	CLIMATE CHANGE MAY IMPACT WINTER CHILL. RESEARCH ON CHILLING MODELS NEEDS TO BE INTENSIFIED, IN ORDER TO PREPARE FRUIT GROWERS FOR THE AGROCLIMATIC CHANGES THAT LIE AHEAD. HOWEVER, GIVEN SUBSTANTIAL KNOWLEDGE GAPS IN BUD DORMANCY MECHANISMS, ACCURATE MODELS ARE STILL A LONG WAY OFF. THIS RESEARCH DOCUMENTED THE CHANGE IN POLYAMINES (PM) ASSOCIATED WITH SEASONAL BUD DORMANCY IN EARLY FLOWERING ALM…	RESPONSES TO ENVIRONMENTAL CONDITIONS	BUDBREAK; CHILLING REQUIREMENT; CLIMATE CHANGE; GROWTH REGULATORS; TEMPERATE FRUITS	SWEET CHERRY; AMINO-ACIDS; STRESS; EXPRESSION; SPERMIDINE; ENZYMES	10.1016/j.scienta.2019.108788	ARTICLE	ENGLISH	ELSEVIER	SCIENTIA HORTICULTURAE	WOS:000488146400011
2019	MOUSAVI, SORAYA;DE LA ROSA, RAUL;MOUKHLI, ABDELMAJID;EL RIACHY, MILAD;MARIOTTI, ROBERTO;TORRES, MARIELA;PIERANTOZZI, PIERLUIGI;STANZIONE, VITALE;MASTIO, VALERIO;ZAHER, HAYAT;EL ANTARI, ABDERRAOUF;AYOUB, SALAM;DANDACHI, FATEN;YOUSSEF, HIYAM;AGGELOU, NIKOLAS;CONTRERAS, CIBELES;MAESTRI, DAMIAN;BELAJ, ANGJELINA;BUFACCHI, MARINA;BALDONI, LUCIANA;LEON, LORENZO	PLASTICITY OF FRUIT AND OIL TRAITS IN OLIVE AMONG DIFFERENT ENVIRONMENTS	OLIVE IS A LONG-LIVING PERENNIAL SPECIES WITH A WIDE GEOGRAPHICAL DISTRIBUTION, SHOWING A LARGE GENETIC AND PHENOTYPIC VARIATION IN ITS GROWING AREA. THERE IS AN URGENT NEED TO UNCOVER HOW OLIVE PHENOTYPIC TRAITS AND PLASTICITY CAN CHANGE REGARDLESS OF THE GENETIC BACKGROUND. A TWO-YEAR STUDY WAS CONDUCTED, BASED ON THE ANALYSIS OF FRUIT AND OIL TRAITS OF 113 CULTIVARS FROM FIVE GERMPLASM COLLECT…	BREEDING & GENETICS		OLEA-EUROPAEA L.; ADAPTIVE PHENOTYPIC PLASTICITY; FATTY-ACID-COMPOSITION; CLIMATE-CHANGE; GRAIN-YIELD; ADAPTATION; QUALITY; EVOLUTION; SELECTION; GENOTYPE	10.1038/s41598-019-53169-3	ARTICLE	ENGLISH	NATURE PUBLISHING GROUP	SCIENTIFIC REPORTS	WOS:000496920900024
2019	EL YAACOUBI, ADNANE;OUKABLI, AHMED;LEGAVE, JEAN-MICHEL;AINANE, TARIK;MOUHAJIR, ABDELMOUNAIM;ZOUHAIR, RACHID;HAFIDI, MAJIDA	RESPONSE OF ALMOND FLOWERING AND DORMANCY TO MEDITERRANEAN TEMPERATURE CONDITIONS IN THE CONTEXT OF ADAPTATION TO CLIMATE VARIATIONS	DETERMINING THE FLOWERING AND THE DORMANCY PHASES IN FRUIT TREES IS A CRUCIAL PROCESS BECAUSE OF THEIR SUBSTANTIAL ROLE IN SOME AGRICULTURAL PRACTICES AND CROP MANAGEMENTS. HOWEVER, FEW OF THESE STUDIES WERE CONDUCTED ON ALMOND FLOWERING AND DORMANCY, PARTICULARLY IN MILD CLIMATE AREAS. THIS STUDY AIMED TO SIMULATE THE DORMANCY PHASES, CLOSELY INVOLVED IN THE DETERMINATION OF FLOWERING TIME OF AL…	PREDICTION MODELS	ALMOND; FLOWERING; DORMANCY; CHILL REQUIREMENTS; HEAT REQUIREMENTS	PRUNUS-ARMENIACA L.; HEAT REQUIREMENTS; FRUIT-TREES; BUD DORMANCY; FLORAL PHENOLOGY; SWEET CHERRY; APPLE; CULTIVARS; CHILL; DEPENDENCE	10.1016/j.scienta.2019.108687	ARTICLE	ENGLISH	ELSEVIER	SCIENTIA HORTICULTURAE	WOS:000486103700025
2019	NAVAS-LOPEZ, JOSE F.;LEON, LORENZO;RAPOPORT, HAVA F.;MORENO-ALIAS, INMACULADA;LORITE, IGNACIO J.;DE LA ROSA, RAUL	GENOTYPE, ENVIRONMENT AND THEIR INTERACTION EFFECTS ON OLIVE TREE FLOWERING PHENOLOGY AND FLOWER QUALITY	FLOWERING IS ONE OF THE MOST CRITICAL PROCESSES IN THE REPRODUCTIVE PHENOLOGY IN FRUIT TREES INCLUDING OLIVE. UNDER MEDITERRANEAN CLIMATE, OLIVE FLOWERING PERIOD NORMALLY OCCURS FROM EARLY TO LATE SPRING. THEREFORE, FLOWERING TIME COULD BE AFFECTED BY ENVIRONMENTAL CONDITIONS SUCH AS WATER AVAILABILITY AND TEMPERATURE, THUS INFLUENCING FLOWER QUALITY AS WELL. PREVIOUS WORKS HAVE DEMONSTRATED THE …	BREEDING & GENETICS	MULTI-ENVIRONMENT TRIAL; OLIVE TREE FLOWERING; FLOWER QUALITY; GENOTYPE-ENVIRONMENT INTERACTION; STABILITY	REPRODUCTIVE-BIOLOGY; POLLEN SEASON; COMPONENTS; ARBEQUINA; SELECTION; CULTIVAR; ABORTION; AREAS	10.1007/s10681-019-2503-5	ARTICLE	ENGLISH	SPRINGER	EUPHYTICA	WOS:000497984600004
2019	RAMOS-ROMAN, MARIA J.;JIMENEZ-MORENO, GONZALO;SCOTT ANDERSON, R.;GARCIA-ALIX, ANTONIO;CAMUERA, JON;MESA-FERNANDEZ, JOSE M.;MANZANO, SAUL	CLIMATE CONTROLLED HISTORIC OLIVE TREE OCCURRENCES AND OLIVE OIL PRODUCTION IN SOUTHERN SPAIN	FUTURE CLIMATE PROJECTIONS OF TEMPERATURE INCREASES AND PRECIPITATION DECREASES OVER SOUTHERN EUROPE POSE AN ENORMOUS CHALLENGE NOT ONLY FOR THE NATURAL ENVIRONMENT BUT ALSO AGRICULTURAL PRACTICES THERE. ADAPTATION AND PREDICTION ARE THUS NECESSARY TO REDUCE THE IMPACT OF CLIMATE CHANGE ON FUTURE SOCIETIES. THE STUDY OF PAST ENVIRONMENTS AND CLIMATE CHANGE CAN BE USED TO IMPROVE OUR UNDERSTANDING…	PREDICTION MODELS		NORTH-ATLANTIC OSCILLATION; SIERRA-NEVADA; CENTRAL PYRENEES; WESTERN-EUROPE; CROP YIELD; VEGETATION; HOLOCENE; POLLEN; OLEA; FUTURE	10.1016/j.gloplacha.2019.102996	ARTICLE	ENGLISH	ELSEVIER	GLOBAL AND PLANETARY CHANGE	WOS:000490045000001
2019	KEAN, JOHN M.;STRINGER, LLOYD D.	OPTIMISING THE SEASONAL DEPLOYMENT OF SURVEILLANCE TRAPS FOR DETECTION OF INCIPIENT PEST INVASIONS	EARLY DETECTION OF BIOLOGICAL INVASIONS IS NECESSARY TO ENABLE SUCCESSFUL MANAGEMENT RESPONSES, SUCH AS CONTAINMENT AND ERADICATION. SEVERAL NATIONS OPERATE RISK-BASED SURVEILLANCE SYSTEMS FOR EARLY DETECTION AND PROOF OF FREEDOM FROM ECONOMICALLY DAMAGING PESTS AND DISEASES. IDENTIFYING THE BEST TIMES OF YEAR TO DEPLOY AND REMOVE SURVEILLANCE TRAPS IS IMPORTANT FOR MAXIMISING THE PROBABILITY OF …	RESPONSES TO ENVIRONMENTAL CONDITIONS	BIOSECURITY; CLIMATE CHANGE; FRUIT FLIES; POPULATION INCREASE; RISK BASED SURVEILLANCE; SEASONALITY	QUEENSLAND FRUIT-FLY; CERATITIS-CAPITATA DIPTERA; POTENTIAL GEOGRAPHICAL-DISTRIBUTION; BACTROCERA-DORSALIS DIPTERA; DACUS-TRYONI; FLIES DIPTERA; TEPHRITIDAE; PHENOLOGY; POPULATION; MICROCLIMATE	10.1016/j.cropro.2019.05.015	ARTICLE	ENGLISH	ELSEVIER SCI LTD	CROP PROTECTION	WOS:000473381600006
2019	PETOUMENOU, DESPOINA G.;BINIARI, KATERINA;XYRAFIS, EFSTRATIOS;MAVRONASIOS, DIMITRIOS;DASKALAKIS, IOANNIS;PALLIOTTI, ALBERTO	EFFECTS OF NATURAL HAIL ON THE GROWTH, PHYSIOLOGICAL CHARACTERISTICS, YIELD, AND QUALITY OF VITIS VINIFERA L. CV. THOMPSON SEEDLESS UNDER MEDITERRANEAN GROWING CONDITIONS	HAILSTORMS ARE TYPICALLY LOCALIZED EVENTS, AND VERY LITTLE IS KNOWN ABOUT THEIR EFFECT ON CROPS. THE OBJECTIVE OF THIS STUDY WAS TO EXAMINE THE PHYSIOLOGICAL AND VINE PERFORMANCE RESPONSES TO NATURAL HAIL, REGISTERED FOUR WEEKS AFTER FULL BLOOM, OF FIELD-GROWN THOMPSON SEEDLESS (VITIS VINIFERA L.) GRAPEVINES, ONE OF THE MOST IMPORTANT TABLE GRAPE VARIETIES CULTIVATED IN GREECE AND ESPECIALLY IN T…	RESPONSES TO ENVIRONMENTAL CONDITIONS	LEAF AREA; TABLE GRAPES; PHOTOSYNTHESIS; BERRY COMPOSITION; PHENOLICS; NATURAL HAIL	EARLY LEAF REMOVAL; SIMULATED HAIL; GIBBERELLIC-ACID; EARLY DEFOLIATION; GAS-EXCHANGE; WINE QUALITY; PHOTOSYNTHESIS; TEMPERATURE; GRAPEVINES; EVENTS	10.3390/agronomy9040197	ARTICLE	ENGLISH	MDPI	AGRONOMY-BASEL	WOS:000467297100037
2019	CARVALHO, LUISA C.;AMANCIO, SARA	CUTTING THE GORDIAN KNOT OF ABIOTIC STRESS IN GRAPEVINE: FROM THE TEST TUBE TO CLIMATE CHANGE ADAPTATION	IN MEDITERRANEAN CLIMATE AREAS, THE AVAILABLE SCENARIOS FOR CLIMATE CHANGE SUGGEST AN INCREASE IN THE FREQUENCY OF HEAT WAVES AND SEVERE DROUGHT IN SUMMER. GRAPEVINE (VITIS VINIFERA L.) IS A TRADITIONAL MEDITERRANEAN SPECIES AND IS THE MOST VALUABLE FRUIT CROP IN THE WORLD. CURRENTLY, VITICULTURE MUST ADJUST TO IMPENDING CLIMATE CHANGES THAT ARE ALREADY PUSHING VINE-GROWERS TOWARD THE USE OF IRRI…	PRODUCTION SYSTEMS		VITIS-VINIFERA L.; TRANSCRIPTION FACTOR; ELEVATED CO2; MANAGING GRAPEVINES; EXPRESSION ANALYSIS; LIGHT-INTENSITY; GENE-EXPRESSION; COLD TOLERANCE; DROUGHT STRESS; WATER-DEFICIT	10.1111/ppl.12857	ARTICLE	ENGLISH	WILEY	PHYSIOLOGIA PLANTARUM	WOS:000457926200019
2019	SILVESTRONI, O.;LANARI, V.;LATTANZI, T.;PALLIOTTI, A.;VANDERWEIDE, J.;SABBATINI, P.	CANOPY MANAGEMENT STRATEGIES TO CONTROL YIELD AND GRAPE COMPOSITION OF MONTEPULCIANO GRAPEVINES	BACKGROUND AND AIMS HIGHER TEMPERATURE DURING THE SEASON IS FORCING GROWERS IN CENTRAL ITALY TO EXPLORE WAYS TO RELIABLY CONTROL VINE YIELD AND GRAPE RIPENING, WHILE MAINTAINING GRAPE COMPOSITION. THE MOST COMMON APPROACHES INCLUDE ALTERING WINTER PRUNING, SHOOT THINNING (ST), LEAF REMOVAL AND BUNCH THINNING. THESE STUDIES, HOWEVER, RARELY EVALUATED THESE PRACTICES IN CONCERT AND OVER MULTIPLE SE…	PRODUCTION SYSTEMS	BOTRYTIS CINEREA; BUNCH THINNING; CANOPY DENSITY; CLIMATE CHANGE; CROP CONTROL; LEAF REMOVAL	VITIS-VINIFERA L.; CROP CONTROL STRATEGIES; FRUIT COMPOSITION; VINE PERFORMANCE; EARLY DEFOLIATION; DEFICIT IRRIGATION; CABERNET-SAUVIGNON; LEAF REMOVAL; WINE QUALITY; SHOOT	10.1111/ajgw.12367	ARTICLE	ENGLISH	WILEY	AUSTRALIAN JOURNAL OF GRAPE AND WINE RESEARCH	WOS:000454202800003
2020	BENMOUSSA, HAIFA;LUEDELING, EIKE;GHRAB, MOHAMED;BEN MIMOUN, MEHDI	SEVERE WINTER CHILL DECLINE IMPACTS TUNISIAN FRUIT AND NUT ORCHARDS	FUTURE WARMING PREDICTED FOR TUNISIA MAY REDUCE WINTER CHILL AND AFFECT THE PRODUCTION OF TREE FRUITS AND NUTS, ONE OF THE KEY SECTORS OF THE COUNTRY'S ECONOMY. TO ASSESS PAST AND FUTURE CHILL AVAILABILITY, WE USED WEATHER RECORDS FROM 1973 TO 2019 TO SIMULATE HISTORIC AND FUTURE CHILL FOR 20 WEATHER STATIONS (16 FROM TUNISIA, 3 FROM ALGERIA AND 1 FROM LIBYA) BY GENERATING 6 PAST SCENARIOS AND 72…	PREDICTION MODELS	WINTER CHILL; CLIMATE CHANGE; CHILL ACCUMULATION; ALMOND; PEACH; PISTACHIO	HYDROGEN CYANAMIDE DORMEX; PISTACIA-VERA L.; TREES CV MATEUR; DORMANCY BREAKING; CLIMATE-CHANGE; HEAT REQUIREMENTS; TEMPERATURE-DEPENDENCE; BUD BREAK; PEACH; ACCUMULATION	10.1007/s10584-020-02774-7	ARTICLE	ENGLISH	SPRINGER	CLIMATIC CHANGE	WOS:000546744400001
2020	KOKKOTOS, EFTHIMIOS;ZOTOS, ANASTASIOS;PATAKAS, ANGELOS	EVALUATION OF WATER STRESS COEFFICIENT KS IN DIFFERENT OLIVE ORCHARDS	THE MEDITERRANEAN BASIN IS CHARACTERIZED BY HOT AND DRY SUMMERS, WHICH ARE AGGRAVATED BY CLIMATE CHANGE, LEADING TO WATER SHORTAGES FOR IRRIGATION PURPOSES. OLIVE TREES (OLEA EUROPEA L.) WHICH ARE THE MOST COMMON CULTIVATION IN THE AREA, WHILE TOLERANT TO DROUGHT CONDITIONS, ARE OFTEN IRRIGATED DUE TO THE FACT THAT THEY SUFFER FROM WATER DEFICITS WITH NEGATIVE IMPACTS ON YIELD. THE KNOWLEDGE OF T…	WATER MANAGEMENT	OLEA EUROPAEA; WATER STRESS; STRESS COEFFICIENT; SOIL WATER DEPLETION	OLEA-EUROPAEA L.; DEFICIT IRRIGATION; CROP; RESPONSES; DROUGHT; PHOTOSYNTHESIS; TRANSPIRATION; TREES; PLANT	10.3390/agronomy10101594	ARTICLE	ENGLISH	MDPI	AGRONOMY-BASEL	WOS:000584167000001
2020	SOTTILE, FRANCESCO;MASSAGLIA, STEFANO;PEANO, CRISTIANA	ECOLOGICAL AND ECONOMIC INDICATORS FOR THE EVALUATION OF ALMOND <I>(PRUNUS DULCIS</I> L.) ORCHARD RENEWAL IN SICILY	GLOBALLY, ALMOND PRODUCTION IS EXPERIENCING A GROWING TREND THANKS TO A STRONG INTEREST IN THE HEALTH, GASTRONOMIC, AND INDUSTRIAL PROPERTIES THAT ARE LINKED TO THE FRUITS AND THEIR DERIVATIVES. AFTER A CONSTANT AND MARKED DECLINE IN THE SECOND HALF OF THE LAST CENTURY, THE MEDITERRANEAN BASIN IS THOROUGHLY REASSESSING THIS CROP, WHICH PROVIDES SIGNIFICANT RESULTS WITH A MODERN ORCHARD MANAGEMENT…	PRODUCTION SYSTEMS	ALMOND; INNOVATION; LIFE CYCLE ASSESSMENT (LCA); ECONOMIC ASSESSMENT; SUSTAINABILITY	LIFE-CYCLE ASSESSMENT; FATTY-ACID-COMPOSITION; ASSESSMENT LCA; FRUIT-QUALITY; CULTIVARS; DEFICIT; WEIGHT; TOOLS	10.3390/agriculture10070301	ARTICLE	ENGLISH	MDPI	AGRICULTURE-BASEL	WOS:000557221300001
2020	FERNANDEZ, EDUARDO;WHITNEY, CORY;CUNEO, ITALO F.;LUEDELING, EIKE	PROSPECTS OF DECREASING WINTER CHILL FOR DECIDUOUS FRUIT PRODUCTION IN CHILE THROUGHOUT THE 21ST CENTURY	IN MEDITERRANEAN CLIMATES, MANY DECIDUOUS FRUIT TREES ARE UNABLE TO MEET THEIR SEASONAL CHILL REQUIREMENTS, A SITUATION THAT MAY BE EXACERBATED BY GLOBAL WARMING. MODELING APPROACHES CAN BE USED TO ASSESS THE IMPACTS OF CLIMATE CHANGE ON TREE CROPS FOR THE PAST AND FORECAST POSSIBLE IMPACTS FOR THE FUTURE. WE APPLY MODELING APPROACHES TO ASSESS CLIMATE CHANGE IMPACTS ON CHILEAN FRUIT PRODUCTION I…	PREDICTION MODELS	BUD REST; FRUIT TREES; TEMPERATURE INCREASE; FOOD SECURITY; CHILL REQUIREMENT; CHILL MODELS	HEAT REQUIREMENTS; CLIMATE-CHANGE; TEMPERATURE-DEPENDENCE; SPRING TEMPERATURES; DORMANCY BREAKING; MODEL DESCRIPTION; COUPLED MODEL; CULTIVARS; PHENOLOGY; APRICOT	10.1007/s10584-019-02608-1	ARTICLE	ENGLISH	SPRINGER	CLIMATIC CHANGE	WOS:000505367800001
2020	CARPENEDO, SILVIA;BASSOLS, MARIA DO CARMO;FRANZON, RODRIGO CEZAR;BYRNE, DAVID HAWKINS;DA SILVA, JOAO BAPTISTA	STIGMATIC RECEPTIVITY OF PEACH FLOWERS SUBMITTED TO HEAT STRESS	BECAUSE OF CLIMATIC CHANGES, THE CULTIVATION OF TEMPERATE CLIMATE PLANTS SUCH AS PEACH IN SUBTROPICAL CLIMATES HAS BECOME A CHALLENGE. IN THESE AREAS, TEMPERATURES EXCEEDING 25 DEGREES C OFTEN OCCUR DURING THE PRE-FLOWERING AND FLOWERING PHASES. THE HIGH TEMPERATURE CAUSES DAMAGES BY ACTING DURING THE EARLY STAGES OF POLLEN-PISTIL INTERACTION PROCESSES. THE OBJECTIVE OF THIS WORK WAS TO EVALUATE …	BREEDING & GENETICS	PRUNUS PERSICA; POLLEN VIABILITY; POLLEN TUBES; FLOWERING	FRUIT-SET; TEMPERATURE; GROWTH; ALMOND	10.4025/actasciagron.v42i1.42450	ARTICLE	ENGLISH	UNIV ESTADUAL MARINGA, PRO-REITORIA PESQUISA POS-GRADUACAO	ACTA SCIENTIARUM-AGRONOMY	WOS:000507325800002
2020	WALKIEWICZ, ANNA;KALINICHENKO, KIRA;KUBACZYNSKI, ADAM;BRZEZINSKA, MALGORZATA;BIEGANOWSKI, ANDRZEJ	USAGE OF BIOCHAR FOR MITIGATION OF CO<SUB>2</SUB> EMISSION AND ENHANCEMENT OF CH<SUB>4</SUB> CONSUMPTION IN FOREST AND ORCHARD HAPLIC LUVISOL (SILTIC) SOILS	IT HAS BEEN REPORTED THAT BIOCHAR CHANGES THE PROPERTIES OF SOIL AND HAS BENEFICIAL ENVIRONMENTAL AND AGRO-TECHNICAL CONSEQUENCES, ESPECIALLY IN DEGRADED LANDS, INCLUDING THOSE AFFECTED BY CLIMATE CHANGE. WE ADDED WOOD BIOCHAR (PRODUCED FROM FIR SAWDUST BY PYROLYSIS AT 650 DEGREES C) TO SOIL COLLECTED FROM A FOREST AND AN ADJACENT LONG-TERM CULTIVATED ORCHARD TO TEST THE SHORT-TERM RESPONSE OF SO…	SUSTAINABLE AGRICULTURE	BIOCHAR; SOIL; RESPIRATION; METHANOTROPHY; FERTILIZATION; SHORT-TERM RESPONSE	NITROUS-OXIDE EMISSIONS; METHANE OXIDATION; CARBON-DIOXIDE; MICROBIAL ACTIVITY; MOISTURE CONTROL; TEMPERATE SOILS; LAND-USE; MANURE; RESPIRATION; N2O	10.1016/j.apsoil.2020.103711	ARTICLE	ENGLISH	ELSEVIER	APPLIED SOIL ECOLOGY	WOS:000562675000017
2020	BEN ROUINA, YESMINE;ZOUARI, MOHAMED;ZOUARI, NACIM;BEN ROUINA, BECHIR;BOUAZIZ, MOHAMED	OLIVE TREE (<I>OLEA EUROPAEA</I> L. CV. ZELMATI) GROWN IN HOT DESERT CLIMATE: PHYSIO-BIOCHEMICAL RESPONSES AND OLIVE OIL QUALITY	SEVERAL STUDIES HAVE HIGHLIGHTED THE PARTICULAR VULNERABILITY OF THE MEDITERRANEAN REGION REGARDING CLIMATE CHANGE. IN TUNISIA, PREDICTIONS INDICATE A TEMPERATURE INCREASE OF 2.7 DEGREES C ON THE HORIZON OF 2050, WHICH MAY CONTRIBUTE TO THE DEGRADATION OF AGRO-ECOSYSTEMS AND PARTICULARLY THE OLIVE SECTOR. THE QUESTION THAT ARISE: HOW WILL THE "ZELMATI" OLIVE TREE BEHAVES IN THE CASE OF GLOBAL WAR…	PRODUCTION SYSTEMS	OLIVE TREE; DESERTIC REGION; METABOLITES; FRUIT WEIGHT; OIL PROPERTIES; FATTY ACIDS PROFILE	HEAT-STRESS; HIGH-TEMPERATURE; ABIOTIC STRESS; PROLINE; ACCUMULATION; TOLERANCE; VARIETIES; ENZYMES; PROTEIN	10.1016/j.scienta.2019.108915	ARTICLE	ENGLISH	ELSEVIER	SCIENTIA HORTICULTURAE	WOS:000510532100013
2020	PALTINEANU, CRISTIAN;CHITU, EMIL	CLIMATE CHANGE IMPACT ON PHENOLOGICAL STAGES OF SWEET AND SOUR CHERRY TREES IN A CONTINENTAL CLIMATE ENVIRONMENT	THIS STUDY PRESENTS THE IMPACT OF CLIMATE CHANGE ON THE FIRST FOUR PHENOLOGICAL STAGES: BUD SWELLING (CODE 51 BBCH MONOGRAPH), BUDBURST (CODE 53), BEGINNING OF FLOWERING (CODE 61), AND END OF FLOWERING (CODE 69) OF SWEET CHERRY (PRUNUS AVIUM L., GERMERSDORFER CULTIVAR) AND SOUR CHERRY (PRUNUS CERASUS L., CRISANA CULTIVAR) TREES, GRAFTED ON SEEDLING, IN A TEMPERATE-CONTINENTAL CLIMATE. WE TESTED T…	PRODUCTION SYSTEMS	BUD SWELLING; BUDBURST; START OF FLOWERING; END OF FLOWERING AIR TEMPERATURE; SUNSHINE HOURS	SPATIAL-DISTRIBUTION; WINTER CHILL; FRUIT-TREES; TRENDS; APPLE; EVAPOTRANSPIRATION; TEMPERATURE; ORCHARDS; GERMANY; MODELS	10.1016/j.scienta.2019.109011	ARTICLE	ENGLISH	ELSEVIER	SCIENTIA HORTICULTURAE	WOS:000510532100100
2020	MUJAHID, Z.;TOUNEKTI, T.;KHEMIRA, H.	COLD PLASMA TREATMENT TO RELEASE DORMANCY AND IMPROVE GROWTH IN GRAPE BUDS: A PROMISING ALTERNATIVE TO NATURAL CHILLING AND REST BREAKING CHEMICALS	WINTER DORMANCY OF TEMPERATE ZONE PERENNIAL PLANT SPECIES IS COMMONLY RELEASED BY CHILLING TEMPERATURE. IF THE DURATION OF THE COLD WEATHER IS NOT ADEQUATE, PLANT GROWTH BECOMES DISORGANIZED LEADING TO REDUCED GROWTH, SPREAD OUT FLOWERING AND FRUIT MATURATION AND OFTEN REDUCED YIELD. IN MILD-WINTER REGIONS, GROWERS COMMONLY RESORT TO SPRAYING THEIR TREES WITH CHEMICALS SUCH AS HYDROGEN CYANAMIDE …	PRODUCTION SYSTEMS		BARRIER DISCHARGE PLASMA; HYDROGEN CYANAMIDE; LIPID-PEROXIDATION; GERMINATION; PROLINE; STRESS; MECHANISMS; TEMPERATE; FRUIT; ENDODORMANCY	10.1038/s41598-020-59097-x	ARTICLE	ENGLISH	NATURE RESEARCH	SCIENTIFIC REPORTS	WOS:000562932300027
2020	FERNANDEZ, EDUARDO;WHITNEY, CORY;LUEDELING, EIKE	THE IMPORTANCE OF CHILL MODEL SELECTION - A MULTI-SITE ANALYSIS	WINTER CHILL, WHICH TEMPERATE TREES REQUIRE IN ORDER TO OVERCOME DORMANCY, IS EXPECTED TO DECREASE SUBSTANTIALLY IN THE FUTURE IN MOST DECIDUOUS FRUIT TREE GROWING AREAS. SEVERAL MATHEMATICAL MODELS HAVE BEEN DEVELOPED IN DIFFERENT REGIONS TO QUANTIFY CHILL REQUIREMENTS OF TREE SPECIES AND CULTIVARS. THE DYNAMIC MODEL HAS EMERGED AS THE MOST PLAUSIBLE AND RELIABLE MODEL, YET ALL CHILL MODELS HAVE…	PREDICTION MODELS	CHILL ACCUMULATION MODELS; ENDO-DORMANCY; PHENOLOGY; INSUFFICIENT WINTER CHILL; FRUIT AND NUT TREES	HEAT REQUIREMENTS; DORMANCY RELEASE; WINTER CHILL; CLIMATE-CHANGE; SWEET CHERRY; BUD DORMANCY; FRUIT-TREES; TEMPERATURE-DEPENDENCE; PREDICTION MODEL; COUPLED MODEL	10.1016/j.eja.2020.126103	ARTICLE	ENGLISH	ELSEVIER	EUROPEAN JOURNAL OF AGRONOMY	WOS:000551125100006
2020	CHITU, EMIL;PALTINEANU, CRISTIAN	TIMING OF PHENOLOGICAL STAGES FOR APPLE AND PEAR TREES UNDER CLIMATE CHANGE IN A TEMPERATE-CONTINENTAL CLIMATE	THE STUDY EXAMINES THE CONSEQUENCES OF CLIMATE CHANGE IN MALUS (APPLE) AND PYRUS (PEAR) ON FOUR PHENOLOGICAL STAGES: BUD SWELLING (CODE 51 BBCH MONOGRAPH), BUDBURST (CODE 53), BEGINNING OF FLOWERING (CODE 61), AND END OF FLOWERING (CODE 69) IN THE TEMPERATE-CONTINENTAL CLIMATE OF SOUTHERN ROMANIA. THE HYPOTHESIS TESTED IS HOW MUCH THE ONSET DATES (TOD) OF PHENOLOGY STAGES MOVED EARLIER DUE TO CLI…	PREDICTION MODELS	BUD SWELLING; BUDBURST; BEGINNING AND END OF FLOWERING; AIR TEMPERATURE; SUNSHINE HOURS; CLIMATE CHANGE	FLOWERING PHENOLOGY; WINTER CHILL; FRUIT-TREES; MODELS; TRENDS; EVAPOTRANSPIRATION; ORCHARDS; GERMANY; IMPACT; FROST	10.1007/s00484-020-01903-2	ARTICLE	ENGLISH	SPRINGER	INTERNATIONAL JOURNAL OF BIOMETEOROLOGY	WOS:000523096200001
2020	CAMPI, PASQUALE;GAETA, LILIANA;MASTRORILLI, MARCELLO;LOSCIALE, PASQUALE	INNOVATIVE SOIL MANAGEMENT AND MICRO-CLIMATE MODULATION FOR SAVING WATER IN PEACH ORCHARDS	MICROCLIMATIC AND SOIL MANAGEMENT STUDIES EMPHASIZE THAT ROOFING ABOVE THE CANOPY OR SOIL MULCHING CONTRIBUTES TO REDUCE WATER LOSSES FROM HORTICULTURAL CROPPING SYSTEMS AND, AT THE SAME TIME, TO INCREASE WATER USE EFFICIENCY. THE AIM OF THIS 2-YEAR ON-FARM STUDY, CARRIED OUT ON A LATE RIPENING PEACH (CV. CALIFORNIA) ORCHARD, WAS TO INVESTIGATE THE COMBINED EFFECT OF WATER SUPPLY (FULL OR DEFICIT…	PRODUCTION SYSTEMS	DEFICIT IRRIGATION; SOIL STRESS COEFFICIENT; IRRIGATION WATER PRODUCTIVITY; MULCHING; SHADING HAIL NET	REGULATED DEFICIT IRRIGATION; SEMIARID LOESS PLATEAU; USE EFFICIENCY; FRUIT-QUALITY; MAIZE YIELD; GROWTH; MICROCLIMATE; APPLE; TREES; EVAPOTRANSPIRATION	10.3389/fpls.2020.01052	ARTICLE	ENGLISH	FRONTIERS MEDIA SA	FRONTIERS IN PLANT SCIENCE	WOS:000559192700001
2020	CABEZAS, J. M.;RUIZ-RAMOS, M.;SORIANO, M. A.;GABALDON-LEAL, C.;SANTOS, C.;LORITE, I. J.	IDENTIFYING ADAPTATION STRATEGIES TO CLIMATE CHANGE FOR MEDITERRANEAN OLIVE ORCHARDS USING IMPACT RESPONSE SURFACES	THE IDENTIFICATION OF AGRICULTURAL ADAPTATION STRATEGIES TO OFFSET CLIMATE CHANGE IMPACT REQUIRES A DETAILED KNOWLEDGE OF THE RESPONSE OF CROP SYSTEMS UNDER FUTURE CLIMATIC CONDITIONS. TO CARRY OUT SUCH AN ANALYSIS FOR MEDITERRANEAN OLIVE ORCHARDS, AN IMPROVED VERSION OF THE ADAPTAOLIVE SIMULATION MODEL COMBINED WITH PERTURBED CLIMATE (PC) AND SENSITIVITY ANALYSIS USING IMPACT RESPONSE SURFACES (…	PREDICTION MODELS	ADAPTAOLIVE; SITE-SPECIFIC ADAPTATION MEASURES; PERTURBED CLIMATE; CLIMATE MODELS; SOUTHERN SPAIN	OLEA-EUROPAEA L.; WATER REQUIREMENTS; POTENTIAL GROWTH; YIELD; MODEL; WHEAT; EVAPOTRANSPIRATION; TEMPERATURE; ENVIRONMENT; SIMULATION	10.1016/j.agsy.2020.102937	ARTICLE	ENGLISH	ELSEVIER SCI LTD	AGRICULTURAL SYSTEMS	WOS:000581099200007
2020	YI, X. K.;XU, Y. L.;GAO, Z. H.;ZHANG, J. Y.;PAN, H. F.;QI, Y. J.;QIN, G. H.;LI, BO	WARM WINTER TEMPERATURE INDUCED CHANGES IN THE DORMANT BUDS OF 'DANGSHANSULI' PEAR (<I>PYRUS BRETSCHNEIDERI</I> REHD.)	WINTER DORMANCY IS ONE OF THE CRUCIAL WAYS LEADING TO THE SURVIVAL OF DECIDUOUS FRUIT TREES IN THE TEMPERATE AND BOREAL ZONES. IN ORDER TO STUDY THE EFFECTS OF HIGHER WINTER TEMPERATURES, SUCH AS CAUSED BY GLOBAL WARMING, ON BUD DORMANCY AND RELATED HORMONE ABUNDANCE IN 'PEAR, A GREENHOUSE WAS SET UP TO ENCLOSE ADULT TREES OF THE PEAR IN FIELD, THE TEMPERATURE INSIDE THE GREENHOUSE WAS MAINTAINED…	RESPONSES TO ENVIRONMENTAL CONDITIONS	ENDOGENOUS HORMONES; PEAR; BUD DORMANCY; WINTER WARMING	INITIATION; FRUIT; INDUCTION	10.5958/0974-0112.2020.00037.7	ARTICLE	ENGLISH	HORTICULTURAL SOC INDIA	INDIAN JOURNAL OF HORTICULTURE	WOS:000576149800007
2020	MAIRECH, HANENE;LOPEZ-BERNAL, ALVARO;MORIONDO, MARCO;DIBARI, CAMILLA;REGNI, LUCA;PROIETTI, PRIMO;VILLALOBOS, FRANCISCO J.;TESTI, LUCA	IS NEW OLIVE FARMING SUSTAINABLE? A SPATIAL COMPARISON OF PRODUCTIVE AND ENVIRONMENTAL PERFORMANCES BETWEEN TRADITIONAL AND NEW OLIVE ORCHARDS WITH THE MODEL OLIVECAN	OLIVE (OLEA EUROPAEA L.) IS A WIDELY SPREAD TREE SPECIES IN THE MEDITERRANEAN. IN THE LAST DECADES, OLIVE FARMING HAS KNOWN MAJOR MANAGEMENT CHANGES WITH HIGH ECONOMIC AND ENVIRONMENTAL IMPACTS. THE FAST TRACK EXPANSION OF THIS MODERN OLIVE FARMING IN THESE RECENT YEARS CASTS DOUBTS ON THE SUSTAINABILITY OF SUCH IMPORTANT TREE PLANTATION ACROSS THE MEDITERRANEAN. IN THIS WORK, WE PERFORMED A SPAT…	PRODUCTION SYSTEMS	OLEA EUROPAEA; CLIMATE; AGRICULTURAL MANAGEMENT; OLIVECAN; CARBON SEQUESTRATION; MITIGATION	SOIL ORGANIC-CARBON; CLIMATE-CHANGE; MEDITERRANEAN OLIVE; PRUNING RESIDUES; WATER; IRRIGATION; MANAGEMENT; YIELD; TREES; SEQUESTRATION	10.1016/j.agsy.2020.102816	ARTICLE	ENGLISH	ELSEVIER SCI LTD	AGRICULTURAL SYSTEMS	WOS:000525785000018
2020	ROJO, JESUS;ORLANDI, FABIO;BEN DHIAB, ALI;LARA, BEATRIZ;PICORNELL, ANTONIO;OTEROS, JOSE;MSALLEM, MONJI;FORNACIARI, MARCO;PEREZ-BADIA, ROSA	ESTIMATION OF CHILLING AND HEAT ACCUMULATION PERIODS BASED ON THE TIMING OF OLIVE POLLINATION	RESEARCH HIGHLIGHTS:THIS PAPER COMPARES THE THERMAL REQUIREMENTS IN THREE DIFFERENT OLIVE-GROWING AREAS IN THE MEDITERRANEAN REGION (TOLEDO, CENTRAL SPAIN; LECCE, SOUTHEASTERN ITALY; CHAAL, CENTRAL TUNISIA). A STATISTICAL METHOD USING A PARTIAL LEAST SQUARE REGRESSION FOR DAILY TEMPERATURES HAS BEEN APPLIED TO STUDY THE CHILLING AND HEAT REQUIREMENTS OVER A CONTINUOUS PERIOD.BACKGROUND AND OBJECT…	RESPONSES TO ENVIRONMENTAL CONDITIONS	PHENOLOGY; POLLEN EMISSION; OLIVE TREE; THERMAL REQUIREMENTS; DORMANCY; FLOWERING	CLIMATE-CHANGE IMPACTS; TEMPERATE FRUIT; DORMANCY RELEASE; FLOWERING TIME; POLLEN SEASON; TREES; REQUIREMENTS; PHENOLOGY; MODEL; DIFFERENTIATION	10.3390/f11080835	ARTICLE	ENGLISH	MDPI	FORESTS	WOS:000567385000001
2020	PEREZ, VERONICA;LARRANAGA, NEREA;ABDALLAH, DONIA;WUNSCH, ANA;HORMAZA, JOSE I.	GENETIC DIVERSITY OF LOCAL PEACH (<I>PRUNUS PERSICA</I>) ACCESSIONS FROM LA PALMA ISLAND (CANARY ISLANDS, SPAIN)	PEACH (PRUNUS PERSICA) IS AN ECONOMICALLY IMPORTANT TEMPERATE FRUIT CROP DUE TO ITS EDIBLE FRUITS. DUE TO THE NEED TO DEVELOP NEW VARIETIES BETTER ADAPTED TO CLIMATE CHANGE, IT IS OF GREAT INTEREST TO FIND GERMPLASM ADAPTED TO WARMER CONDITIONS, SUCH AS THOSE FOUND IN THE CANARY ISLANDS. PEACH WAS AN IMPORTANT CROP DURING THE LAST CENTURY IN ONE OF THOSE ISLANDS (LA PALMA), BUT ITS CULTIVATION HA…	BREEDING & GENETICS	GENETIC DIVERSITY; GERMPLASM; HOME GARDENS; MICROSATELLITES; SIMPLE SEQUENCE REPEATS (SSR)	MOLECULAR CHARACTERIZATION; L. BATSCH; MICROSATELLITE MARKERS; CORE COLLECTION; ORIGIN; VARIABILITY; CULTIVARS; REPEATS; PROGRAM; GENOME	10.3390/agronomy10040457	ARTICLE	ENGLISH	MDPI	AGRONOMY-BASEL	WOS:000534619900003
2020	DROGOUDI, P.;KAZANTZIS, K.;KUNZ, ACHIM;BLANKE, MICHAEL M.	EFFECTS OF CLIMATE CHANGE ON CHERRY PRODUCTION IN NAOUSSA, GREECE AND BONN, GERMANY: ADAPTATION STRATEGIES	THE AIM OF THE PRESENT STUDY WAS TO IDENTIFY SWEET CHERRY VARIETIES AND GROWING REGIONS THAT ARE RESILIENT TO CLIMATE CHANGE AS WELL AS STRATEGIES FOR MITIGATING THE EFFECTS OF CLIMATE CHANGE ON SWEET CHERRY PRODUCTION IN A NORTHERN EUROPEAN LOCATION (MECKENHEIM, GERMANY) AND A SOUTHERN EUROPEAN LOCATION (NAOUSSA, IMATHIA, GREECE). SWEET CHERRY WAS CHOSEN FOR THIS STUDY AS IT IS SENSITIVE TO REDU…	RESPONSES TO ENVIRONMENTAL CONDITIONS	CHILLING; CLIMATE RESILIENCE; FLOWER; FROST; FRUIT TREE; PHENOLOGY; PRUNUS AVIUM L		10.1007/s41207-020-0146-5	ARTICLE	ENGLISH	SPRINGER HEIDELBERG	EURO-MEDITERRANEAN JOURNAL FOR ENVIRONMENTAL INTEGRATION	WOS:000522655000001
2020	SAITTA, DANIELA;VANELLA, DANIELA;RAMIREZ-CUESTA, JUAN MIGUEL;LONGO-MINNOLO, GIUSEPPE;FERLITO, FILIPPO;CONSOLI, SIMONA	COMPARISON OF ORANGE ORCHARD EVAPOTRANSPIRATION BY EDDY COVARIANCE, SAP FLOW, AND FAO-56 METHODS UNDER DIFFERENT IRRIGATION STRATEGIES	THE STUDY EVALUATES THE ACCURACY OF MEASURED AND ESTIMATED CROP EVAPOTRANSPIRATION FLUXES (ETC) ON CITRUS IN A SEMIARID MEDITERRANEAN CLIMATE (SICILY, ITALY). SPECIFICALLY, ETC RATES DERIVED FROM IN SITU TECHNIQUES [EDDY COVARIANCE (EC) AND SAP FLOW HEAT PULSE VELOCITY (HPV)] AND MODELLING APPROACHES [FOOD AND AGRICULTURAL ORGANIZATION OF THE UNITED STATES (FAO) IRRIGATION AND DRAINAGE PAPER NO. …	WATER MANAGEMENT	DEFICIT IRRIGATION; CROP COEFFICIENTS; TRANSPIRATION; MICROMETEOROLOGY; CITRUS ORCHARDS	DUAL CROP COEFFICIENT; DEFICIT IRRIGATION; HEAT PULSE; WATER-USE; PARTITIONING EVAPOTRANSPIRATION; SOIL EVAPORATION; ENERGY-BALANCE; ALMOND TREES; TRANSPIRATION; FLUXES	10.1061/(ASCE)IR.1943-4774.0001479	ARTICLE	ENGLISH	ASCE-AMER SOC CIVIL ENGINEERS	JOURNAL OF IRRIGATION AND DRAINAGE ENGINEERING	WOS:000536065700009
2020	LORITE, I. J.;CABEZAS-LUQUE, J. M.;ARQUERO, O.;GABALDON-LEAL, C.;SANTOS, C.;RODRIGUEZ, A.;RUIZ-RAMOS, M.;LOVERA, M.	THE ROLE OF PHENOLOGY IN THE CLIMATE CHANGE IMPACTS AND ADAPTATION STRATEGIES FOR TREE CROPS: A CASE STUDY ON ALMOND ORCHARDS IN SOUTHERN EUROPE	THE ASSESSMENT OF THE IMPACT OF CLIMATE CHANGE ON MEDITERRANEAN CROP SYSTEMS IS AFFECTED BY A LARGE NUMBER OF UNCERTAINTIES. TO OVERCOME THIS ISSUE IN AN IMPACT AND ADAPTATION ASSESSMENT FOR TREE CROPS, AN EXPERIMENTAL DATASET CONTAINING 556 PHENOLOGICAL OBSERVATIONS WAS USED TO CALIBRATE AND VALIDATE A MODELLING FRAMEWORK BASED ON THE DYNAMIC MODEL AND ASYMCUR APPROACH, FOR ASSESSING THE FLOWERI…	PREDICTION MODELS	ALMOND PHENOLOGY; FROST DAMAGE; CHILLING REQUIREMENTS; ANDALUSIAN REGION	REFERENCE EVAPOTRANSPIRATION; DEFICIT IRRIGATION; HEAT REQUIREMENTS; TEMPERATE FRUIT; WINTER CHILL; EXTRA-LATE; DORMANCY; CULTIVARS; FUTURE; POLLINATION	10.1016/j.agrformet.2020.108142	ARTICLE	ENGLISH	ELSEVIER	AGRICULTURAL AND FOREST METEOROLOGY	WOS:000566373700011
2020	BADAGLIACCA, GIUSEPPE;PETROVICOVA, BEATRIX;PATHAN, SHAMINA IMRAN;ROCCOTELLI, ANGELA;ROMEO, MAURIZIO;MONTI, MICHELE;GELSOMINO, ANTONIO	USE OF SOLID ANAEROBIC DIGESTATE AND NO-TILLAGE PRACTICE FOR RESTORING THE FERTILITY STATUS OF TWO MEDITERRANEAN ORCHARD SOILS WITH CONTRASTING PROPERTIES	SOIL STRUCTURE DEGRADATION, DECLINING SOIL ORGANIC MATTER AND NUTRIENT LOSSES ARE AMONG MAJOR DRAWBACKS OF CONTINUOUS CONVENTIONAL TILLAGE WITH LARGE-SCALE ENVIRONMENTAL CONSEQUENCES INCLUDING DECREASING SOIL PRODUCTIVITY, GROUNDWATER CONTAMINATION AND GREENHOUSE GASES EMISSIONS. THIS BECOMES ESPECIALLY TRUE IN CONVENTIONALLY-FILLED MEDITERRANEAN CROPLANDS WHICH ARE ALSO AFFECTED BY SEVERE CLIMAT…	SUSTAINABLE AGRICULTURE	AGGREGATE STABILITY; CITRUS SINENSIS(L.) OSBECK; MICROBIAL C-USE EFFICIENCY; N DYNAMICS; OLEAEUROPAEA L.; SOIL ORGANIC MATTER; SOIL TEXTURE	GREENHOUSE-GAS EMISSIONS; ORGANIC-MATTER; MICROBIAL COMMUNITY; AGRICULTURAL USE; CATTLE SLURRY; MICROBIOLOGICAL PROPERTIES; CONSERVATION TILLAGE; ECOSYSTEM SERVICES; NITROUS-OXIDE; BY-PRODUCTS	10.1016/j.agee.2020.107010	ARTICLE	ENGLISH	ELSEVIER	AGRICULTURE ECOSYSTEMS & ENVIRONMENT	WOS:000540169600024
2020	MARTIN-GORRIZ, BERNARDO;MAESTRE-VALERO, JOSE F.;ALMAGRO, MARIA;BOIX-FAYOS, CAROLINA;MARTINEZ-MENA, MARIA	CARBON EMISSIONS AND ECONOMIC ASSESSMENT OF FARM OPERATIONS UNDER DIFFERENT TILLAGE PRACTICES IN ORGANIC RAINFED ALMOND ORCHARDS IN SEMIARID MEDITERRANEAN CONDITIONS	SUSTAINABLE LAND MANAGEMENT PRACTICES, SUCH AS REDUCED TILLAGE OR CROP DIVERSIFICATION, ARE POTENTIALLY EFFICIENT MEASURES TO FIGHT AGAINST SOIL DEGRADATION AND DESERTIFICATION. THE DECISION TO APPROVE THESE PRACTICES MUST BE JUSTIFIED BY BOTH INTEGRATED ENVIRONMENTAL AND ECONOMIC ASSESSMENT STUDIES. IN THIS WORK, WE ANALYSED THE CARBON EMISSIONS ASSOCIATED TO FARM OPERATIONS AND ECONOMIC PROFITA…	SUSTAINABLE AGRICULTURE	CARBON FOOTPRINT; REDUCED TILLAGE; GREEN MANURE; FARM PROFITABILITY; CLIMATE CHANGE MITIGATION; RAINFED AGRICULTURE	GREENHOUSE-GAS EMISSIONS; CLIMATE-CHANGE MITIGATION; CROPPING SYSTEMS; SOIL CARBON; ENERGY USE; REDUCED-TILLAGE; EROSION; SEQUESTRATION; AGRICULTURE; NITROGEN	10.1016/j.scienta.2019.108978	ARTICLE	ENGLISH	ELSEVIER	SCIENTIA HORTICULTURAE	WOS:000510532100070
2020	ORLANDI, FABIO;ROJO, JESUS;PICORNELL, ANTONIO;OTEROS, JOSE;PEREZ-BADIA, ROSA;FORNACIARI, MARCO	IMPACT OF CLIMATE CHANGE ON OLIVE CROP PRODUCTION IN ITALY	THE EFFECTS OF CLIMATE CHANGE ON AGRICULTURAL SYSTEMS RAISE IMPORTANT UNCERTAINTIES ABOUT THE FUTURE PRODUCTIVITY AND SUITABILITY OF CROPS, ESPECIALLY IN AREAS SUFFERING FROM INTENSE ENVIRONMENTAL CHANGES. OLIVE GROVES OCCUPY MEDITERRANEAN AREAS CHARACTERIZED BY SEASONAL TEMPORARY DROUGHTS, WHICH CAUSE THIS CULTIVATION TO BE HIGHLY DEPENDENT ON LOCAL MICROCLIMATIC CONDITIONS. OLIVE CROP PRODUCTIO…	PREDICTION MODELS	OLIVE TREE; PRODUCTION; AIRBORNE POLLEN; PROJECTIONS; CLIMATE CHANGE	OLEA-EUROPAEA L.; PRODUCTION SYSTEMS; SLOPING LAND; COMPREHENSIVE ANALYSIS; MEDITERRANEAN AREAS; GROWING SYSTEMS; OIL PRODUCTION; TREES; SUSTAINABILITY; FUTURE	10.3390/atmos11060595	ARTICLE	ENGLISH	MDPI	ATMOSPHERE	WOS:000551134000001
2020	GUTIERREZ-GORDILLO, SARAY;LIPAN, LEONTINA;DURAN ZUAZO, VICTOR HUGO;SENDRA, ESTHER;HERNANDEZ, FRANCISCA;HERNANDEZ-ZAZUETA, MARTIN SAMUEL;CARBONELL-BARRACHINA, ANGEL A.;GARCIA-TEJERO, IVAN FRANCISCO	DEFICIT IRRIGATION AS A SUITABLE STRATEGY TO ENHANCE THE NUTRITIONAL COMPOSITION OF HYDROSOS ALMONDS	THE MEDITERRANEAN REGION IS ONE OF THE MOST WATER-SCARCE AREAS WORLDWIDE AND IS CONSIDERED A CLIMATE-CHANGE HOTSPOT. TO ASSURE THE VIABILITY AND COMPETITIVENESS OF IRRIGATED AGRICULTURE, IT IS VITAL TO IMPLEMENT STRATEGIES THAT CAN MAXIMIZE WATER SAVING WITHOUT COMPROMISING YIELD. DEFICIT IRRIGATION (DI) FOR CULTIVATING DROUGHT-TOLERANT SPECIES SUCH AS ALMOND (PRUNUS DULCIS (MILL.) D.A. WEBB) CAN…	WATER MANAGEMENT	WATER STRESS; BIOACTIVE COMPOUNDS; HYDROSOSTAINABLE PRODUCTS; FATTY ACIDS; PRUNUS DULCIS	TOCOPHEROL CONCENTRATION; HEALTH-BENEFITS; FRUIT-QUALITY; FATTY-ACID; WATER; NUTS; CULTIVARS; TREES	10.3390/w12123336	ARTICLE	ENGLISH	MDPI	WATER	WOS:000602978300001
2020	BLANCO, VICTOR;JOSE BLAYA-ROS, PEDRO;TORRES-SANCHEZ, ROQUE;DOMINGO, RAFAEL	INFLUENCE OF REGULATED DEFICIT IRRIGATION AND ENVIRONMENTAL CONDITIONS ON REPRODUCTIVE RESPONSE OF SWEET CHERRY TREES	THE REPRODUCTIVE RESPONSE OF FIFTEEN YEAR OLD SWEET CHERRY TREES (PRUNUS AVIUM L.) COMBINATION 'PRIME GIANT'/SL64 UNDER MEDITERRANEAN CLIMATE TO DEFICIT IRRIGATION WAS STUDIED IN A COMMERCIAL ORCHARD IN SOUTH-EASTERN SPAIN FOR FOUR SEASONS. THREE IRRIGATION TREATMENTS WERE ASSAYED: (I) CONTROL TREATMENT, IRRIGATED WITHOUT RESTRICTIONS AT 110% OF SEASONAL CROP EVAPOTRANSPIRATION; (II) SUSTAINED DE…	WATER MANAGEMENT	CARBOHYDRATES STOCK; CHILL HOURS; FLOWERING; FRUIT SETTING; IRRIGATION; LEAF AREA; PRUNUS AVIUM L.	PRUNUS-AVIUM L.; POSTHARVEST WATER-STRESS; FLOWER BUD DEVELOPMENT; VEGETATIVE GROWTH; FRUIT-QUALITY; TEMPERATURE; PRODUCTIVITY; ROOTSTOCK; DORMANCY; ENHANCE	10.3390/plants9010094	ARTICLE	ENGLISH	MDPI	PLANTS-BASEL	WOS:000513238700094
2020	ARENAS-CASTRO, SALVADOR;GONCALVES, JOAO F.;MORENO, MANUEL;VILLAR, RAFAEL	PROJECTED CLIMATE CHANGES ARE EXPECTED TO DECREASE THE SUITABILITY AND PRODUCTION OF OLIVE VARIETIES IN SOUTHERN SPAIN	WORLD OLIVE PRODUCTION IS BASED ON THE CULTIVATION OF DIFFERENT VARIETIES THAT RESPOND DIFFERENTLY TO ABIOTIC FACTORS. CLIMATE CHANGE MAY AFFECT THE AREA OF LAND SUITABLE FOR OLIVE CULTIVATION AND CHANGE PRODUCTION LEVELS, THUS CAUSING SERIOUS DAMAGE TO THIS ECONOMICALLY-RELEVANT AND HIGHLY-PRODUCTIVE OLIVE GROVE AGROECOSYSTEM. IN MEDITERRANEAN REGIONS SUCH AS ANDALUSIA, ONE OF THE MAIN AREAS OF …	PREDICTION MODELS	CLIMATE CHANGE; DROUGHT; ENVIRONMENTAL SUITABILITY; OLIVE TREE; OLIVE PRODUCTION; SPECIES DISTRIBUTION MODELS	SPECIES DISTRIBUTIONS; DISTRIBUTION MODELS; FINE-SCALE; CROP YIELD; DOMESTICATION; PREDICTION; TREES; ANDALUSIA; ABSENCES; BIOMOD	10.1016/j.scitotenv.2019.136161	ARTICLE	ENGLISH	ELSEVIER	SCIENCE OF THE TOTAL ENVIRONMENT	WOS:000512281700099
2020	PARKES, HEIDI;DARBYSHIRE, REBECCA;WHITE, NEIL	CHILLING REQUIREMENTS OF APPLE CULTIVARS GROWN IN MILD AUSTRALIAN WINTER CONDITIONS	FUTURE CLIMATE CHANGE IS PREDICTED TO LEAD TO REDUCED WINTER CHILL ACCUMULATION IN MANY TEMPERATE FRUIT-TREE GROWING REGIONS OF THE WORLD. RELIABLE MEASURES OF CHILLING REQUIREMENT (CR) ARE NECESSARY FOR GROWERS IN MILD WINTER PRODUCTION LOCATIONS TO DETERMINE PHENOTYPIC SUITABILITY OF CULTIVARS FOR PROFITABLE PRODUCTION UNDER CURRENT AND FUTURE CLIMATES. THIS STUDY HAS PRODUCED A COLLECTION OF C…	PREDICTION MODELS	MALUS DOMESTICA; DYNAMIC MODEL; CLIMATE CHANGE; WINTER CHILL; DORMANCY; BUD BREAK	BUD DORMANCY; DYNAMIC-MODEL; TREES; TEMPERATURE; FRUIT; RELEASE; ENDODORMANCY; PROGRESSION; COMPLETION; PREDICTION	10.1016/j.scienta.2019.108858	ARTICLE	ENGLISH	ELSEVIER	SCIENTIA HORTICULTURAE	WOS:000496896500002
2020	MICHALOPOULOS, G.;KASAPI, K. A.;KOUBOURIS, G.;PSARRAS, G.;ARAMPATZIS, G.;HATZIGIANNAKIS, E.;KAVVADIAS, V;XILOYANNIS, C.;ANGELAKI, A.;MANOLARAKI, C.;GIAKOUMAKI, G.;REPPAS, S.;KOURGIALAS, N.;KOKKINOS, G.;MONTANARO, G.;MALLIARAKI, S.	ADAPTATION OF MEDITERRANEAN OLIVE GROVES TO CLIMATE CHANGE THROUGH SUSTAINABLE CULTIVATION PRACTICES	OLIVE CULTIVATION IS CONSIDERED AS ONE OF THE MOST SIGNIFICANT AGRICULTURAL ACTIVITIES IN GREECE, FROM A FINANCIAL, SOCIAL, AND ECOLOGICAL POINT OF VIEW. INTENSIVE CULTIVATION PRACTICES IN COMBINATION WITH THE MEDITERRANEAN CLIMATE, LEAD TO DEPLETION OF SOIL ORGANIC MATTER, EROSION, DESERTIFICATION, AND DEGRADATION OF WATER RESOURCES. THIS PAPER DESCRIBES SUSTAINABLE OLIVE CROP MANAGEMENT PRACTIC…	PRODUCTION SYSTEMS	CARBON SEQUESTRATION; CIRCULAR ECONOMY; COMPOST; COVER CROPS; PRUNING	SOIL TILLAGE; MITIGATION; ORCHARD; LAND	10.3390/cli8040054	ARTICLE	ENGLISH	MDPI	CLIMATE	WOS:000533886700008
2020	RAO, SAJJAD ALI;MINTENKO, ANTHONY;ABBEY, LORD;SINGH, POONAM	WINTERING INDEX AND YIELD TRAITS FOR EARLY, MID, AND LATE SEASON STRAWBERRY FOR COLDER CLIMATES	IN TEMPERATE CLIMATIC REGIONS WHERE SEVERE WINTER CONDITIONS PERSIST, THE WINTER HARDINESS AND FRUIT YIELD OF STRAWBERRY CULTIVARS VARY GREATLY IN PERENNIAL PRODUCTION SYSTEMS. A 4-YEAR STUDY WAS CARRIED OUT TO INVESTIGATE THE WINTERING ABILITY OF DIFFERENT JUNE-BEARING STRAWBERRY CULTIVARS IN THE COLD SEMI-ARID CONTINENTAL CLIMATE OF MANITOBA BETWEEN 2015 AND 2018. THE WINTERING INDEX AND YIELD …	RESPONSES TO ENVIRONMENTAL CONDITIONS	FRAGARIA X ANANASSA; WINTER HARDINESS; TEMPERATURES; NORTHERN CLIMATE	HARDINESS; CULTIVARS	10.1080/15538362.2020.1774471	ARTICLE	ENGLISH	TAYLOR & FRANCIS INC	INTERNATIONAL JOURNAL OF FRUIT SCIENCE	WOS:000546947300001
2020	DIAZ-RUEDA, PABLO;FRANCO-NAVARRO, JUAN D.;MESSORA, RITA;ESPARTERO, JOAQUIN;RIVERO-NUNEZ, CARLOS M.;ALEZA, PABLO;CAPOTE, NIEVES;CANTOS, MANUEL;GARCIA-FERNANDEZ, JOSE L.;DE CIRES, ALFONSO;BELAJ, ANGJELINA;LEON, LORENZO;BESNARD, GUILLAUME;COLMENERO-FLORES, JOSE M.	SILVOLIVE, A GERMPLASM COLLECTION OF WILD SUBSPECIES WITH HIGH GENETIC VARIABILITY AS A SOURCE OF ROOTSTOCKS AND RESISTANCE GENES FOR OLIVE BREEDING	WILD SUBSPECIES OFOLEA EUROPAEACONSTITUTE A SOURCE OF GENETIC VARIABILITY WITH HUGE POTENTIAL FOR OLIVE BREEDING TO FACE GLOBAL CHANGES IN MEDITERRANEAN-CLIMATE REGIONS. WE INTEND TO IDENTIFY WILD OLIVE GENOTYPES WITH OPTIMAL ADAPTABILITY TO DIFFERENT ENVIRONMENTAL CONDITIONS TO SERVE AS A SOURCE OF ROOTSTOCKS AND RESISTANCE GENES FOR OLIVE BREEDING. THE SILVOLIVE COLLECTION INCLUDES 146 WILD GEN…	BREEDING & GENETICS	OLEA EUROPAEA; WILD GERMPLASM; MOLECULAR MARKERS; GENETIC VARIABILITY; VIGOR; BRANCHING; ROOTSTOCK; GRAFTING	OLEA-EUROPAEA L.; VERTICILLIUM WILT; DIVERSITY; TREE; CULTIVARS; DNA; DAHLIAE; DENSITY; VIGOR; POLYMORPHISMS	10.3389/fpls.2020.00629	ARTICLE	ENGLISH	FRONTIERS MEDIA SA	FRONTIERS IN PLANT SCIENCE	WOS:000541578700001
2020	CANTIN, CELIA M.;WANG, XIN-WEI;ALMIRA, MARIA;ARUS, PERE;EDUARDO, IBAN	INHERITANCE AND QTL ANALYSIS OF CHILLING AND HEAT REQUIREMENTS FOR FLOWERING IN AN INTERSPECIFIC ALMOND X PEACH (TEXAS X EARLYGOLD) F<SUB>2</SUB> POPULATION	BLOOMING IN TEMPERATE FRUIT SPECIES IS TRIGGERED BY CHILLING AND HEAT REQUIREMENTS (CR AND HR), WITH A WIDE RANGE OF REQUIREMENTS WITHIN THE SAME SPECIES. CR FOR FLOWER BUD DORMANCY RELEASE HAS BECOME A LIMITING FACTOR FOR GEOGRAPHICAL ADAPTATION OF FRUIT TREES IN WARMER REGIONS. THE PRESENT STUDY INVESTIGATED THE GENETIC BASIS OF CR AND HR TO BREAK DORMANCY AND FLOWERING TIME (FT) IN AN ALMOND X…	BREEDING & GENETICS	CHILLING REQUIREMENTS; HEAT REQUIREMENTS; PEACH; FLOWERING	PRUNUS-ARMENIACA L.; DORMANCY RELEASE; DYNAMIC-MODEL; TEMPERATURE-DEPENDENCE; PHENOLOGICAL TRAITS; GENETIC DETERMINISM; REST COMPLETION; CLIMATE-CHANGE; BLOOM DATE; APRICOT	10.1007/s10681-020-02588-9	ARTICLE	ENGLISH	SPRINGER	EUPHYTICA	WOS:000518777500001
2020	FRAGA, HELDER;PINTO, JOAQUIM G.;VIOLA, FRANCESCO;SANTOS, JOAO A.	CLIMATE CHANGE PROJECTIONS FOR OLIVE YIELDS IN THE MEDITERRANEAN BASIN	THE OLIVE TREE IS ONE OF THE MOST IMPORTANT CROPS IN THE MEDITERRANEAN BASIN. GIVEN THE STRONG CLIMATIC INFLUENCE ON OLIVE TREES, IT BECOMES IMPERATIVE TO ASSESS CLIMATE CHANGE IMPACTS ON THIS CROP. HEREIN, THESE IMPACTS WERE INNOVATIVELY ASSESSED, BASED ON AN ENSEMBLE OF STATE-OF-THE-ART CLIMATE MODELS, FUTURE SCENARIOS AND DYNAMIC CROP MODELS. THE RECENT-PAST (1989-2005) AND FUTURE (2041-2070, …	PREDICTION MODELS	CLIMATE CHANGE; EURO-CORDEX; EUROPE; OLIVE YIELDS; REPRESENTATIVE CONCENTRATION PATHWAYS	OLEA-EUROPAEA L.; TREES; CROP; FUTURE; MODEL; WATER; OIL; EVAPOTRANSPIRATION; CULTIVARS; INDICATOR	10.1002/joc.6237	ARTICLE	ENGLISH	WILEY	INTERNATIONAL JOURNAL OF CLIMATOLOGY	WOS:000481348900001
2020	HE, LEI;XU, XIAO-QING;WANG, YU;CHEN, WEI-KAI;SUN, RUN-ZE;CHENG, GUO;LIU, BIN;CHEN, WU;DUAN, CHANG-QING;WANG, JUN;PAN, QIU-HONG	MODULATION OF VOLATILE COMPOUND METABOLOME AND TRANSCRIPTOME IN GRAPE BERRIES EXPOSED TO SUNLIGHT UNDER DRY-HOT CLIMATE	BACKGROUND BASAL LEAF REMOVAL IS WIDELY PRACTICED TO INCREASE GRAPE CLUSTER SUNLIGHT EXPOSURE THAT CONTROLS BERRY ROT AND IMPROVES QUALITY. STUDIES ON ITS INFLUENCE ON VOLATILE COMPOUNDS IN GRAPE BERRIES HAVE BEEN PERFORMED MOSTLY IN MEDITERRANEAN OR MARINE CLIMATE REGIONS. IT IS UNCERTAIN WHETHER SIMILAR EFFICIENCY CAN BE ACHIEVED WHEN GRAPE BERRIES ARE GROWN UNDER CONTINENTAL CLIMATE. THIS STUD…	PRODUCTION SYSTEMS	LEAF REMOVAL; LEAF MOVING; HALF LEAF REMOVAL; VOLATILE PROFILES; GRAPE BERRY	VITIS-VINIFERA L.; CABERNET-SAUVIGNON GRAPES; ZONE LEAF REMOVAL; FATTY-ACIDS; WINE; ANTHOCYANIN; TEMPERATURE; STRESS; IMPACT; MERLOT	10.1186/s12870-020-2268-y	ARTICLE	ENGLISH	BMC	BMC PLANT BIOLOGY	WOS:000513929100002
2020	DARBYSHIRE, REBECCA;NAVAS LOPEZ, JOSE;SONG, XINXIN;WENDEN, BENEDICTE;CLOSE, DUGALD	MODELLING CHERRY FULL BLOOM USING 'SPACE-FOR-TIME' ACROSS CLIMATICALLY DIVERSE GROWING ENVIRONMENTS	A DATASET OF CHERRY FULL BLOOM DATES ACROSS THE FULL DIVERSITY OF AUSTRALIAN GROWING REGIONS WAS COMPILED AND UTILISED FOR THE FIRST TIME. THE PRIMARY DATA SOURCE WAS FROM GROWERS LOCATED ACROSS AUSTRALIA'S MAJOR CHERRY GROWING DISTRICTS. RECORDS WERE OF VARYING LENGTH AND WERE USED TO INVESTIGATE THE POTENTIAL OF USING DATA THAT SUBSTITUTE 'SPACE-FOR-TIME' IN PHENOLOGY ASSESSMENTS. FULL BLOOM TI…	PREDICTION MODELS	BING; LAPINS; VAN; FULL BLOOM; AUSTRALIA	CLIMATE-CHANGE IMPACTS; CHILL OVERLAP MODEL; DORMANCY RELEASE; TEMPERATE FRUIT; PHENOLOGY; BUDBURST; BUDBREAK; TRENDS; FUTURE; TREES	10.1016/j.agrformet.2020.107901	ARTICLE	ENGLISH	ELSEVIER	AGRICULTURAL AND FOREST METEOROLOGY	WOS:000525817500019
2020	BUESA, IGNACIO;BALLESTER, CARLOS;MIRAS-AVALOS, JOSE M.;INTRIGLIOLO, DIEGO S.	EFFECTS OF LEANING GRAPEVINE CANOPY TO THE WEST ON WATER USE EFFICIENCY AND YIELD UNDER MEDITERRANEAN CONDITIONS	THIS STUDY TESTED THE POSSIBILITY OF IMPROVING WHOLE-CANOPY WATER USE EFFICIENCY (WUE) OF GRAPEVINES (CV. BOBAL) BY MAXIMIZING RADIATION INTERCEPTION DURING THE MORNINGS AND LIMITING THIS DURING THE AFTERNOONS, WHEN THE VAPOUR PRESSURE DEFICIT AND THE EVAPORATIVE DEMAND ARE HIGHER. THE THREE-YEAR STUDY CONSISTED OF TWO TRIALS CONDUCTED IN PARALLEL ON NORTH-SOUTH ROW ORIENTED POTTED- AND FIELD-GRO…	PRODUCTION SYSTEMS	CANOPY MANAGEMENT; INTERCEPTED RADIATION; VITIS VINIFERA (L.); WATER RELATIONS; GAS EXCHANGE	VITIS-VINIFERA L.; DEFICIT IRRIGATION; LIGHT INTERCEPTION; TEMPRANILLO GRAPEVINES; FRUIT COMPOSITION; VINE PERFORMANCE; ROW ORIENTATION; LEAF; CLIMATE; TEMPERATURE	10.1016/j.agrformet.2020.108166	ARTICLE	ENGLISH	ELSEVIER	AGRICULTURAL AND FOREST METEOROLOGY	WOS:000582305500007
2020	VALENTE, SIMAO;MACHADO, BEATRIZ;PINTO, DIANA C. G. A.;SANTOS, CONCEICAO;SILVA, ARTUR M. S.;DIAS, MARIA CELESTE	MODULATION OF PHENOLIC AND LIPOPHILIC COMPOUNDS OF OLIVE FRUITS IN RESPONSE TO COMBINED DROUGHT AND HEAT	THE AWARENESS OF THE FUNCTIONAL AND NUTRACEUTICAL PROPERTIES OF OLIVES AND OLIVE OIL BIOACTIVE CONSTITUENTS CONTRIBUTED TO OLIVICULTURE RECENT INCREASE. OLIVES' METABOLISM AND NUTRITIONAL QUALITY ARE DETERMINED BY HOW THE OLIVE-TREE IS COPING TO CLIMATE CHANGE-RELATED EPISODES, WHICH INCREASINGLY OCCUR IN THE MEDITERRANEAN. WE CHARACTERIZE THE MOST RELEVANT LIPOPHILIC AND PHENOLIC COMPOUNDS OF OL…	RESPONSES TO ENVIRONMENTAL CONDITIONS	OLEA EUROPAEA; OLIVES; BIOACTIVE COMPOUNDS; CLIMATE CHANGE; FATTY ACIDS; FLAVONOIDS; SECOIRIDOIDS	OIL QUALITY; IRRIGATION; ADAPTATION; TREES; TABLE; SHOCK	10.1016/j.foodchem.2020.127191	ARTICLE	ENGLISH	ELSEVIER SCI LTD	FOOD CHEMISTRY	WOS:000541039100038
2020	EL-OTMANI, MOHAMED;CHOUAIBI, ANOUAR;AZROF, CHARIF;BOUCHAOU, LHOUSSAINE;CHOUKR-ALLAH, REDOUANE	RESPONSE OF CLEMENTINE MANDARIN TO WATER-SAVING STRATEGIES UNDER WATER SCARCITY CONDITIONS	WATER SCARCITY IS THE MOST CONSTRAINING FACTOR FOR CROP PRODUCTION, ESPECIALLY IN ARID AND SEMI-ARID AREAS OF MEDITERRANEAN COUNTRIES SUCH AS MOROCCO. WITHIN THESE CONDITIONS, DIFFERENT WATER-SAVING STRATEGIES USING DEFICIT IRRIGATION (DI) WERE TESTED ON TWO SIX-YEARS OLD CLEMENTINE VARIETIES ('SIDI AISSA' AND 'OROGRANDE'). THESE DI STRATEGIES WERE APPLIED DURING THE SECOND PART OF FRUIT GROWTH A…	WATER MANAGEMENT	CITRUS; DEFICIT IRRIGATION; YIELD; FRUIT SIZE; FRUIT QUALITY; WATER USE EFFICIENCY	NULES CITRUS TREES; REGULATED DEFICIT IRRIGATION; ZONE DRYING IRRIGATION; PHYSIOLOGICAL-RESPONSES; CLIMATE-CHANGE; GROUNDWATER RESOURCES; USE EFFICIENCY; FRUIT-QUALITY; ROOTZONE; YIELD	10.3390/w12092439	ARTICLE	ENGLISH	MDPI	WATER	WOS:000580790500001
2021	FERNANDEZ, EDUARDO;CASPERSEN, LARS;ILLERT, ILJA;LUEDELING, EIKE	WARM WINTERS CHALLENGE THE CULTIVATION OF TEMPERATE SPECIES IN SOUTH AMERICA-A SPATIAL ANALYSIS OF CHILL ACCUMULATION	WINTER CHILL ACCUMULATION PLAYS A CRUCIAL ROLE IN DETERMINING THE MOMENT OF BUD BURST IN TEMPERATE FRUIT AND NUT TREES, AND INSUFFICIENT CHILL CAN GREATLY LIMIT YIELD POTENTIALS. TO ASSESS FUTURE CULTIVATION OPTIONS FOR SUCH SPECIES IN SOUTH AMERICA, WE ESTIMATED WINTER CHILL THROUGH A SPATIAL ANALYSIS. WE USED HISTORICAL DATA (1980-2017) FROM 158 WEATHER STATIONS TO CALIBRATE A WEATHER GENERATOR…	PREDICTION MODELS	DORMANCY; CHILL REQUIREMENT; DECIDUOUS TREES; TEMPERATE SPECIES; CHILL MAP	DORMANCY BREAKING; DYNAMIC-MODEL; FRUIT-TREES; REQUIREMENTS; DEPENDENCE; PLANTS	10.1007/s10584-021-03276-w	ARTICLE	ENGLISH	SPRINGER	CLIMATIC CHANGE	WOS:000729229000001
2021	MAZIS, ANASTASIOS;LITSKAS, VASSILIS D.;PLATIS, DIMITRIOS P.;MENEXES, GEORGIOS C.;ANAGNOSTOPOULOS, CHRISTOS D.;TSABOULA, AGGELIKI D.;MAMOLOS, ANDREAS P.;KALBURTJI, KIRIAKI L.	COULD ENERGY EQUILIBRIUM AND GREENHOUSE GAS EMISSIONS IN AGROECOSYSTEMS PLAY A KEY ROLE IN CROP REPLACEMENT? A CASE STUDY IN ORANGE AND KIWI ORCHARDS	THE DEVELOPMENT OF AGRICULTURE IS LINKED TO ENERGY RESOURCES. CONSEQUENTLY, ENERGY ANALYSIS IN AGROECOSYSTEMS COULD BE A USEFUL TOOL FOR MONITORING SOME MEASURES IN THE AGRICULTURAL SECTOR TO MITIGATE GREENHOUSE GAS EMISSIONS. THE OBJECTIVES OF THIS STUDY WERE TO (A) EVALUATE DIFFERENCES OF ENERGY INDICES IN ORANGE AND KIWI ORCHARDS, AND (B) POINT OUT WHETHER INPUTS, OUTPUTS, EFFICIENCY, PRODUCTI…	PRODUCTION SYSTEMS	AGRICULTURAL PRACTICES; CARBON FOOTPRINT; ENERGY ANALYSIS; LIFE CYCLE ASSESSMENT; MEDITERRANEAN AGRICULTURE		10.1007/s11356-021-12774-4	ARTICLE	ENGLISH	SPRINGER HEIDELBERG	ENVIRONMENTAL SCIENCE AND POLLUTION RESEARCH	WOS:000616157600009
2021	DELGADO, ALVARO;DAPENA, ENRIQUE;FERNANDEZ, EDUARDO;LUEDELING, EIKE	CLIMATIC REQUIREMENTS DURING DORMANCY IN APPLE TREES FROM NORTHWESTERN SPAIN-GLOBAL WARMING MAY THREATEN THE CULTIVATION OF HIGH-CHILL CULTIVARS	WINTER CHILL IS EXPECTED TO DECREASE IN MANY MILD-WINTER REGIONS UNDER FUTURE CLIMATIC CONDITIONS. RELIABLE ESTIMATES OF THE CHILL REQUIREMENTS (CR) OF FRUIT TREES ARE ESSENTIAL FOR ASSESSING THE CURRENT SUITABILITY OF CULTIVARS AND POTENTIAL CLIMATE CHANGE IMPACTS ON FRUIT PRODUCTION. WE DETERMINED CHILL AND HEAT REQUIREMENTS OF TEN APPLE CULTIVARS IN NORTHWESTERN SPAIN USING A BUD-FORCING METHO…	PREDICTION MODELS	MALUS DOMESTICA; FLOWERING; CHILL REQUIREMENTS; CLIMATE CHANGE; WINTER CHILL DECLINE; FRUIT BREEDING	TEMPERATE FRUIT-TREES; PRUNUS-ARMENIACA L.; HEAT REQUIREMENTS; BUD DORMANCY; CHANGE IMPACTS; SWEET CHERRY; ALMOND CULTIVARS; WINTER CLIMATES; UNIT MODELS; APRICOT	10.1016/j.eja.2021.126374	ARTICLE	ENGLISH	ELSEVIER	EUROPEAN JOURNAL OF AGRONOMY	WOS:000693432300004
2021	AGUIRRE-GARCIA, SERGIO-D;ARANDA-BARRANCO, SERGIO;NIETO, HECTOR;SERRANO-ORTIZ, PENELOPE;SANCHEZ-CANETE, ENRIQUE-P;GUERRERO-RASCADO, JUAN-L	MODELLING ACTUAL EVAPOTRANSPIRATION USING A TWO SOURCE ENERGY BALANCE MODEL WITH SENTINEL IMAGERY IN HERBACEOUS-FREE AND HERBACEOUS-COVER MEDITERRANEAN OLIVE ORCHARDS	PRECIPITATION DEFICIT AND MORE EXTREME DROUGHT AND PRECIPITATION EVENTS ARE EXPECTED TO INCREASE IN THE MEDITERRANEAN REGION DUE TO GLOBAL WARMING. A GREAT PART OF THIS REGION IS COVERED BY OLIVE ORCHARDS, REPRESENTING 97.5% OF THE WORLD'S OLIVE AGRICULTURAL AREA. THUS, THE ADAPTATION OF OLIVE CULTIVATION DEMANDS CLIMATE-SMART MANAGEMENT, SUCH AS THE OPTIMIZATION OF WATER USE EFFICIENCY, SINCE EV…	WATER MANAGEMENT	REMOTE SENSING; MULTISPECTRAL INSTRUMENT; SEA LAND SURFACE TEMPERATURE RADIOMETER; EDDY COVARIANCE	SOIL HEAT-FLUX; HIGH-RESOLUTION EVAPOTRANSPIRATION; SURFACE-TEMPERATURE; CROP COEFFICIENTS; SHADED SURFACES; EVAPORATION; EXCHANGE; COMBINATION; DRYLANDS; QUALITY	10.1016/j.agrformet.2021.108692	ARTICLE	ENGLISH	ELSEVIER	AGRICULTURAL AND FOREST METEOROLOGY	WOS:000717360500009
2021	FERNANDEZ, EDUARDO;KREFTING, PRISKA;KUNZ, ACHIM;DO, HOA;FADON, ERICA;LUEDELING, EIKE	BOOSTING STATISTICAL DELINEATION OF CHILL AND HEAT PERIODS IN TEMPERATE FRUIT TREES THROUGH MULTI-ENVIRONMENT OBSERVATIONS	GLOBAL WARMING HAS MODIFIED THE PHENOLOGY OF DECIDUOUS SPECIES. TEMPERATURE DURING THE DORMANCY PHASE MODULATES THE TIMING OF BLOOM IN TEMPERATE TREES. CHILL AND HEAT REQUIREMENTS REPRESENT THE CLIMATIC NEEDS OF TREES DURING DORMANCY. PARTIAL LEAST SQUARES (PLS) REGRESSION ALLOWS DELINEATING CHILLING AND FORCING PHASES, WHICH IN TURN ALLOWS ESTIMATING THE TREES' REQUIREMENTS. HOWEVER, PLS REGRESS…	PREDICTION MODELS	DECIDUOUS TREES; BLOOM BUD DORMANCY; POME TREES; STONE FRUIT TREES; TREES' CLIMATIC REQUIREMENTS; PARTIAL LEAST SQUARES REGRESSION; STATISTICAL PHENOLOGY ASSESSMENT	CLIMATE-CHANGE; BUD DORMANCY; REQUIREMENTS; PHENOLOGY; CULTIVARS; IDENTIFICATION; DEPENDENCE; BREAKING; RELEASE; PLANTS	10.1016/j.agrformet.2021.108652	ARTICLE	ENGLISH	ELSEVIER	AGRICULTURAL AND FOREST METEOROLOGY	WOS:000698753900027
2021	MORKELIUNE, ARMINA;RASIUKEVICIUTE, NERINGA;VALIUSKAITE, ALMA	METEOROLOGICAL CONDITIONS IN A TEMPERATE CLIMATE FOR <I>COLLETOTRICHUM</I> <I>ACUTATUM</I>, STRAWBERRY PATHOGEN DISTRIBUTION AND SUSCEPTIBILITY OF DIFFERENT CULTIVARS TO ANTHRACNOSE	PREVIOUSLY, COLLETOTRICHUM SPP. HAS BEEN CONSIDERED A WARMER CLIMATE PATHOGEN AS THESE METEOROLOGICAL CONDITIONS ARE MOST OPTIMAL FOR ITS DEVELOPMENT. HOWEVER, CLIMATE CHANGE IS FOSTERING THE SPREAD OF PLANT DISEASE AND COMPLICATING THE ABILITY TO PREDICT METEOROLOGICAL CONDITIONS FOR DISEASE DEVELOPMENT. THIS STUDY AIMS TO DETERMINE METEOROLOGICAL CONDITIONS FOR ANTHRACNOSE DEVELOPMENT, EVALUATE…	RESPONSES TO ENVIRONMENTAL CONDITIONS	FRAGARIA &#215; ANANASSA; IMETOS174; 174; PATHOGENICITY; PLANT PARTS; SOIL; TEMPERATURE	ANTIFUNGAL ACTIVITY; PLANT-PROTECTION; POWDERY MILDEW; GREY MOLD; FRUIT; MANAGEMENT; BOTRYTIS; FLORIDA; FUNGI; DECAY	10.3390/agriculture11010080	ARTICLE	ENGLISH	MDPI	AGRICULTURE-BASEL	WOS:000609673100001
2021	GUTIERREZ, ANDREW PAUL;PONTI, LUIGI;NETELER, MARKUS;SUCKLING, DAVID MAXWELL;CURE, JOSE RICARDO	INVASIVE POTENTIAL OF TROPICAL FRUIT FLIES IN TEMPERATE REGIONS UNDER CLIMATE CHANGE	GUTIERREZ ET AL. MODEL THE POTENTIAL GEOGRAPHIC RANGE IN TEMPERATE REGIONS OF FOUR SPECIES OF INVASIVE TROPICAL FRUIT FLIES UNDER EXTANT WEATHER AND CLIMATE CHANGE USING PHYSIOLOGICALLY-BASED DEMOGRAPHIC MODELS. THEIR MODELS SHOW INCREASED HABITAT SUITABILITY FOR MANY AREAS UNDER CLIMATE CHANGE. TROPICAL FRUIT FLIES ARE CONSIDERED AMONG THE MOST ECONOMICALLY IMPORTANT INVASIVE SPECIES DETECTED IN…	RESPONSES TO ENVIRONMENTAL CONDITIONS		DROSOPHILA DROSOPHILA-SUZUKII; THERMAL DEATH KINETICS; CERATITIS SPP. DIPTERA; DIFFERENT LIFE STAGES; FLY DIPTERA; COMPARATIVE DEMOGRAPHY; DESICCATION RESISTANCE; CONSTANT TEMPERATURES; BACTROCERA-CUCURBITAE; POPULATION-DYNAMICS	10.1038/s42003-021-02599-9	ARTICLE	ENGLISH	NATURE PORTFOLIO	COMMUNICATIONS BIOLOGY	WOS:000702487200006
2021	MIRANDA, CARLOS;URRESTARAZU, JORGE;SANTESTEBAN, LUIS GONZAGA	FRUCLIMADAPT: AN R PACKAGE FOR CLIMATE ADAPTATION ASSESSMENT OF TEMPERATE FRUIT SPECIES	CLIMATE STRONGLY DETERMINES THE GROWING RANGE OF FRUIT PLANT SPECIES THAT CAN BE GROWN SUCCESSFULLY IN AN AREA, AND ALSO THE CULTIVARS THAT WILL PERFORM BEST. THEREFORE, THE ASSESSMENT OF THE ADEQUACY OF A CLIMATE IS CRITICAL FOR DECISION-MAKING IN THE DESIGN OF FRUIT ORCHARDS AND VINEYARDS, AND ALSO FOR THE EVALUATION OF THE POTENTIAL CONSEQUENCES OF FUTURE CLIMATE ON FRUIT PRODUCTION. BIOCLIMAT…	PREDICTION MODELS	CLIMATE; R PACKAGE; PHENOLOGY; RISK ASSESSMENT	GRAPEVINE PHENOLOGY; MODELING SOLUTIONS; GROWING REGIONS; WINTER CHILL; APPLE; INDEXES; QUALITY; CLASSIFICATION; ACCUMULATION; PREHARVEST	10.1016/j.compag.2020.105879	ARTICLE	ENGLISH	ELSEVIER SCI LTD	COMPUTERS AND ELECTRONICS IN AGRICULTURE	WOS:000702282900001
2021	FADON, ERICA;RODRIGO, JAVIER;LUEDELING, EIKE	CULTIVAR-SPECIFIC RESPONSES OF SWEET CHERRY FLOWERING TO RISING TEMPERATURES DURING DORMANCY	TEMPERATE FRUIT TREES CAN ENTER DORMANCY DURING AUTUMN-WINTER AND RESUME ACTIVE PHENOLOGICAL DEVELOPMENT IN SPRING IN RESPONSE TO WARM CONDITIONS. IN A GLOBAL WARMING CONTEXT, RECENT TEMPERATURE DYNAMICS ARE CAUSING CHANGES IN PHENOLOGY AND FLOWERING THAT DIRECTLY AFFECT FRUIT PRODUCTION AND YIELD. HOWEVER, UNDERSTANDING HOW TEMPERATURE REGULATES PHENOLOGY REMAINS A CHALLENGE. IN THIS WORK, WE AN…	PREDICTION MODELS	CHILLING REQUIREMENTS; CHILL HOURS MODEL; DYNAMIC MODEL; FORCING REQUIREMENTS; GROWING DEGREE HOURS MODEL; PLS ANALYSIS; UTAH MODEL	MADS-BOX GENES; HEAT REQUIREMENTS; CLIMATE-CHANGE; BUD DORMANCY; FRUIT-TREES; PHENOLOGY; ENDODORMANCY; CHILL; IDENTIFICATION; ACCUMULATION	10.1016/j.agrformet.2021.108486	ARTICLE	ENGLISH	ELSEVIER	AGRICULTURAL AND FOREST METEOROLOGY	WOS:000682515100020
2021	ROJAS, GONZALO;FERNANDEZ, EDUARDO;WHITNEY, CORY;LUEDELING, EIKE;CUNEO, ITALO F.	ADAPTING SWEET CHERRY ORCHARDS TO EXTREME WEATHER EVENTS - DECISION ANALYSIS IN SUPPORT OF FARMERS' INVESTMENTS IN CENTRAL CHILE	AVAILABLE OPTIONS FOR MITIGATING THE IMPACTS OF EXTREME WEATHER EVENTS ON TEMPERATE FRUIT TREES INVOLVE A NUMBER OF RISKS AND UNCERTAINTIES, LEAVING GROWERS HESITANT ABOUT THE BENEFITS OF IMPLEMENTING NEW TECHNOLOGIES TO PROTECT THEIR ORCHARDS. WE USED DECISION ANALYSIS APPROACHES, WHICH ACCOUNT FOR THESE RISKS AND UNCERTAINTIES, TO ASSESS INVESTMENT DECISIONS IN SWEET CHERRY PRODUCTION SYSTEMS I…	PRODUCTION SYSTEMS	DECISION ANALYSIS; ORCHARD COVERING; CHERRY PRODUCTION; UNCERTAINTY; CLIMATIC RISKS	CRACKING; CULTIVATION; FRAMEWORK; QUALITY; IMPACT; POLICY; WATER	10.1016/j.agsy.2020.103031	ARTICLE	ENGLISH	ELSEVIER SCI LTD	AGRICULTURAL SYSTEMS	WOS:000612543000007
2021	SIAKOU, M.;BRUGGEMAN, A.;ELIADES, M.;ZOUMIDES, C.;DJUMA, H.;KYRIACOU, M. C.;EMMANOUILIDOU, M. G.;SPYROS, A.;MANOLOPOULOU, E.;MORIANA, A.	EFFECTS OF DEFICIT IRRIGATION ON 'KORONEIKI' OLIVE TREE GROWTH, PHYSIOLOGY AND OLIVE OIL QUALITY AT DIFFERENT HARVEST DATES	AGRICULTURAL WATER DEMAND IN THE MEDITERRANEAN REGION IS EXPECTED TO INCREASE DUE TO CLIMATE CHANGE. THE APPLICATION OF DEFICIT IRRIGATION PRACTICES MAY IMPROVE THE EFFICIENCY OF WATER USE IN ORCHARDS, BY ACCOUNTING FOR CHANGES IN ENVIRONMENTAL CONDITIONS AND IN THE TREE GROWTH. THE MAIN GOAL OF THIS STUDY WAS TO IMPROVE OUR UNDERSTANDING ON THE EFFECT OF DEFICIT IRRIGATION ON PHYSIOLOGY, MORPHOL…	WATER MANAGEMENT	REGULATED DEFICIT IRRIGATION; PHENOLOGY; STEM WATER POTENTIAL; LEAF CONDUCTANCE; PHENOLIC CONTENT	OLEA-EUROPAEA L.; WATER-STRESS; FRUIT-GROWTH; SAP FLOW; REQUIREMENTS; YIELD; EVAPOTRANSPIRATION; RESPONSES; ORCHARDS; SCENARIO	10.1016/j.agwat.2021.107200	ARTICLE	ENGLISH	ELSEVIER	AGRICULTURAL WATER MANAGEMENT	WOS:000706992800004
2021	JOSHI, MUKUL;SCHMILOVITCH, ZE'EV;GINZBERG, IDIT	POMEGRANATE FRUIT GROWTH AND SKIN CHARACTERISTICS IN HOT AND DRY CLIMATE	POMEGRANATE (PUNICA GRANATUM L.) FRUIT IS WELL KNOWN FOR ITS HEALTH-BENEFICIAL METABOLITES. THE POMEGRANATE PEEL CONSISTS OF AN INNER THICK SPONGY WHITE TISSUE, AND AN OUTER SMOOTH SKIN LAYER THAT ACCUMULATES ANTHOCYANINS IN RED CULTIVARS WHEN RIPE. THE SKIN IS MADE UP OF EPIDERMIS CELLS COVERED BY A CUTICLE, THE LATTER BEING THE FIRST TARGET OF CRACKING AND RUSSETING. THE PRESENT STUDY FOCUSES O…	RESPONSES TO ENVIRONMENTAL CONDITIONS	EPIDERMAL DENSITY; FRUIT GROWTH RATE; HOT CLIMATE; ELASTIC MODULUS; POMEGRANATE SKIN	MECHANICAL-PROPERTIES; CRACKING; FORCES	10.3389/fpls.2021.725479	ARTICLE	ENGLISH	FRONTIERS MEDIA SA	FRONTIERS IN PLANT SCIENCE	WOS:000692674400001
2021	BATENI, CAMILLA;VENTURA, MAURIZIO;TONON, GIUSTINO;PISANELLI, ANDREA	SOIL CARBON STOCK IN OLIVE GROVES AGROFORESTRY SYSTEMS UNDER DIFFERENT MANAGEMENT AND SOIL CHARACTERISTICS	THE ATMOSPHERIC CONCENTRATIONS OF GREENHOUSE GASES HAVE INCREASED TO UNPRECEDENTED LEVELS DURING LAST DECADES, RAISING CONCERNS ABOUT THEIR EFFECT ON CLIMATE CHANGE. AGRICULTURE AND LAND USE CHANGE PLAY AN IMPORTANT ROLE IN ATMOSPHERIC CO2 EMISSION AND FIXATION, ESPECIALLY BY AFFECTING THE SOIL CARBON (C) STORAGE. IN THIS CONTEXT, AGROFORESTRY SYSTEMS (AFSS) COULD PLAY AN IMPORTANT ROLE CONTRIBUT…	SUSTAINABLE AGRICULTURE	CARBON STORAGE; SILVOPASTORAL; OLIVE POMACE; MEDITERRANEAN; ITALY	LAND-USE CHANGE; ORGANIC-CARBON; SEQUESTRATION; STORAGE; ORCHARD; EUROPE; POMACE	10.1007/s10457-019-00367-7	ARTICLE	ENGLISH	SPRINGER	AGROFORESTRY SYSTEMS	WOS:000668938800016
2021	HERA, OANA;TEODORESCU, RAZVAN;STURZEANU, MONICA	BLUEBERRY(<I>VACCINIUM CORYMBOSUM</I>) BREEDING PROGRAMME IN THE MAIN CULTIVATING COUNTRIES	CUTIVATED BLUEBERIES (VACCINIUM CORYMBOSUM) ARE KNOWN AS SOME OF THE MOST IMPORTANT BERRIES FOR HEALTH SUPPORT, BEING HIGHLY VALUED FOR FRESH CONSUMPTION, HAVING SIZES TWO TO FOUR TIMES LARGER THAN THOSE OF WILD BLUEBERRIES (VACCINIUM MYRTILLUS), AND THE NUTRIENT CONTENT EXCEEDS THOSE OF BLACK BLUEBERRY OR WILD BLUEBERRY IN THE SPONTANEOUS FLORA. THIS SPECIES PREFERS TEMPERATE CLIMATE AND PRECIPI…	BREEDING & GENETICS	BREEDING PROGRAMME; HIGHBUSH; BLUEBERRY			ARTICLE	ENGLISH	UNIV AGRICULTURAL SCIENCES & VETERINARY MEDICINE BUCHAREST	SCIENTIFIC PAPERS-SERIES B-HORTICULTURE	WOS:000712336700013
2021	MAIRECH, HANENE;LOPEZ-BERNAL, ALVARO;MORIONDO, MARCO;DIBARI, CAMILLA;REGNI, LUCA;PROIETTI, PRIMO;VILLALOBOS, FRANCISCO J.;TESTI, LUCA	SUSTAINABILITY OF OLIVE GROWING IN THE MEDITERRANEAN AREA UNDER FUTURE CLIMATE SCENARIOS: EXPLORING THE EFFECTS OF INTENSIFICATION AND DEFICIT IRRIGATION	OLIVE ORCHARDS REPRESENT A KEY AGRICULTURAL SYSTEM WITH HIGH ECONOMIC AND ENVIRONMENTAL PROMINENCE. EXPECTED FUTURE CLIMATE TENDENCIES OVER THE MEDITERRANEAN COULD THREATEN THE SUSTAINABILITY OF SUCH STRATEGIC TREE CROP. THIS STUDY EVALUATES THE PRODUCTIVE AND ENVIRONMENTAL PERFORMANCE OF OLIVE ORCHARDS UNDER DIFFERENT CLIMATE CHANGE SCENARIOS AND MANAGEMENT STRATEGIES ACROSS THE MAIN OLIVE-FARMI…	PREDICTION MODELS	OLEA EUROPAEA; CLIMATE CHANGE; AGRICULTURAL MANAGEMENT; PRODUCTIVITY; CARBON SEQUESTRATION; SUSTAINABILITY	OLEA-EUROPAEA L.; WATER REQUIREMENTS; CHANGE PROJECTIONS; POTENTIAL GROWTH; ORGANIC-CARBON; ELEVATED CO2; YIELD; EVAPOTRANSPIRATION; CULTIVARS; RESPONSES	10.1016/j.eja.2021.126319	ARTICLE	ENGLISH	ELSEVIER	EUROPEAN JOURNAL OF AGRONOMY	WOS:000672763400009
2021	RODRIGUEZ, ALFREDO;PEREZ-LOPEZ, DAVID;CENTENO, ANA;RUIZ-RAMOS, MARGARITA	VIABILITY OF TEMPERATE FRUIT TREE VARIETIES IN SPAIN UNDER CLIMATE CHANGE ACCORDING TO CHILLING ACCUMULATION	FRUIT TREES STOP THEIR GROWTH OVER THE COLDEST PERIOD OF THE YEAR TO AVOID DAMAGE. TO RESUME THEIR GROWTH AND FOR SUCCESSFUL FRUIT PRODUCTION, THEY NEED TO ACCUMULATE WINTER CHILL. IT IS EXPECTED THAT GLOBAL WARMING WILL DIMINISH WINTER CHILL AVAILABILITY WITH POTENTIALLY NEGATIVE IMPACTS ON THE VIABILITY AND YIELD OF THESE CROPS. THE OBJECTIVE OF THIS STUDY WAS TO ASSESS THE VIABILITY OF SEVEN T…	PREDICTION MODELS	CHILLING REQUIREMENT; CHILL MODEL; BIAS ADJUSTMENT; ENSEMBLE OUTCOME AGREEMENT; SAFE WINTER CHILL; CLIMATE CHANGE ADAPTATION	HEAT REQUIREMENTS; DORMANCY BREAKING; REST COMPLETION; FLOWERING DATE; CHANGE IMPACTS; SWEET CHERRY; MODEL; ADAPTATION; CULTIVARS; ENDODORMANCY	10.1016/j.agsy.2020.102961	ARTICLE	ENGLISH	ELSEVIER SCI LTD	AGRICULTURAL SYSTEMS	WOS:000595351000006
2021	LUEDELING, EIKE;SCHIFFERS, KATJA;FOHRMANN, TILL;URBACH, CARSTEN	PHENOFLEX - AN INTEGRATED MODEL TO PREDICT SPRING PHENOLOGY IN TEMPERATE FRUIT TREES	FORECASTING SPRING PHENOLOGY OF TEMPERATE FRUIT TREES IS OF HIGH CONCERN FOR ORCHARD PLANNERSAND FRUIT PRODUCERS, PARTICULARLY IN THE CONTEXT OF CLIMATE CHANGE. RESPONDING TO THIS NEED, HORTICULTURAL RESEARCHERS HAVE DEVELOPED MODELS TO ESTIMATE CHILL AND HEAT REQUIREMENTS AND PROJECT DORMANCY RELEASE. DESPITE SOME SUCCESSES IN DORMANCY MODELING, SEVERAL SHORTCOMINGS STILL HAMPER RELIABLE FORECAS…	PREDICTION MODELS	DORMANCY; CHILLING; FORCING; CHILLING REQUIREMENT; CLIMATE CHANGE	HEAT REQUIREMENTS; DORMANCY BREAKING; CHILL; CLIMATE; APPLE; PHOTOPERIOD; APRICOT; GROWTH; TIME; ENDODORMANCY	10.1016/j.agrformet.2021.108491	ARTICLE	ENGLISH	ELSEVIER	AGRICULTURAL AND FOREST METEOROLOGY	WOS:000682515100061
2021	LIU, JIANYANG;ISLAM, MD TABIBUL;SAPKOTA, SANGEETA;RAVINDRAN, PRATIBHA;KUMAR, PRAKASH P.;ARTLIP, TIMOTHY S.;SHERIF, SHERIF M.	ETHYLENE-MEDIATED MODULATION OF BUD PHENOLOGY, COLD HARDINESS, AND HORMONE BIOSYNTHESIS IN PEACH (<I>PRUNUS PERSICA</I>)	SPRING FROSTS EXACERBATED BY GLOBAL CLIMATE CHANGE HAVE BECOME A CONSTANT THREAT TO TEMPERATE FRUIT PRODUCTION. DELAYING THE BLOOM DATE BY PLANT GROWTH REGULATORS (PGRS) HAS BEEN PROPOSED AS A PRACTICAL FROST AVOIDANCE STRATEGY. ETHEPHON IS AN ETHYLENE-RELEASING PGR FOUND TO DELAY BLOOM IN SEVERAL FRUIT SPECIES, YET ITS USE IS OFTEN COUPLED WITH HARMFUL EFFECTS, LIMITING ITS APPLICABILITY IN COMM…	RESPONSES TO ENVIRONMENTAL CONDITIONS	PEACH (PRUNUS PERSICA); BUD DORMANCY; ETHYLENE; SPRING FROST; PLANT HORMONES	HEAT REQUIREMENTS; DORMANCY INDUCTION; JASMONIC ACID; ABSCISIC-ACID; SEED DORMANCY; FLOWER BUDS; BLOOM DELAY; ETHEPHON; GROWTH; FALL	10.3390/plants10071266	ARTICLE	ENGLISH	MDPI	PLANTS-BASEL	WOS:000676865800001
2021	YANG, JIANYING;HUO, ZHIGUO;WANG, PEIJUAN;WU, DINGRONG;MA, YUPING;YAO, SHURAN;DONG, HANGYU	PROCESS-BASED INDICATORS FOR TIMELY IDENTIFICATION OF APRICOT FROST DISASTER ON THE WARM TEMPERATE ZONE, CHINA	FREQUENT OCCURRENCES OF LATE SPRING FROST DISASTER CREATE SEVERE AGRICULTURAL/FOREST DAMAGE, EVEN GIVEN THE BACKGROUND OF GLOBAL WARMING. IN THE WARM TEMPERATE ZONE OF CHINA, WHICH IS THE LARGEST PLANTING AREA FOR FRESH APRICOT, LATE SPRING FROST DISASTER HAS BECOME ONE OF THE MAJOR METEOROLOGICAL HAZARDS DURING FLOWERING. TO PREVENT COLD WEATHER-INDUCED APRICOT FROST DISASTER AND REDUCE POTENTIA…	PREDICTION MODELS		HUAI-HAI PLAIN; WINTER-WHEAT; CLIMATE-CHANGE; SPRING FROSTS; COLD DAMAGE; FRUIT-TREES; NORTH CHINA; GROWTH; RESISTANCE; PHENOLOGY	10.1007/s00704-021-03762-2	ARTICLE	ENGLISH	SPRINGER WIEN	THEORETICAL AND APPLIED CLIMATOLOGY	WOS:000699982300001
2021	ARAUJO, MARCIA;PRADA, JOAO;MARIZ-PONTE, NUNO;SANTOS, CONCEICAO;PEREIRA, JOSE ALBERTO;PINTO, DIANA C. G. A.;SILVA, ARTUR M. S.;DIAS, MARIA CELESTE	ANTIOXIDANT ADJUSTMENTS OF OLIVE TREES (<I>OLEA EUROPAEA</I>) UNDER FIELD STRESS CONDITIONS	EXTREME CLIMATE EVENTS ARE INCREASINGLY FREQUENT, AND THE 2017 SUMMER WAS PARTICULARLY CRITICAL IN THE MEDITERRANEAN REGION. OLIVE IS ONE OF THE MOST IMPORTANT SPECIES OF THIS REGION, AND THESE CLIMATIC EVENTS REPRESENT A THREAT TO THIS CULTURE. HOWEVER, IT REMAINS UNCLEAR HOW OLIVE TREES ADJUST THE ANTIOXIDANT ENZYMATIC SYSTEM AND MODULATE THE METABOLITE PROFILE UNDER FIELD STRESS CONDITIONS. LE…	RESPONSES TO ENVIRONMENTAL CONDITIONS	CLIMATE CHANGE; FLAVONOIDS; SECOIRIDOIDS; OLEA EUROPAEA; RAINFED OLIVE GROVES; DROUGHT	OXIDATIVE STRESS; PHENOLIC-COMPOUNDS; HYDROGEN-PEROXIDE; DROUGHT TOLERANCE; WATER-DEFICIT; GAS-EXCHANGE; LEAVES; L.; FLAVONOIDS; PLANTS	10.3390/plants10040684	ARTICLE	ENGLISH	MDPI	PLANTS-BASEL	WOS:000643499100001
2021	FERLITO, FILIPPO;DI GUARDO, MARIO;ALLEGRA, MARIA;NICOLOSI, ELISABETTA;CONTINELLA, ALBERTO;LA MALFA, STEFANO;GENTILE, ALESSANDRA;DISTEFANO, GAETANO	ASSESSMENT OF CHILLING REQUIREMENT AND THRESHOLD TEMPERATURE OF A LOW CHILL PEAR (<I>PYRUS COMMUNIS</I> L.) GERMPLASM IN THE MEDITERRANEAN AREA	IN TEMPERATE CLIMATES, BUD BREAK AND SHOOT AND FLOWER EMISSION OF DECIDUOUS FRUIT TREE SPECIES ARE REGULATED BY PRECISE CHILLING AND HEATING REQUIREMENTS. TO INVESTIGATE THIS ASPECT, SIXTY-ONE ACCESSIONS OF EUROPEAN PEAR (PYRUS COMMUNIS L.) COLLECTED IN SICILY WERE PHENOTYPED FOR THREE CONSECUTIVE YEARS FOR HARVEST DATE, BUD SPROUTING AND BLOOMING TO DETERMINE BOTH THE CHILLING REQUIREMENTS AND T…	BREEDING & GENETICS	GLOBAL WARMING; BUD BREAK; BUD SPROUTING; CHILL-DAY MODEL; DORMANCY	CLIMATE-CHANGE; HEAT REQUIREMENTS; BUD ENDODORMANCY; FRUIT-TREES; DORMANCY; CULTIVARS; BREAKING; REST; COMPLETION; IMPACTS	10.3390/horticulturae7030045	ARTICLE	ENGLISH	MDPI	HORTICULTURAE	WOS:000633720000001
2021	DELGADO, ALVARO;EGEA, JOSE A.;LUEDELING, EIKE;DAPENA, ENRIQUE	AGROCLIMATIC REQUIREMENTS AND PHENOLOGICAL RESPONSES TO CLIMATE CHANGE OF LOCAL APPLE CULTIVARS IN NORTHWESTERN SPAIN	IN A GLOBAL WARMING CONTEXT, ANALYSES OF HISTORIC TEMPERATURE RECORDS ARE ESSENTIAL TO UNDERSTAND THE POTENTIAL IMPACTS OF CLIMATE CHANGE ON SPRING PHENOLOGY. TO ESTIMATE FLOWERING TRENDS OVER RECENT DECADES, WE ANALYZED LONG-TERM TEMPERATURE AND PHENOLOGY RECORDS OF ELEVEN LOCAL APPLE CULTIVARS IN ASTURIAS (NORTHWESTERN SPAIN) IN A TEMPERATE OCEANIC CLIMATE. OUR RESULTS SHOW THAT, OVER A PERIOD …	RESPONSES TO ENVIRONMENTAL CONDITIONS	PHENOLOGY; APPLE; CLIMATE CHANGE; PLS REGRESSION; DORMANCY; CHILLING REQUIREMENTS	TEMPERATE FRUIT-TREES; CHILL UNIT MODELS; HEAT REQUIREMENTS; BUD DORMANCY; WINTER CHILL; DYNAMIC-MODEL; APRICOT; BREAKING; RELEASE; IMPACT	10.1016/j.scienta.2021.110093	ARTICLE	ENGLISH	ELSEVIER	SCIENTIA HORTICULTURAE	WOS:000653998500032
2021	FRAGA, HELDER;SANTOS, JOAO A.	ASSESSMENT OF CLIMATE CHANGE IMPACTS ON CHILLING AND FORCING FOR THE MAIN FRESH FRUIT REGIONS IN PORTUGAL	AIR TEMPERATURE PLAYS A MAJOR ROLE IN THE GROWTH CYCLE OF FRUIT TREES. CHILLING AND FORCING ARE TWO OF THE MAIN MECHANISMS THAT DRIVE TEMPERATE FRUIT DEVELOPMENT, NAMELY DORMANCY AND ACTIVE PLANT DEVELOPMENT. GIVEN THE STRONG SENSITIVITY OF THESE CROPS TO AIR TEMPERATURE AND THE FORESEEABLE WARMING UNDER FUTURE CLIMATES, IT BECOMES IMPERATIVE TO ANALYZE CLIMATE CHANGE IMPACTS FOR FRUIT TREES. THE…	PREDICTION MODELS	CHILLING REQUIREMENTS; HEAT FORCING; PORTUGAL; CLIMATE CHANGE; APPLE; PEAR; PLUM; ORANGE	JAPANESE PLUM CULTIVARS; HEAT REQUIREMENTS; POMEGRANATE CULTIVARS; CHANGE PROJECTIONS; FLOWERING DATE; PHENOLOGY; TREES; ORCHARDS; DORMANCY; APRICOT	10.3389/fpls.2021.689121	ARTICLE	ENGLISH	FRONTIERS MEDIA SA	FRONTIERS IN PLANT SCIENCE	WOS:000670360300001
2021	VANALLI, C.;CASAGRANDI, R.;GATTO, M.;BEVACQUA, D.	SHIFTS IN THE THERMAL NICHE OF FRUIT TREES UNDER CLIMATE CHANGE: THE CASE OF PEACH CULTIVATION IN FRANCE	CLIMATE INFLUENCES PLANT PHENOLOGICAL TRAITS, THUS PLAYING A KEY ROLE IN DEFINING THE GEOGRAPHICAL RANGE OF CROPS. FORESEEING THE IMPACT OF CLIMATE CHANGE ON FRUIT TREES IS ESSENTIAL TO INFORM POLICY DECISIONS TO GUIDE THE ADAPTATION TO NEW CLIMATIC CONDITIONS. TO THIS END, WE PROPOSE AND USE A PHENOLOGICAL PROCESS-BASED MODEL TO ASSESS THE IMPACTS OF CLIMATE CHANGE UPON THE PHENOLOGY, THE SUITAB…	PREDICTION MODELS	PROCESS-BASED SUITABILITY MODELS; GLOBAL WARMING; BLOOMING TIME; PLANT DORMANCY; PEACH (PRUNUS PERSICA); PLANT PHENOLOGY	CHANGE IMPACTS; DORMANCY RELEASE; TEMPERATE FRUIT; WINTER CHILL; PHENOLOGY; CROPS; APPLE; PHOTOPERIOD; TRENDS; MODELS	10.1016/j.agrformet.2021.108327	ARTICLE	ENGLISH	ELSEVIER	AGRICULTURAL AND FOREST METEOROLOGY	WOS:000635674500016
2021	TASSINARI, ADRIELE;STEFANELLO DA SILVA, LINCON OLIVEIRA;DRESCHER, GERSON LAERSON;DE OLIVEIRA, RODOLFO ASSIS;BALDI, ELENA;BASTOS DE MELO, GEORGE WELLINGTON;ZALAMENA, JOVANI;MAYER, NEWTON ALEX;GIACOMINI, SANDRO JOSE;DE ABREU FERNANDES CARRANCA, CORINA LUISA;AVELAR FERREIRA, PAULO ADEMAR;DE PAULA, BETANIA VAHL;LOSS, ARCANGELO;TOSELLI, MORENO;BRUNETTO, GUSTAVO	CONTRIBUTION OF COVER CROP RESIDUE DECOMPOSITION TO PEACH TREE NITROGEN NUTRITION	COVER CROP NITROGEN (N) CYCLING HAS AN IMPORTANT ROLE IN AGRICULTURAL PRODUCTION AND CONTRIBUTES TO PEACH [PRUNUS PERSICA (L.) BATSCH] N NUTRITION. THIS STUDY EVALUATED BLACK OAT (AVENA STRIGOSA SCHREB) AND RYEGRASS (LOLIUM MULTIFLORUM L.) RESIDUE DECOMPOSITION DYNAMICS, N RECOVERY FROM COVER CROP RESIDUES, AND N COMPARTMENTALIZATION IN PEACH TREE ORGANS. A 2-YEAR FIELD TRIAL WAS DEVELOPED WITH L…	SUSTAINABLE AGRICULTURE	AVENA STRIGOSA; LOLIUM MULTIFLORUM; N CYCLING; N-15 RECOVERY; PRUNUS PERSICA (L; ) BATSCH	NUTRIENT RELEASE; SOIL; BIOMASS; MINERALIZATION; GRAPEVINE; DYNAMICS; CARBON	10.1007/s42729-021-00508-x	ARTICLE	ENGLISH	SPRINGER INT PUBL AG	JOURNAL OF SOIL SCIENCE AND PLANT NUTRITION	WOS:000652987300002
2021	DEL BARRIO, RICARDO;FERNANDEZ, EDUARDO;BRENDEL, ANDREA S.;WHITNEY, CORY;CAMPOY, JOSE A.;LUEDELING, EIKE	CLIMATE CHANGE IMPACTS ON AGRICULTURE'S SOUTHERN FRONTIER - PERSPECTIVES FOR FARMING IN NORTH PATAGONIA	WINTER CHILL IS EXPECTED TO DECREASE IN MANY OF THE SUITABLE GROWING REGIONS FOR DECIDUOUS TREES. ARGENTINEAN NORTH PATAGONIA HOSTS EXTENSIVE FRUIT TREE CULTIVATION, WHICH PROVIDES AN IMPORTANT CONTRIBUTION TO BOTH LOCAL AND GLOBAL FOOD SECURITY. USING HISTORIC RECORDS FROM 11 WEATHER STATIONS FROM NORTH PATAGONIA, WE EVALUATE THE POSSIBLE IMPACTS OF CLIMATE CHANGE ON FRUIT TREE CULTIVATION. WE A…	PREDICTION MODELS	CHILL MODELS; CHILL REQUIREMENT; HEAT REQUIREMENT; PRUNUS SP; SPRING FROST RISK; TEMPERATE TREES; WARM WINTERS	HEAT REQUIREMENTS; TEMPERATURE EXTREMES; SPRING PHENOLOGY; BUD DORMANCY; FRUIT-TREES; ATMOSPHERIC CIRCULATION; MODEL DESCRIPTION; OBSERVED TRENDS; COUPLED MODEL; WINTER CHILL	10.1002/joc.6649	ARTICLE	ENGLISH	WILEY	INTERNATIONAL JOURNAL OF CLIMATOLOGY	WOS:000536480900001
2021	GONZALEZ-ROSADO, MANUEL;PARRAS-ALCANTARA, LUIS;AGUILERA-HUERTAS, JESUS;LOZANO-GARCIA, BEATRIZ	SOIL PRODUCTIVITY DEGRADATION IN A LONG-TERM ERODED OLIVE ORCHARD UNDER SEMIARID MEDITERRANEAN CONDITIONS	OLIVE GROVES ARE ONE OF THE MOST IMPORTANT AGRO-SYSTEMS IN THE MEDITERRANEAN BASIN, AND THE ANDALUSIA REGION PRODUCES THE HIGHEST QUANTITY OF OLIVE OIL IN EUROPE. THE AIM OF THIS WORK WAS TO EVALUATE THE LONG-TERM (15 YEARS) INFLUENCE OF TWO MANAGEMENT PRACTICES IN OLIVE ORCHARDS-CONVENTIONAL TILLAGE (CT) AND NO TILLAGE WITH BARE SOIL AND HERBICIDE APPLICATION (NT + H)-ON SOIL PHYSICAL PROPERTIES…	SUSTAINABLE AGRICULTURE	DEGRADED SOIL; COVER CROPS; SOIL EROSION; SOIL PRODUCTIVITY; OLIVE ORCHARDS	ORGANIC-CARBON SEQUESTRATION; LAND MANAGEMENT-PRACTICES; SPONTANEOUS GRASS COVER; ECOSYSTEM SERVICES; CLIMATE-CHANGE; EROSION PROCESSES; WATER EROSION; NO-TILLAGE; RUNOFF; CROPS	10.3390/agronomy11040812	ARTICLE	ENGLISH	MDPI	AGRONOMY-BASEL	WOS:000642679000001
2021	TAGUAS, ENCARNACION, V;MARIN-MORENO, VICTOR;DIEZ, CONCEPCION M.;MATEOS, LUCIANO;BARRANCO, DIEGO;MESAS-CARRASCOSA, FRANCISCO-JAVIER;PEREZ, RAFAEL;GARCIA-FERRER, ALFONSO;QUERO, JOSE L.	OPPORTUNITIES OF SUPER HIGH-DENSITY OLIVE ORCHARD TO IMPROVE SOIL QUALITY: MANAGEMENT GUIDELINES FOR APPLICATION OF PRUNING RESIDUES	APPLYING PRUNING RESIDUES IN THE LANES OF OLIVE GROVES HAS BECOME A POPULAR PRACTICE BECAUSE IT IS ECONOMICAL AND ACCRUES BENEFITS FOR SOIL AND WATER MANAGEMENT. THIS STUDY PRESENTS AN ANALYSIS OF THE IMPACT OF DIFFERENT RATES OF PRUNING RESIDUE ON SOIL PROPERTIES, IN PARTICULAR RELATED WITH SOIL QUALITY. OVER 4 ANNUAL CAMPAIGNS, CHOPPED PRUNING RESIDUES USED AS A MULCH WERE ANALYZED IN TERMS OF …	SUSTAINABLE AGRICULTURE	SUPER HIGH-DENSITY OLIVE ORCHARD; OLEA EUROPAEA L; SOIL MANAGEMENT; MULCH; PRUNING RESIDUES; SOIL TEMPERATURE; SOIL MOISTURE; ORGANIC CARBON; SOIL RESPIRATION	SOUTHERN SPAIN; CARBON; TILLAGE; EROSION; IMPACT; MULCH; AVAILABILITY; RESPIRATION; TEMPERATURE; DYNAMICS	10.1016/j.jenvman.2021.112785	ARTICLE	ENGLISH	ACADEMIC PRESS LTD- ELSEVIER SCIENCE LTD	JOURNAL OF ENVIRONMENTAL MANAGEMENT	WOS:000677858200005
2021	BRITO, CATIA;RODRIGUES, MANUEL ANGELO;PINTO, LUIS;GONCALVES, ALEXANDRE;SILVA, ERMELINDA;MARTINS, SANDRA;ROCHA, LUIS;PAVIA, IVO;ARROBAS, MARGARIDA;RIBEIRO, ANTONIO CASTRO;MOUTINHO-PEREIRA, JOSE;CORREIA, CARLOS M.	GREY AND BLACK ANTI-HAIL NETS AMELIORATED APPLE (<I>MALUS</I> X <I>DOMESTICA</I> BORKH. CV. GOLDEN DELICIOUS) PHYSIOLOGY UNDER MEDITERRANEAN CLIMATE	THE USE OF ANTI-HAIL NETS ON ORCHARDS CHANGES THE MICROCLIMATE UNDERNEATH THE NET. THIS MIGHT BE OF GREAT IMPORTANCE IN APPLE GROWING REGIONS CHARACTERIZED BY HIGH RADIATION LEVELS AND HOT AND DRY CLIMATES DURING THE SUMMER SEASON. BUT, DEPENDING ON THE NET COLOUR AND ON THE LOCAL CLIMATIC CONDITIONS, THE SHADE PROMOTED TRIGGERS DIFFERENT RESPONSES BY THE TREES. GREY AND BLACK ANTI-HAIL NETS WERE…	PRODUCTION SYSTEMS	GLOMALIN-RELATED SOIL PROTEINS; PHOTOSYNTHESIS; WATER RELATIONS; FOLIAR METABOLITES; MINERALS; YIELD	KAOLIN PARTICLE FILM; FUNGAL PROTEIN GLOMALIN; PHOTO-SELECTIVE NETS; WATER-USE EFFICIENCY; CHLOROPHYLL FLUORESCENCE; FRUIT-QUALITY; GAS-EXCHANGE; GROWTH; PHOTOSYNTHESIS; LIGHT	10.3390/plants10122578	ARTICLE	ENGLISH	MDPI	PLANTS-BASEL	WOS:000738643500001
2021	LUZIO, A.;BERNARDO, S.;CORREIA, C.;MOUTINHO-PEREIRA, J.;DINIS, L-T	PHYTOCHEMICAL SCREENING AND ANTIOXIDANT ACTIVITY ON BERRY, SKIN, PULP AND SEED FROM SEVEN RED MEDITERRANEAN GRAPEVINE VARIETIES (<I>VITIS VINIFERA</I> L.) TREATED WITH KAOLIN FOLIAR SUNSCREEN	IN THE LATEST DECADES, GLOBAL WARMING IMPACTS BECOME AN EMERGENT ISSUE, AND SHORT-TERM TECHNIQUES SUCH AS KAOLIN HAVE BEEN PROPOSED TO MITIGATE SUMMER STRESS EFFECTS ON MEDITERRANEAN VITICULTURE. NEVERTHELESS, THE IMPACT OF THIS TECHNOLOGY ON GRAPE BERRY COMPOSITION, PARTICULARLY ON DIFFERENT FRACTIONS OF WHOLE BERRY (SKIN, PULP, AND SEED) IS NOT YET STUDIED, BEING THESE DATA CRUCIAL TO THE EXPAN…	PRODUCTION SYSTEMS	SHORT-TERM TECHNIQUE; CLIMATE MITIGATION; SECONDARY METABOLITES; ANTIOXIDANT ACTIVITY; BY-PRODUCT	HEAT-SHOCK PROTEINS; PARTICLE FILM; PHENOLIC-COMPOUNDS; CABERNET-SAUVIGNON; IN-VITRO; WATER-DEFICIT; ANTHOCYANIN; STRESS; FRUIT; CAPACITY	10.1016/j.scienta.2021.109962	ARTICLE	ENGLISH	ELSEVIER	SCIENTIA HORTICULTURAE	WOS:000653996000034
2021	GARCIA-MARTIN, ABELARDO;PANIAGUA, LUIS L.;MORAL, FRANCISCO J.;REBOLLO, FRANCISCO J.;ROZAS, MARIA A.	SPATIOTEMPORAL ANALYSIS OF THE FROST REGIME IN THE IBERIAN PENINSULA IN THE CONTEXT OF CLIMATE CHANGE (1975-2018)	CLIMATE CHANGE IS HAVING MANY EFFECTS IN THE AGRICULTURAL SECTOR, WHICH ARE BEING STUDIED WORLDWIDE. UNDOUBTEDLY, WARMER WINTERS AND EARLIER SPRINGS PRODUCE CHANGES IN FROST REGIMES AND SEVERITY THAT WILL AFFECT THE SUSTAINABILITY OF AGRICULTURAL PRODUCTION IN THE AREA. THE MEDITERRANEAN REGION AND THE IBERIAN PENINSULA (IP) ARE AMONG THE AREAS WHERE THE GREATEST IMPACT OF CLIMATE CHANGE IS EXPEC…	RESPONSES TO ENVIRONMENTAL CONDITIONS	FREEZING TEMPERATURES; AGROCLIMATOLOGY; MEDITERRANEAN REGION; CLIMATE TRENDS; SPATIOTEMPORAL PATTERNS	SURFACE AIR-TEMPERATURE; MINIMUM TEMPERATURE; AGROCLIMATIC INDEXES; EUROPEAN CLIMATE; SPRING FROSTS; FRUIT-TREES; LONG-TERM; DAMAGE; RISK; PRECIPITATION	10.3390/su13158491	ARTICLE	ENGLISH	MDPI	SUSTAINABILITY	WOS:000682203400001
2021	ZAHOOR, SHIBA;DUTT, VAISHNU;MUGHAL, A. H.;PALA, NAZIR A.;QAISAR, K. N.;KHAN, P. A.	APPLE-BASED AGROFORESTRY SYSTEMS FOR BIOMASS PRODUCTION AND CARBON SEQUESTRATION: IMPLICATION FOR FOOD SECURITY AND CLIMATE CHANGE CONTEMPLATES IN TEMPERATE REGION OF NORTHERN HIMALAYA, INDIA	AGROFORESTRY LAND USE SYSTEMS PRESENT A WIN-WIN OPPORTUNITY BY ACTING AS CARBON SINKS WHILE ASSISTING IN ACHIEVING FOOD SECURITY, LIVELIHOOD INCOME AND ENVIRONMENTAL AMELIORATION. IN THIS CONTEXT, THE PRESENT STUDY WAS CARRIED OUT AT FARMER'S FIELD IN CENTRAL KASHMIR REGION OF INDIA WITH THE AIM TO ACKNOWLEDGE THE POTENTIAL OF APPLE BASED AGROFORESTRY SYSTEM FOR BIOMASS PRODUCTION AND CARBON STOC…	SUSTAINABLE AGRICULTURE	CROP COMBINATION; FRUIT; CLIMATE; SOIL ORGANIC CARBON; HIMALAYAS	SOIL ORGANIC-CARBON; LAND-USE; NATIONAL AGROFORESTRY; ALLOCATION; MOUNTAINS; STORAGE; POLICY; GROWTH; STOCKS	10.1007/s10457-021-00593-y	ARTICLE	ENGLISH	SPRINGER	AGROFORESTRY SYSTEMS	WOS:000605533600001
2021	CALATRAVA, JAVIER;MARTINEZ-GRANADOS, DAVID;ZORNOZA, RAUL;GONZALEZ-ROSADO, MANUEL;LOZANO-GARCIA, BEATRIZ;VEGA-ZAMORA, MANUELA;DOLORES GOMEZ-LOPEZ, MARIA	BARRIERS AND OPPORTUNITIES FOR THE IMPLEMENTATION OF SUSTAINABLE FARMING PRACTICES IN MEDITERRANEAN TREE ORCHARDS	THIS STUDY IDENTIFIES, THROUGH CONSULTATION WITH RELEVANT STAKEHOLDERS, LOW-INPUT FARMING PRACTICES THAT CAN HELP TO MINIMIZE THE MOST PRESSING AGRONOMIC AND ENVIRONMENTAL PROBLEMS IN SOME OF THE MOST RELEVANT MEDITERRANEAN WOODY CROPS IN SPAIN (ALMOND, CITRUS, AND OLIVE) AND ENHANCE THEIR SUSTAINABILITY. THE RESULTS ILLUSTRATE STAKEHOLDERS' PERCEPTION REGARDING HOW EACH CROPPING SYSTEM COULD BE …	PRODUCTION SYSTEMS	ALMOND; CITRUS; OLIVE; LOW-INPUT AGRICULTURAL PRACTICES; STAKEHOLDERS ASSESSMENT; MULTICRITERIA DECISION	LAND MANAGEMENT-PRACTICES; WILLINGNESS-TO-PAY; ECOSYSTEM SERVICES; CLIMATE-CHANGE; SOIL-EROSION; OLIVE GROVES; CARBON FRACTIONS; CITRUS ORCHARDS; REDUCED TILLAGE; ORGANIC-CARBON	10.3390/agronomy11050821	ARTICLE	ENGLISH	MDPI	AGRONOMY-BASEL	WOS:000653284500001
2021	COCHAVI, AMNON;AMER, MADI;STERN, RAFAEL;TATARINOV, FYODOR;MIGLIAVACCA, MIRCO;YAKIR, DAN	DIFFERENTIAL RESPONSES TO TWO HEATWAVE INTENSITIES IN A MEDITERRANEAN CITRUS ORCHARD ARE IDENTIFIED BY COMBINING MEASUREMENTS OF FLUORESCENCE AND CARBONYL SULFIDE (COS) AND CO<SUB>2</SUB> UPTAKE	THE IMPACT OF EXTREME CLIMATE EPISODES SUCH AS HEATWAVES ON PLANTS PHYSIOLOGICAL FUNCTIONING AND SURVIVAL MAY DEPEND ON THE EVENT INTENSITY, WHICH REQUIRES QUANTIFICATION. WE UNRAVELED THE DISTINCT IMPACTS OF INTENSE (HW) AND INTERMEDIATE (INT) HEATWAVE DAYS ON CARBON UPTAKE, AND THE UNDERLYING CHANGES IN THE PHOTOSYNTHETIC SYSTEM, IN A MEDITERRANEAN CITRUS ORCHARD USING LEAF ACTIVE (PULSE AMPLIT…	RESPONSES TO ENVIRONMENTAL CONDITIONS	CARBONYL SULFIDE; CITRUS; HEATWAVE; LEAF RELATIVE UPTAKE; STRESS RESPONSE; SUN&#8208; INDUCED FLUORESCENCE		10.1111/nph.17247	ARTICLE	ENGLISH	WILEY	NEW PHYTOLOGIST	WOS:000628668500001
2021	EL BAJI, MINA;HANINE, HAFIDA;EN-NAHLI, SAID;KODAD, OSSAMA	MORPHOLOGICAL AND POMOLOGICAL CHARACTERISTICS OF SWEET CHERRY (<I>PRUNUS AVIUM</I> L.) GROWN <I>IN-SITU</I> UNDER SOUTH MEDITERRANEAN CLIMATE IN MOROCCO	TWENTY-FOUR MORPHOLOGICAL AND POMOLOGICAL TRAITS WERE CHARACTERIZED IN A GROUP OF 47 MOROCCAN SWEET CHERRY GENOTYPES TO EVALUATE THEIR DIVERSITY. THE FRUIT WEIGHT VARIED BETWEEN 3.6 AND 7.52 G, CONSIDERED ACCEPTABLE FOR THE FRESH MARKET. SIX GENOTYPES SHOWED FRUIT WEIGHT BETWEEN 3 AND 5 G, MAKING THEM SUITABLE FOR SPECIFIC INDUSTRIAL USES. THE STATISTICAL ANALYSIS REVEALED HIGH VARIABILITY AMONG …	BREEDING & GENETICS	SWEET CHERRY; FRUIT; STONE; LEAF; VARIABILITY; BREEDING		10.1080/15538362.2020.1858468	ARTICLE	ENGLISH	TAYLOR & FRANCIS INC	INTERNATIONAL JOURNAL OF FRUIT SCIENCE	WOS:000604669900001
2021	VANELLA, DANIELA;FERLITO, FILIPPO;TORRISI, BIAGIO;GIUFFRIDA, ALESSIO;PAPPALARDO, SALVATORE;SAITTA, DANIELA;LONGO-MINNOLO, GIUSEPPE;CONSOLI, SIMONA	LONG-TERM MONITORING OF DEFICIT IRRIGATION REGIMES ON CITRUS ORCHARDS IN SICILY	THE STUDY AIMS TO IDENTIFY THE RESPONSES OF CITRUS ORCHARDS (C. SINENSIS (L.) OSBECK), GROWN UNDER TYPICAL MEDITERRANEAN CLIMATIC CONDITIONS, TO DEFICIT IRRIGATION (DI) REGIMES APPLIED OVER MORE THAN A DECADE (2010-2020). IN PARTICULAR, THE DI REGIMES WERE DECLINED AT THE STUDY SITE IN TERMS OF SUSTAINED DEFICIT IRRIGATION, REGULATED DEFICIT IRRIGATION, PARTIAL DRYING OF THE ROOT-ZONE, WITH INCRE…	WATER MANAGEMENT	SUSTAINABLE CITRUS PRODUCTION; MEDITERRANEAN CLIMATE; ORANGE GROVES; WATER DEFICIT	EDDY COVARIANCE; SAP FLOW; WATER; EXCHANGE; CARBON; CROPS	10.4081/jae.2021.1193	ARTICLE	ENGLISH	PAGEPRESS PUBL	JOURNAL OF AGRICULTURAL ENGINEERING	WOS:000733777300006
2021	EGEA, JOSE A.;EGEA, JOSE;RUIZ, DAVID	REDUCING THE UNCERTAINTY ON CHILLING REQUIREMENTS FOR ENDODORMANCY BREAKING OF TEMPERATE FRUITS BY DATA-BASED PARAMETER ESTIMATION OF THE DYNAMIC MODEL: A TEST CASE IN APRICOT	THE DYNAMIC MODEL HAS BEEN DESCRIBED AS ONE OF THE MOST ACCURATE MODELS TO QUANTIFY CHILL ACCUMULATION BASED ON HOURLY TEMPERATURES IN NUTS AND TEMPERATE FRUITS. THIS MODEL CONSIDERS THAT A DYNAMIC PROCESS OCCURS AT A BIOCHEMICAL LEVEL THAT DETERMINES THE ENDODORMANCY BREAKING THROUGH THE ACCUMULATION OF THE SO-CALLED PORTIONS. THE KINETIC PARAMETERS PRESENT IN THE MODEL SHOULD REFLECT HOW THE FR…	PREDICTION MODELS	DYNAMIC MODEL; ENDODORMANCY; PARAMETER ESTIMATION; TEMPERATE FRUITS	CLIMATE-CHANGE IMPACTS; PRUNUS-ARMENIACA L.; DORMANCY BREAKING; MINIMUM TEMPERATURE; FROST HARDINESS; BUD BURST; TREES; APPLE; PERFORMANCE; PHOTOPERIOD	10.1093/treephys/tpaa054	ARTICLE	ENGLISH	OXFORD UNIV PRESS	TREE PHYSIOLOGY	WOS:000649403200010
2021	ASHRAF, UZMA;CHAUDHRY, MUHAMMAD NAWAZ;PETERSON, A. TOWNSEND	ECOLOGICAL NICHE MODELS OF BIOTIC INTERACTIONS PREDICT INCREASING PEST RISK TO OLIVE CULTIVARS WITH CHANGING CLIMATE	SIMPLE, SINGLE-SPECIES APPROACHES IN DISTRIBUTIONAL ECOLOGY LEAVE OPEN QUESTIONS OF POSSIBLE ROLES OF BIOTIC INTERACTIONS. WE SOUGHT TO UNDERSTAND IMPACTS OF CLIMATE CHANGE ON CURRENT AND FUTURE POTENTIAL DISTRIBUTIONS OF OLEA EUROPAEA SENSU LATO (HOST) AND BACTROCERA OLEAE (PARASITE) IN EUROPE, THE MIDDLE EAST, AND AFRICA (EMEA), TAKING INTO ACCOUNT POTENTIAL INTERSPECIFIC INTERACTIONS. WE USED …	PREDICTION MODELS	AFRICA; BACTROCERA OLEAE; BIOTIC INTERACTION; CLIMATE CHANGE; EUROPE; HOST; OLIVE; PARASITE	BACTROCERA-OLEAE DIPTERA; SPECIES DISTRIBUTION MODELS; SAMPLE SELECTION BIAS; EUROPAEA L.; FLY; TRANSFERABILITY; PARASITOIDS; TEMPERATURE; POPULATIONS; PERFORMANCE	10.1002/ecs2.3714	ARTICLE	ENGLISH	WILEY	ECOSPHERE	WOS:000689453800028
2021	CABEZAS, J. M.;RUIZ-RAMOS, M.;SORIANO, M. A.;SANTOS, C.;GABALDON-LEAL, C.;LORITE, I. J.	IMPACT OF CLIMATE CHANGE ON ECONOMIC COMPONENTS OF MEDITERRANEAN OLIVE ORCHARDS	COMBINING AN OLIVE GROWTH SIMULATION MODEL WITH A SPECIFIC MODULE FOR ECONOMIC COMPONENTS?NAMELY, NET MARGIN (NM) AND IRRIGATION WATER PRODUCTIVITY (IWP)?RESULTED IN THE ADAPTAOLIVE V2.0 MODEL. THIS MODEL, USED WITH PERTURBED CLIMATE (PC) AND IMPACT RESPONSE SURFACES (IRS), PROVIDED A TOOL THAT ENABLED THE ASSESSMENT OF THE IMPACT OF CLIMATE CHANGE ON ECONOMIC COMPONENTS OF MEDITERRANEAN OLIVE GR…	PREDICTION MODELS	NET MARGIN; IRRIGATION WATER PRODUCTIVITY; CROP SIMULATION MODEL; ADAPTATION MEASURES; IMPACT RESPONSE SURFACES	DEFICIT IRRIGATION; RESPONSE SURFACES; YIELD; WATER; PROJECTIONS; MODEL; WHEAT; EVAPOTRANSPIRATION; SUSTAINABILITY; PRECIPITATION	10.1016/j.agwat.2021.106760	ARTICLE	ENGLISH	ELSEVIER	AGRICULTURAL WATER MANAGEMENT	WOS:000632332100003
2021	CARCELES RODRIGUEZ, B.;DURAN ZUAZO, V. H.;SORIANO RODRIGUEZ, M.;GALVEZ RUIZ, B.;GARCIA-TEJERO, I. F.	SOIL EROSION AND THE EFFICIENCY OF THE CONSERVATION MEASURES IN MEDITERRANEAN HILLSLOPE FARMING (SE SPAIN)	THE RAINFED MOUNTAIN PLANTATIONS IN SEMIARID AREAS OF THE MEDITERRANEAN REGION WITH CONVENTIONAL PRACTICES REGISTER SOIL EROSION VALUES MUCH HIGHER THAN SOIL FORMATION RATES, AFFECTING THEIR LONG-TERM SUSTAINABILITY. THE OBJECTIVE OF THIS STUDY DURING FOUR-YEAR MONITORING PERIOD WAS TO EVALUATE THE RESPONSE OF SOIL EROSION AND RUNOFF TO DIFFERENT SOIL-MANAGEMENT STRATEGIES (SMS) FOR THE MOST REPR…	SUSTAINABLE AGRICULTURE	EROSION; EXTREME EVENT; RAINFED TREES CROPS; SOIL MANAGEMENT STRATEGY	EXTREME RAINFALL EVENTS; INTERRILL EROSION; ORGANIC-CARBON; PARTICLE-SIZE; RILL EROSION; RUNOFF; TILLAGE; COVER; VARIABILITY; IMPACT	10.1134/S1064229321050069	ARTICLE	ENGLISH	PLEIADES PUBLISHING INC	EURASIAN SOIL SCIENCE	WOS:000654172900013
2021	PRUDENCIO, ANGELA S.;HOEBERICHTS, FRANK A.;DICENTA, FEDERICO;MARTINEZ-GOMEZ, PEDRO;SANCHEZ-PEREZ, RAQUEL	IDENTIFICATION OF EARLY AND LATE FLOWERING TIME CANDIDATE GENES IN ENDODORMANT AND ECODORMANT ALMOND FLOWER BUDS	FLOWER BUD DORMANCY IN TEMPERATE FRUIT TREE SPECIES, SUCH AS ALMOND [PRUNUS DULCIS (MILL.) D.A. WEBB], IS A SURVIVAL MECHANISM THAT ENSURES THAT FLOWERING WILL OCCUR UNDER SUITABLE WEATHER CONDITIONS FOR SUCCESSFUL FLOWER DEVELOPMENT, POLLINATION AND FRUIT SET. DORMANCY IS DIVIDED INTO THREE SEQUENTIAL PHASES: PARADORMANCY, ENDODORMANCY AND ECODORMANCY. DURING THE WINTER, BUDS NEED CULTIVAR-SPECI…	BREEDING & GENETICS	CLIMATE CHANGE; DAM GENES; DORMANCY; PRUNUS DULCIS; RNA-SEQ; TREE BREEDING	CHERRY PRUNUS-AVIUM; PERSICA L. BATSCH; MADS-BOX GENES; SWEET CHERRY; RNA-SEQ; HEAT REQUIREMENTS; SEED DORMANCY; DIFFERENTIAL EXPRESSION; CARBOHYDRATE-METABOLISM; TRANSCRIPTOME ANALYSIS	10.1093/treephys/tpaa151	ARTICLE	ENGLISH	OXFORD UNIV PRESS	TREE PHYSIOLOGY	WOS:000649403200006
2021	MISERERE, ANDREA;CECILIA ROUSSEAUX, M.;PLOSCHUK, EDMUNDO L.;MAGDALENA BRIZUELA, M.;CURCIO, MATIAS H.;ZABALETA, ROMINA;SEARLES, PETER S.	EFFECTS OF PROLONGED ELEVATED TEMPERATURE ON LEAF GAS EXCHANGE AND OTHER LEAF TRAITS IN YOUNG OLIVE TREES	DESPITE THE ECONOMIC IMPORTANCE OF LONG-LIVED CROP SPECIES IN THE MEDITERRANEAN BASIN AND THEIR EXPANSION TO NEW WARMER REGIONS, THEIR POTENTIAL RESPONSES TO PROLONGED TEMPERATURE INCREASES HAVE NOT BEEN ADEQUATELY ADDRESSED. THE OBJECTIVES OF THIS STUDY WERE TO: (I) ASSESS LEAF GAS EXCHANGE RESPONSES TO PROLONGED ELEVATED TEMPERATURE IN YOUNG OLIVE TREES; (II) EVALUATE SOME ADDITIONAL LEAF TRAIT…	RESPONSES TO ENVIRONMENTAL CONDITIONS	OLEA EUROPAEA; OPEN-TOP CHAMBER; PHOTOSYNTHESIS; STOMATAL CONDUCTANCE; THERMAL ACCLIMATION; WATER-USE EFFICIENCY	OLEA-EUROPAEA L.; STOMATAL CONDUCTANCE; CLIMATE-CHANGE; WATER-STRESS; THERMAL-ACCLIMATION; PHOTOSYNTHETIC CAPACITY; GROWTH TEMPERATURE; FRUIT YIELD; RESPONSES; ADAPTATION	10.1093/treephys/tpaa118	ARTICLE	ENGLISH	OXFORD UNIV PRESS	TREE PHYSIOLOGY	WOS:000649402300007
2021	CHELLI-CHAABOUNI, AZZA;TRAD, MEHDI;MKADMI, MOEZ;OUERGHUI, IMEN;MLAYAH, OLFA;JEMAII, HANA	PISTACHIO PERFORMANCE IN THE SOUTHERN MEDITERRANEAN: TOWARDS OPTIMAL USE OF GENETIC RESOURCES TO INCREASE PRODUCTIVITY OF RAINFED AGRICULTURE	RAINFED AGRICULTURE IN MEDITERRANEAN COUNTRIES IS TENDING TO BECOME LESS PRODUCTIVE UNDER AN INCREASINGLY WARMING CLIMATE. TO IMPROVE THIS PRODUCTIVITY, OPTIMAL USE OF AVAILABLE RESOURCES IS OF STRATEGIC CONCERN. THE CULTIVATION OF THE PISTACHIO (PISTACIA VERA L.), A SPECIES WELL ADAPTED TO ARID AREAS IN TUNISIA, IS, HOWEVER, A LOW-PRODUCTIVE CROP. LITTLE INFORMATION IS CURRENTLY AVAILABLE ON THE…	BREEDING & GENETICS	PISTACIA VERA L; BLOOMING EVENTS; YIELD; YIELD EFFICIENCY; NUT WEIGHT; SPLIT RATE		10.1007/s41207-020-00230-7	ARTICLE	ENGLISH	SPRINGER HEIDELBERG	EURO-MEDITERRANEAN JOURNAL FOR ENVIRONMENTAL INTEGRATION	WOS:000611055600001
2021	MA, QIANQIAN;HUANG, JIAN-GUO;HANNINEN, HEIKKI;LI, XIAOBO;BERNINGER, FRANK	CLIMATE WARMING PROLONGS THE TIME INTERVAL BETWEEN LEAF-OUT AND FLOWERING IN TEMPERATE TREES: EFFECTS OF CHILLING, FORCING AND PHOTOPERIOD	LEAF-OUT AND FLOWERING ARE TWO KEY PHENOLOGICAL EVENTS OF PLANTS, DENOTING THE RESPECTIVE ONSETS OF VISIBLE VEGETATIVE GROWTH AND REPRODUCTION DURING THE YEAR. FOR EACH SPECIES, THE SCHEDULE OF VEGETATIVE GROWTH AND REPRODUCTION IS CRUCIAL TO THE MAXIMIZATION OF ITS FITNESS. WARMING-INDUCED ADVANCES OF LEAF-OUT AND FLOWERING HAVE BEEN REPORTED FREQUENTLY; HOWEVER, IT IS UNCLEAR WHETHER THE RESPON…	RESPONSES TO ENVIRONMENTAL CONDITIONS	CHILLING; CLIMATE WARMING; FLOWERING; FORCING; LEAF&#8208; OUT; PHOTOPERIOD; PLANT&#8211; CLIMATE INTERACTIONS; SPRING PHENOLOGY	FROST DAMAGE; REPRODUCTIVE PHENOLOGY; FRUIT-DEVELOPMENT; SPRING PHENOLOGY; GROWING SEASONS; ANNUAL PLANTS; GROWTH; BUDBURST; FOREST; RISK	10.1111/1365-2745.13558	ARTICLE	ENGLISH	WILEY	JOURNAL OF ECOLOGY	WOS:000600327400001
2021	PETOUMENOU, DESPOINA G.;PATRIS, VASILEIOS-EMMANOUIL	EFFECTS OF SEVERAL PREHARVEST CANOPY APPLICATIONS ON YIELD AND QUALITY OF TABLE GRAPES (<I>VITIS VINIFERA</I> L.) <I>CV</I>. CRIMSON SEEDLESS	MODERN VITICULTURAL AREAS ARE BEING CONFRONTED WITH THE NEGATIVE IMPACTS OF GLOBAL WARMING ON YIELD AND FRUIT COMPOSITION, WITH ESPECIALLY ADVERSE EFFECTS ON ANTHOCYANIN SYNTHESIS. NOVEL AND SUSTAINABLE TOOLS, SUCH AS BIOSTIMULANTS, MAY REPRESENT A VIABLE ALTERNATIVE TO TRADITIONAL CULTURAL PRACTICES, THUS PROMOTING ECO-FRIENDLY STRATEGIES TO ENHANCE THE YIELD, FRUIT QUALITY AND ABIOTIC STRESS TO…	PRODUCTION SYSTEMS	BIOSTIMULANTS; VITIS VINIFERA; ANTHOCYANINS; SEAWEED EXTRACT; ECKLONIA MAXIMA; ASCOPHYLLUM NODOSUM; SACCHAROMYCES CEREVISIAE; ETHREL((R)) TOP; SUNRED((R)); VITICULTURE	EXTRACT-BASED BIOSTIMULANT; SEAWEED EXTRACT; ASCOPHYLLUM-NODOSUM; ANTHOCYANIN BIOSYNTHESIS; NIGHT TEMPERATURE; POTASSIUM; GROWTH; ACCUMULATION; INVOLVEMENT; POLYAMINE	10.3390/plants10050906	ARTICLE	ENGLISH	MDPI	PLANTS-BASEL	WOS:000654491900001
2021	CIRILLI, MARCO;GATTOLIN, STEFANO;CHIOZZOTTO, REMO;BACCICHET, IRINA;PASCAL, THIERRY;QUILOT-TURION, B. N. DICTE;ROSSINI, LAURA;BASSI, DANIELE	THE <I>DI2/PET</I> VARIANT IN THE <I>PETALOSA</I> GENE UNDERLIES A MAJOR HEAT REQUIREMENT-RELATED QTL FOR BLOOMING DATE IN PEACH [<I>PRUNUS PERSICA</I> (L.) BATSCH]	ENVIRONMENTAL ADAPTATION OF DECIDUOUS FRUIT TREES LARGELY DEPENDS ON THEIR ABILITY TO SYNCHRONIZE GROWTH AND DEVELOPMENT WITH SEASONAL CLIMATE CHANGE. WINTER DORMANCY OF FLOWER BUDS IS A KEY PROCESS TO PREVENT FROST DAMAGE AND ENSURE REPRODUCTIVE SUCCESS. TEMPERATURE IS A CRUCIAL ENVIRONMENTAL STIMULUS LARGELY INFLUENCING THE TIMING OF FLOWERING, ONLY OCCURRING AFTER FULFILLMENT OF CERTAIN TEMPER…	BREEDING & GENETICS	FLOWERING; GENE; PHENOLOGY; QTL MAPPING	FLORAL ORGAN IDENTITY; CHILLING REQUIREMENT; TEMPERATE FRUIT; FLOWERING-TIME; TRAIT LOCI; AMBIENT-TEMPERATURE; BUD BREAK; DORMANCY; ARABIDOPSIS; EXPRESSION	10.1093/pcp/pcaa166	ARTICLE	ENGLISH	OXFORD UNIV PRESS	PLANT AND CELL PHYSIOLOGY	WOS:000653014800015
2021	PARANYCHIANAKIS, NIKOLAOS V.;GIANNAKIS, GIORGOS;MORAETIS, DANIEL;TZANAKAKIS, VASILEIOS A.;NIKOLAIDIS, NIKOLAOS P.	CROP LITTER HAS A STRONG EFFECT ON SOIL ORGANIC MATTER SEQUESTRATION IN SEMI-ARID ENVIRONMENTS	THE AGRICULTURAL SOILS IN THE MEDITERRANEAN ARE CHARACTERIZED BY LOW STOCKS OF SOIL ORGANIC MATTER (SOM) BECAUSE OF THE INTENSIVE MANAGEMENT PRACTICES AND CONSTRAINTS ON LITTER INPUTS TO THE SOIL IMPOSED BY ENVIRONMENTAL CONDITIONS (LOW PRECIPITATION, HIGH EVAPOTRANSPIRATION). TO DATE, SEVERAL STUDIES HAVE PROVIDED EVIDENCE FOR A LOW POTENTIAL OF MEDITERRANEAN AGROECOSYSTEMS, ESPECIALLY ON ITS SO…	SUSTAINABLE AGRICULTURE	CARBON SEQUESTRATION; AVOCADO; OLIVE TREES; SOC; DECOMPOSITION RATE; RESPIRATION RATE	CARBON SEQUESTRATION; DECOMPOSITION; STABILIZATION; CLIMATE; QUALITY; RESILIENCE; TEXTURE; SYSTEMS; RATES; SET	10.3390/su132313278	ARTICLE	ENGLISH	MDPI	SUSTAINABILITY	WOS:000735079700001
2021	AGUEERO ALCARAS, L. MARTIN;CECILIA ROUSSEAUX, M.;SEARLES, PETER S.	YIELD AND WATER PRODUCTIVITY RESPONSES OF OLIVE TREES (CV. MANZANILLA) TO POST-HARVEST DEFICIT IRRIGATION IN A NON-MEDITERRANEAN CLIMATE	OLIVE TREES ARE HARVESTED IN LATE SUMMER OR DURING THE FALL IN THE MEDITERRANEAN BASIN WITH CONSIDERABLE RAINFALL OFTEN OCCURRING AFTER HARVEST, WHICH LARGELY ELIMINATES THE NEED TO IRRIGATE AT THAT TIME. AS OLIVE CULTIVATION HAS EXPANDED TO NEW REGIONS, IT HAS BECOME NECESSARY TO DEVELOP NEW WATER MANAGEMENT STRATEGIES TO ACCOUNT FOR NON-MEDITERRANEAN CLIMATE CONDITIONS. IN NORTHWESTERN ARGENTIN…	WATER MANAGEMENT	FLOWERING; FRUIT NUMBER; OLEA EUROPAEA; SHOOT GROWTH; TABLE OLIVES	OLEA-EUROPAEA L.; LONG-TERM RESPONSE; FLORAL BIOLOGY; CROP YIELD; GROWTH-RESPONSES; FRUIT-GROWTH; PEACH-TREES; STRESS; ORCHARD; MANAGEMENT	10.1016/j.agwat.2020.106562	ARTICLE	ENGLISH	ELSEVIER	AGRICULTURAL WATER MANAGEMENT	WOS:000607186700002
2021	ALMAGRO, MARIA;RUIZ-NAVARRO, ANTONIO;DIAZ-PEREIRA, ELVIRA;ALBALADEJO, JUAN;MARTINEZ-MENA, MARIA	PLANT RESIDUE CHEMICAL QUALITY MODULATES THE SOIL MICROBIAL RESPONSE RELATED TO DECOMPOSITION AND SOIL ORGANIC CARBON AND NITROGEN STABILIZATION IN A RAINFED MEDITERRANEAN AGROECOSYSTEM	SOILS PLAY A MAJOR ROLE IN THE GLOBAL CARBON CYCLE AND ARE CRUCIAL TO THE MANAGEMENT OF CLIMATE CHANGE. CHANGES IN PLANT COVER DERIVED FROM DIFFERENT AGRICULTURAL PRACTICES INDUCE VARIATIONS IN THE QUALITY OF PLANT RESIDUE INPUTS AND IN THE SOIL MICROBIAL COMMUNITY STRUCTURE AND ACTIVITY, WHICH MAY ENHANCE THE STORAGE AND PROTECTION OF ORGANIC CARBON (OC) AND NITROGEN (N) WITHIN AGGREGATES. THE A…	SUSTAINABLE AGRICULTURE	ORGANIC WOODY CROPS; TILLAGE PRACTICES; COVER CROPS; PLANT RESIDUE DECOMPOSITION; CARBON SEQUESTRATION; MICROBIAL COMMUNITY ACTIVITY AND STRUCTURE	MANAGEMENT-INDUCED CHANGES; COMMUNITY STRUCTURE; ECOSYSTEM SERVICES; REDUCED TILLAGE; TERM DYNAMICS; NO-TILLAGE; LITTER; MATTER; BIOMASS; SEQUESTRATION	10.1016/j.soilbio.2021.108198	ARTICLE	ENGLISH	PERGAMON-ELSEVIER SCIENCE LTD	SOIL BIOLOGY & BIOCHEMISTRY	WOS:000640189100027
2021	FOTIA, KONSTANTINA;MEHMETI, ANDI;TSIROGIANNIS, IOANNIS;NANOS, GEORGE;MAMOLOS, ANDREAS P.;MALAMOS, NIKOLAOS;BAROUCHAS, PANTELIS;TODOROVIC, MLADEN	LCA-BASED ENVIRONMENTAL PERFORMANCE OF OLIVE CULTIVATION IN NORTHWESTERN GREECE: FROM RAINFED TO IRRIGATED THROUGH CONVENTIONAL AND SMART CROP MANAGEMENT PRACTICES	OLIVE CULTIVATION IS EXPANDING RAPIDLY IN THE NORTHWESTERN PART OF GREECE, UNDER BOTH RAINFED AND IRRIGATED PRACTICES. IRRIGATION CAN RESULT IN LARGER YIELDS AND ECONOMIC RETURNS, BUT TRADE-OFFS IN THE WATER-ENERGY-POLLUTION NEXUS REMAIN A CONTROVERSIAL AND CHALLENGING ISSUE. THIS STUDY PRESENTS AN ENVIRONMENTAL LIFE CYCLE ASSESSMENT (LCA) OF GREEK OLIVE ORCHARD SYSTEMS IN THE PLAIN OF ARTA (EPIR…	SUSTAINABLE AGRICULTURE	LIFE CYCLE ASSESSMENT; OLIVES; AGRICULTURAL IRRIGATION; DECISION SUPPORT SYSTEMS; SMART AGRICULTURE; GREECE	LIFE-CYCLE ASSESSMENT; ECO-EFFICIENCY; IMPACTS; WATER; SYSTEMS; ENERGY	10.3390/w13141954	ARTICLE	ENGLISH	MDPI	WATER	WOS:000676977500001
2021	RODRIGO-COMINO, JESUS;SENCIALES-GONZALEZ, JOSE MARIA;YU, YANG;SALVATI, LUCA;GIMENEZ-MORERA, ANTONIO;CERDA, ARTEMI	LONG-TERM CHANGES IN RAINFED OLIVE PRODUCTION, RAINFALL AND FARMER'S INCOME IN BAILEN (JAEN, SPAIN)	ECONOMIC, SOCIAL, AND CLIMATIC CONDITIONS AFFECT AGRICULTURAL PRODUCTION. THOSE CHANGES ARE RELEVANT TO THE RAINFED AGRICULTURAL AREAS OF THE MEDITERRANEAN BELT, INCLUDING SPAIN-THE LARGEST PRODUCER OF OLIVE OIL IN THE WORLD. HOWEVER, LITTLE IS KNOWN ABOUT THE EFFECT OF THE CLIMATE ON OLIVE PRODUCTION AND FARMER INCOME. IN THIS STUDY, THE CORRELATION BETWEEN CHANGES IN RAINFALL AND TOTAL OLIVE PR…	PREDICTION MODELS	FARMERS; RAINFALL; OLIVE GROVES; ECONOMY; PRODUCTION	LAND-USE CHANGES; CLIMATE-CHANGE; SOIL-EROSION; SPATIOTEMPORAL ANALYSIS; MEDITERRANEAN BASIN; WATER MANAGEMENT; SOUTHERN SPAIN; POLLEN SEASON; ORCHARDS; AGRICULTURE	10.1007/s41207-021-00268-1	ARTICLE	ENGLISH	SPRINGER HEIDELBERG	EURO-MEDITERRANEAN JOURNAL FOR ENVIRONMENTAL INTEGRATION	WOS:000663328200001
2021	SAPKOTA, SANGEETA;LIU, JIANYANG;ISLAM, MD TABIBUL;RAVINDRAN, PRATIBHA;KUMAR, PRAKASH P.;SHERIF, SHERIF M.	CONTRASTING BLOOM DATES IN TWO APPLE CULTIVARS LINKED TO DIFFERENTIAL LEVELS OF PHYTOHORMONES AND HEAT REQUIREMENTS DURING ECODORMANCY	APPLE PRODUCTION IN TEMPERATE REGIONS IS CONTINUOUSLY IMPERILED BY SPRING FROSTS. ECONOMIC LOSSES CAUSED BY FROST DAMAGE CAN BE ENORMOUS, AND THE RISK OF SUCH LOSSES IS PROJECTED TO RISE DUE TO GLOBAL CLIMATE CHANGE. INDUCTION OF BLOOM DELAY HAS BEEN SUGGESTED AS A POTENTIAL FROST AVOIDANCE STRATEGY. HOWEVER, APPLICABLE PRACTICES TOWARD THIS GOAL ARE LARGELY LACKING, PRIMARILY DUE TO THE COMPLEXI…	RESPONSES TO ENVIRONMENTAL CONDITIONS	BUD DORMANCY; BLOOMING; SPRING FROST; PHYTOHORMONES; ABSCISIC ACID; APPLE	CHILLING REQUIREMENT; JAPANESE APRICOT; BUD DORMANCY; FRUIT-TREES; GROWTH; TEMPERATURE; EXPRESSION; INDUCTION; PHENOLOGY; CYTOKININ	10.1016/j.scienta.2021.110413	ARTICLE	ENGLISH	ELSEVIER	SCIENTIA HORTICULTURAE	WOS:000678097000003
2021	YANG, CHENYAO;MENZ, CHRISTOPH;FRAGA, HELDER;REIS, SAMUEL;MACHADO, NELSON;MALHEIRO, AURELIANO C.;SANTOS, JOAO A.	SIMULTANEOUS CALIBRATION OF GRAPEVINE PHENOLOGY AND YIELD WITH A SOIL-PLANT-ATMOSPHERE SYSTEM MODEL USING THE FREQUENTIST METHOD	RELIABLE ESTIMATIONS OF PARAMETER VALUES AND ASSOCIATED UNCERTAINTIES ARE CRUCIAL FOR CROP MODEL APPLICATIONS IN AGRO-ENVIRONMENTAL RESEARCH. HOWEVER, ESTIMATING MANY PARAMETERS SIMULTANEOUSLY FOR DIFFERENT TYPES OF RESPONSE VARIABLES IS DIFFICULT. THIS BECOMES MORE COMPLICATED FOR GRAPEVINES WITH DIFFERENT PHENOTYPES BETWEEN VARIETIES AND TRAINING SYSTEMS. OUR STUDY AIMS TO EVALUATE HOW A STANDA…	PREDICTION MODELS	GRAPEVINE MODELLING; MEDITERRANEAN CLIMATE; PARAMETER ESTIMATION; PARAMETER UNCERTAINTY; STICS; PYTHON PLATFORM	CLIMATE-CHANGE IMPACTS; CROP MODEL; UNCERTAINTY; PREDICTIONS; WATER; PARAMETERIZATION; KAOLIN; GROWTH	10.3390/agronomy11081659	ARTICLE	ENGLISH	MDPI	AGRONOMY-BASEL	WOS:000688696900001
2021	EZZAT, AHMED;SALAMA, ABDEL-MOETY;SZABO, SZILARD;YASEEN, ARSHAD ABDULKHALQ;MOLNAR, BIANKA;HOLB, IMRE J.	DEFICIT IRRIGATION STRATEGIES ON TREE PHYSIOLOGICAL AND CHEMICAL PROPERTIES: TREATMENT EFFECTS, PREDICTION BASED MODEL ANALYSES AND INTER-CORRELATIONS	IRRIGATION IS A KEY FACTOR FOR DIFFERENT PHYSIOLOGICAL ASPECTS OF FRUIT TREES. THEREFORE, SUCH IRRIGATION PROTOCOLS THAT CAN SAVE WATER CONSUMPTION DURING IRRIGATION AND MAINTAIN FRUIT TREES PRODUCTIVITY ARE AN ESSENTIAL GOAL ESPECIALLY UNDER SEMIARID CLIMATE CONDITIONS. THE AIM OF THIS 3-YEAR APRICOT STUDY WAS TO INVESTIGATE THE EFFECT OF FOUR DEFICIT IRRIGATION (DI) TREATMENTS (CONTROL, MODERAT…	WATER MANAGEMENT	CHILLING REQUIREMENT; BUD NUMBER; SHOOT GROWTH; FLOWERING; FRUIT SET; YIELD; SOLUBLE CARBOHYDRATES; PROLINE CONTENT; PREDICTION BASED GLMS; REGRESSION ANALYSES; PCA	NULES CITRUS TREES; CONTROL VEGETATIVE GROWTH; CV-LANE-LATE; FRUIT-GROWTH; WATER RELATIONS; APRICOT TREES; GAS-EXCHANGE; PROLINE ACCUMULATION; DROUGHT STRESS; CHERRY TREES	10.3390/agronomy11071361	ARTICLE	ENGLISH	MDPI	AGRONOMY-BASEL	WOS:000675934700001
2021	BONADA, M.;CATANIA, A. A.;GAMBETTA, J. M.;PETRIE, P. R.	SOIL WATER AVAILABILITY DURING SPRING MODULATES CANOPY GROWTH AND IMPACTS THE CHEMICAL AND SENSORY COMPOSITION OF SHIRAZ FRUIT AND WINE	BACKGROUND AND AIM REDUCED RAINFALL DURING VINE DORMANCY AND SUPPLEMENTARY IRRIGATION DURING WINTER OR AT SPRING IMPACT ON VINE GROWTH PARTITIONING. WE ASSESS THE IMPLICATIONS THAT INDUCED CHANGES ON CANOPY GROWTH DUE TO SOIL MOISTURE AVAILABILITY IN SPRING HAVE ON FRUIT AND WINE COMPOSITION. METHODS AND RESULTS IRRIGATION STRATEGIES WERE ASSESSED IN A VINEYARD WHERE WINTER RAINFALL WAS EXCLUDED …	WATER MANAGEMENT	ANTHOCYANINS; CANOPY POROSITY; PHENOLIC SUBSTANCES; SENSORY ATTRIBUTES; WATER DEFICIT	LEAF-AREA INDEX; CABERNET-SAUVIGNON; DEFICIT IRRIGATION; GRAPE COMPOSITION; MANAGEMENT-PRACTICES; VEGETATIVE GROWTH; SOLAR-RADIATION; AROMA COMPOUNDS; CLIMATE-CHANGE; RED WINE	10.1111/ajgw.12506	ARTICLE	ENGLISH	WILEY	AUSTRALIAN JOURNAL OF GRAPE AND WINE RESEARCH	WOS:000661291900001
2021	BLANCO, VICTOR;ZOFFOLI, JUAN PABLO;AYALA, MARLENE	INFLUENCE OF HIGH TUNNEL MICROCLIMATE ON FRUIT QUALITY AND CALCIUM CONCENTRATION IN 'SANTINA' SWEET CHERRIES IN A MEDITERRANEAN CLIMATE	THE USE OF PROTECTIVE COVERS, SUCH AS HIGH TUNNELS, IS RECOGNIZED AS AN EFFECTIVE TECHNOLOGY TO REDUCE RAIN-INDUCED FRUIT CRACKING IN SWEET CHERRIES; HOWEVER, THERE IS A LACK OF INFORMATION CONCERNING THE EFFECTS OF THIS PRODUCTION SYSTEM ON THE FRUIT'S MINERAL CONCENTRATION, QUALITY, AND POSTHARVEST LIFE. THIS STUDY ASSESSES THE FEASIBILITY OF USING HIGH TUNNELS ON 'SANTINA' SWEET CHERRIES UNDER…	PRODUCTION SYSTEMS	CALCIUM; COVERS; FRUIT FIRMNESS; CRACKING; PITTING; PROTECTED ENVIRONMENT	WATER RELATIONS; FIRMNESS; CRACKING; SUSCEPTIBILITY; PRODUCTIVITY; RESPIRATION; IRRIGATION; MANAGEMENT; MECHANISM; TREES	10.3390/agronomy11061186	ARTICLE	ENGLISH	MDPI	AGRONOMY-BASEL	WOS:000665338600001
2021	WAGNER, YAEL;POZNER, ELLA;BAR-ON, PELEG;RAMON, URIA;RAVEH, ERAN;NEUHAUS, EFRAT;COHEN, SHABTAI;GRUNZWEIG, JOSE;KLEIN, TAMIR	RAPID STOMATAL RESPONSE IN LEMON SAVES TREES AND THEIR FRUIT YIELDS UNDER SUMMER DESICCATION, BUT FAILS UNDER RECURRING DROUGHTS	LEMON (CITRUS LIMON) IS A FRUIT TREE WITH MAJOR AGRICULTURAL IMPORTANCE AROUND THE MEDITERRANEAN BASIN AND IS CONSIDERED TO BE HIGHLY DROUGHT RESISTANT. IN THIS STUDY, WE TESTED THE EFFECT OF TWO MONTHS SUMMER-DESICCATION ON PHYSIOLOGICAL AND YIELD PARAMETERS OF MATURE LEMON TREES GROWING UNDER MEDITERRANEAN CLIMATE DURING THREE CONSECUTIVE YEARS. WE ALSO EXAMINED THE EFFICIENCY OF CURRENT IRRIGA…	WATER MANAGEMENT	STOMATAL CONDUCTANCE; SAP FLOW; SUMMER DESICCATION; VERDELLI PRACTICE; IRRIGATION EFFICIENCY; FRUIT DIAMETER	REGULATED DEFICIT IRRIGATION; FLOW-RATE DETERMINATION; ZONE DRYING IRRIGATION; WATER-USE EFFICIENCY; SAP-FLOW; LEAF CONDUCTANCE; SEASONAL-CHANGES; HYDRAULIC CONDUCTIVITY; CANOPY CONDUCTANCE; SATSUMA MANDARIN	10.1016/j.agrformet.2021.108487	ARTICLE	ENGLISH	ELSEVIER	AGRICULTURAL AND FOREST METEOROLOGY	WOS:000682515100006
2021	BLANCO, VICTOR;PABLO ZOFFOLI, JUAN;AYALA, MARLENE	ECO-PHYSIOLOGICAL RESPONSE, WATER PRODUCTIVITY AND FRUIT QUALITY OF SWEET CHERRY TREES UNDER HIGH TUNNELS	IT IS KNOWN THAT HIGH TUNNELS MODIFY SWEET CHERRY PHYSIOLOGICAL AND AGRONOMICAL RESPONSE; HOWEVER, HORTICULTURAL PRACTICES SUCH AS IRRIGATION HAVE USUALLY NOT BEEN ADAPTED TO THIS CULTIVATION SYSTEM BECAUSE THERE IS NO INFORMATION ABOUT THE EFFECTS OF SWEET CHERRY GROWING UNDER THIS CONTROLLED ENVIRONMENT ON FRUIT TREE WATER RELATIONS, WATER PRODUCTIVITY AND THE POSSIBILITY OF SAVING WATER. THE P…	WATER MANAGEMENT	COVERS; IRRIGATION; MICROCLIMATE MODIFICATION; PROTECTIVE ENVIRONMENT; TREE WATER STATUS; INTRINSIC WATER USE EFFICIENCY	DEFICIT IRRIGATION; PRUNUS-AVIUM; ROOTSTOCKS; MANAGEMENT; CLIMATE; CHALLENGES; GROWTH; LEAF; SOIL; SET	10.1016/j.scienta.2021.110180	ARTICLE	ENGLISH	ELSEVIER	SCIENTIA HORTICULTURAE	WOS:000656083600004
2021	GIL-TAPETADO, DIEGO;CABRERO-SANUDO, FRANCISCO JOSE;POLIDORI, CARLO;GOMEZ, JOSE F.;NIEVES-ALDREY, JOSE LUIS	CLIMATE AS A POSSIBLE DRIVER OF GALL MORPHOLOGY IN THE CHESTNUT PEST <I>DRYOCOSMUS KURIPHILUS</I> ACROSS SPANISH INVADED AREAS	THE ALIEN CYNIPID WASP DRYOCOSMUS KURIPHILUS YASUMATSU, 1951 IS A SERIOUS PEST OF CHESTNUTS (CASTANEA SPP.) IN JAPAN, NORTH AMERICA AND EUROPE, CAUSING FRUIT LOSSES WHILE INDUCING GALLS IN BUDS. WHILE D. KURIPHILUS GALLS HAVE A RECOGNIZABLE AND ROUGHLY INVARIABLE GLOBULAR SHAPE, THEIR SIZE VARIES, REACHING UP TO 4 CM IN DIAMETER. AMONG OTHER FACTORS, SUCH VARIATION MAY DEPEND ON DIFFERENT CLIMATI…	RESPONSES TO ENVIRONMENTAL CONDITIONS	DRYOCOSMUS KURIPHILUS; GALLS; IBERIAN PENINSULA; LATITUDINAL GRADIENT; MORPHOLOGY; RAINFALL; TEMPERATURE	HYMENOPTERA CYNIPIDAE; BIOLOGICAL-CONTROL; CASTANEA-SATIVA; NATIVE PARASITOIDS; TORYMUS-SINENSIS; INTRODUCED PARASITOIDS; WASP; COMMUNITY; YASUMATSU; TUSCANY	10.1017/S0007485320000450	ARTICLE	ENGLISH	CAMBRIDGE UNIV PRESS	BULLETIN OF ENTOMOLOGICAL RESEARCH	WOS:000625437700005
2021	HERVALEJO, AUREA;SUAREZ, MARIA PAZ;ARENAS-ARENAS, FRANCISCO JOSE	SUBSTANDARD AND SEMI-DWARFING CITRUS ROOTSTOCKS FOR MORE INTENSIVE, HIGHER-DENSITY, AND SUSTAINABLE PLANTATION SYSTEMS	AN INCREASING NUMBER OF INTENSIVE, DENSE, AND SUSTAINABLE CITRUS PLANTATIONS HAVE FOSTERED A GROWING INTEREST IN ADDRESSING THE FUTURE CHALLENGES OF CITRUS CROPS: AN INCREASE IN THE WORLD'S POPULATION, CLIMATE CHANGE, AND GLOBALIZATION. NUTRIENT EFFICIENCY AND THE ABSENCE OF VIGOROUS CITRUS ROOTSTOCKS ARE REQUIRED FOR THE SUCCESS OF THESE PLANTATION SYSTEMS. THE AGRONOMIC PERFORMANCES OF THE 'LAN…	BREEDING & GENETICS	ALTERNATE BEARING INDEX; LEAF NUTRIENT LEVELS; TREE SIZE; YIELD EFFICIENCY	LEAF MINERAL-COMPOSITION; FRUIT-QUALITY; NAVEL ORANGE; GROWTH; YIELD	10.3390/agronomy11040660	ARTICLE	ENGLISH	MDPI	AGRONOMY-BASEL	WOS:000642702200001
2021	CIRILLO, CHIARA;ARENA, CARMEN;ROUPHAEL, YOUSSEF;CAPUTO, ROSANNA;AMITRANO, CHIARA;PETRACCA, FRANCESCA;DE FRANCESCO, SARA;VITALE, ERMENEGILDA;ERBAGGIO, ARTURO;BONFANTE, ANTONELLO;DE MICCO, VERONICA	COUNTERACTING THE NEGATIVE EFFECTS OF COPPER LIMITATIONS THROUGH THE BIOSTIMULATORY ACTION OF A TROPICAL PLANT EXTRACT IN GRAPEVINE UNDER PEDO-CLIMATIC CONSTRAINTS	IN SOUTHERN MEDITERRANEAN AREAS, VINEYARDS ARE FACING THE COMBINATION OF INCREASING AIR TEMPERATURE, DROUGHT AND FREQUENCY OF EXTREME EVENTS (E.G., HEAT WAVES) DUE TO CLIMATE CHANGE. SINCE MOST OF THE BERRY GROWTH AND RIPENING PHASES OCCUR DURING THE ARIDITY PERIOD, SUCH ENVIRONMENTAL CONSTRAINTS ARE RESPONSIBLE FOR LIMITATIONS IN YIELD AND BERRY QUALITY. WITHIN THIS SCENARIO, TO ACHIEVE VINEYARD…	PRODUCTION SYSTEMS	PLANT-BASED BIOSTIMULANT; COPPER; ECO-PHYSIOLOGY; FUNCTIONAL ANATOMICAL TRAITS; SOIL-PLANT-ATMOSPHERE CONTINUUM; VITIS VINIFERA L.	DEFICIT IRRIGATION; FOLIAR FERTILIZER; DOWNY MILDEW; OAK EXTRACT; WINE GRAPE; YIELD; TEMPERATURE; QUALITY; BERRY; WATER	10.3389/fenvs.2021.587550	ARTICLE	ENGLISH	FRONTIERS MEDIA SA	FRONTIERS IN ENVIRONMENTAL SCIENCE	WOS:000637740300001
2021	ROMERO-TRIGUEROS, CRISTINA;DIAZ-LOPEZ, MARTA;VIVALDI, GAETANO ALESSANDRO;CAMPOSEO, SALVATORE;NICOLAS, EMILIO;BASTIDA, FELIPE	PLANT AND SOIL MICROBIAL COMMUNITY RESPONSES TO DIFFERENT WATER MANAGEMENT STRATEGIES IN AN ALMOND CROP	CLIMATE CHANGE IS ONE OF THE MAIN CHALLENGES FACING THE AGRICULTURAL SECTOR AS IT STRIVES TO MEET GLOBAL FOOD NEEDS. IN ARID AND SEMIARID AREAS, THE SCARCITY OF WATER IMPOSES THE USE OF ALTERNATIVE SOURCES SUCH AS RECLAIMED WATER (RW) OR DESALINATED WATER (DW) AND OF DEFICIT IRRIGATION STRATEGIES, SUCH AS REGULATED DEFICIT IRRIGATION (RDI), IN ORDER TO MAINTAIN PRODUCTIVITY. THE IMPACT OF BOTH AL…	WATER MANAGEMENT	DEFICIT IRRIGATION; ENZYME ACTIVITIES; MICROBIAL BIOMASS; PLANT WATER STATUS; SALINE TREATED WASTEWATER; YIELD	SALINE RECLAIMED WATER; TREATED WASTE-WATER; REGULATED DEFICIT IRRIGATION; OLEA-EUROPAEA L.; BACTERIAL COMMUNITY; ENZYME-ACTIVITIES; DRIP IRRIGATION; FRESH-WATER; TREES; QUALITY	10.1016/j.scitotenv.2021.146148	ARTICLE	ENGLISH	ELSEVIER	SCIENCE OF THE TOTAL ENVIRONMENT	WOS:000655715500002
2021	SAKAR, EL HASSAN;EL YAMANI, MOHAMED;BOUSSAKOURAN, ABDELALI;AINANE, AYOUB;AINANE, TARIK;GHARBY, SAID;RHARRABTI, YAHIA	VARIABILITY OF OIL CONTENT AND ITS PHYSICOCHEMICAL TRAITS FROM THE MAIN ALMOND [<I>PRUNUS DULCIS</I> MILL. DA WEBB] CULTIVARS GROWN UNDER CONTRASTING ENVIRONMENTS IN NORTH-EASTERN MOROCCO	TO PRODUCE NUT VIRGIN OILS AT A LARGE SCALE, MECHANICAL EXTRACTIONS HAVE BECOME WIDELY ACCEPTED TO OBTAIN NUT OILS OF HIGHER QUALITY WITHOUT CHEMICAL RESIDUES. LITTLE IS KNOWN ABOUT KERNEL OIL FROM THE COMMERCIALLY GROWN ALMOND CULTIVARS IN MOROCCO OBTAINED BY PRESS EXTRACTION. THIS WORK WAS SET UP TO EVALUATE EFFECTS OF DIFFERENT ENVIRONMENTS ON ALMOND OIL CONTENT (OC) AND RELATED QUALITY TRAITS…	RESPONSES TO ENVIRONMENTAL CONDITIONS	ALMOND CULTIVARS; KERNEL OIL; PHYSICOCHEMICAL TRAITS; MECHANICAL EXTRACTION; ENVIRONMENTAL DRIVERS; AMELIORATIVE EFFECTS		10.1016/j.bcab.2021.101952	ARTICLE	ENGLISH	ELSEVIER	BIOCATALYSIS AND AGRICULTURAL BIOTECHNOLOGY	WOS:000636270700002
2021	ADIBA, ATMAN;RAZOUK, RACHID;CHARAFI, JAMAL;HADDIOUI, ABDELMAJID;HAMDANI, ANAS	ASSESSMENT OF WATER STRESS TOLERANCE IN ELEVEN POMEGRANATE CULTIVARS BASED ON AGRONOMIC TRAITS	THE AIM OF THIS STUDY WAS TO ASSESS ELEVEN MEDITERRANEAN POMEGRANATE CULTIVARS FOR DROUGHT TOLERANCE BASED ON THEIR RESPONSES TO SEVERE WATER STRESS. THE EXPERIMENT WAS PERFORMED UNDER FIELD CONDITIONS IN SAIS PLAIN (NW MOROCCO) ON TWELVE-YEAR-OLD POMEGRANATE TREES (PUNICA GRANATUM L.), UNDER DRIP IRRIGATION. FOR EACH CULTIVAR, TWO TREATMENTS WERE APPLIED FROM FRUIT SET TO HARVEST: A CONTROL TREA…	WATER MANAGEMENT	CLIMATE CHANGE; PUNICA GRANATUM L.; DROUGHT STRESS TOLERANCE; PRODUCTIVE POTENTIAL; VEGETATIVE GROWTH	PUNICA-GRANATUM L.; DEFICIT IRRIGATION; FRUIT; GROWTH; YIELD; STRATEGIES; QUALITY; TREES	10.1016/j.agwat.2020.106419	ARTICLE	ENGLISH	ELSEVIER	AGRICULTURAL WATER MANAGEMENT	WOS:000594659800001
2021	TOMAZ, ALEXANDRA;MARTINEZ, JOSE COLETO;PACHECO, CARLOS ARRUDA	EFFECTS OF COVER CROPS AND IRRIGATION ON 'TEMPRANILLO' GRAPEVINE AND BERRY PHYSIOLOGY: AN EXPERIMENT UNDER THE MEDITERRANEAN CONDITIONS OF SOUTHERN PORTUGAL	IN ADDITION TO IRRIGATION, OTHER VITICULTURAL PRACTICES SUCH AS SOIL MANAGEMENT CAN BE APPLIED TO IMPROVE GRAPEVINE (VITIS VINIFERA L.) QUALITY RESPONSES AND ATTENUATE UNFAVOURABLE ENVIRONMENTAL CONDITIONS. COVER CROPS IN THE INTERROW OF IRRIGATED VINEYARDS CHANGE THE DYNAMICS OF WATER EXTRACTION AND IT IS EXPECTED THAT THE PATTERNS OF VINES' WATER RELATIONS WILL BE MODIFIED, ALSO CHANGING THEIR …	WATER MANAGEMENT	'TEMPRANILLO' GRAPEVINES; SOIL MANAGEMENT; COVER CROPS; IRRIGATION; WATER RELATIONS; GAS EXCHANGE PARAMETERS; MEDITERRANEAN ENVIRONMENTS	WATER-USE EFFICIENCY; VITIS-VINIFERA L.; WINE QUALITY; STOMATAL CONDUCTANCE; MANAGEMENT-PRACTICES; DEFICIT IRRIGATION; FIELD CONDITIONS; CLIMATE-CHANGE; SOIL; PLANT	10.20870/oeno-one.2021.55.3.4629	ARTICLE	ENGLISH	INT VITICULTURE & ENOLOGY SOC-IVES	OENO ONE	WOS:000703480000010
2022	KUNZ, ACHIM;BLANKE, MICHAEL	"60 YEARS ON"-EFFECTS OF CLIMATIC CHANGE ON TREE PHENOLOGY-A CASE STUDY USING POME FRUIT	PHENOLOGICAL RECORDS OF APPLE AND PEAR TREES, INCLUDING FLOWERING, HARVEST AND LEAF DROP, AND CONCOMITANT WEATHER RECORDS AT KLEIN-ALTENDORF (50 DEGREES N) NEAR BONN, GERMANY WERE CORRELATED USING TWO APPROACHES: (A) LINEAR CURVE FITTING AND (B) COMPARISON OF MEAN VALUES OF THE FIRST 30 YEARS (1956-1988) VERSUS THE RECENT 30 YEARS OF CLIMATE CHANGE (1989-2017). THE ANNUAL AIR TEMPERATURE INCREASE…	RESPONSES TO ENVIRONMENTAL CONDITIONS	APPLE (MALUS DOMESTICA BORKH; ); CHILLING; CLIMATE CHANGE; FLOWERING; FLOODING; FORCING; FROST; HEAT DAYS; LEAF FALL; PHENOLOGY; SUNBURN	CHERRY; DORMANCY; MODELS	10.3390/horticulturae8020110	ARTICLE	ENGLISH	MDPI	HORTICULTURAE	WOS:000865434200001
2022	NOORAZAR, HOSSEIN;KALCSITS, LEE;JONES, VINCENT P.;JONES, MATTHEW S.;RAJAGOPALAN, KIRTI	CLIMATE CHANGE AND CHILL ACCUMULATION: IMPLICATIONS FOR TREE FRUIT PRODUCTION IN COLD-WINTER REGIONS	WINTER CHILL ACCUMULATION IS CRITICAL FOR THE PRODUCTIVITY AND PROFITABILITY OF PERENNIAL TREE FRUIT SYSTEMS. SEVERAL STUDIES HAVE QUANTIFIED THE IMPACTS OF GLOBAL WARMING ON CHILL ACCUMULATION IN THE WARMER PRODUCTION REGIONS OF THE WORLD, WHERE INSUFFICIENT CHILL EVENTS OCCUR AND THEIR FREQUENCY IS INCREASING. IN CONTRAST, WE FOCUS ON A REGION WITH RELATIVELY COLD WINTERS-THE PACIFIC NORTHWEST …	PREDICTION MODELS	CLIMATE CHANGE; CHILL REQUIREMENT; GLOBAL WARMING; DYNAMIC MODEL; TREE FRUIT; DORMANCY; HEAT ACCUMULATION	HEAT REQUIREMENTS; DYNAMIC-MODEL; TEMPERATE FRUIT; CHANGE IMPACTS; DORMANCY; PHOTOPERIOD; CULTIVARS; MAXIMUM; GROWTH	10.1007/s10584-022-03339-6	ARTICLE	ENGLISH	SPRINGER	CLIMATIC CHANGE	WOS:000788297600001
2022	BARBA-ESPIN, GREGORIO;HERNANDEZ, JOSE A.;DIAZ-VIVANCOS, PEDRO	ANTIOXIDANT SYSTEM: THE HUB OF BUD DORMANCY REGULATION IN<I> PRUNUS</I> SP	GLOBAL WARMING, THROUGH AFFECTING THE DORMANCY PROGRESSION OF TEMPERATE FRUIT TREES, HAS A PROFOUND IMPACT ON BUD BREAK, FLOWERING AND FRUITING PERFORMANCE. THIS MAY LEAD TO ECONOMIC LOSSES IN THE PRODUCTION OF THE GENUS PRUNUS SP., WHICH CULTIVATION IS COMMON IN TEMPERATE REGIONS WORLDWIDE, PRODUCING EDIBLE DRUPES SUCH AS ALMOND, APRICOT, CHERRY, PLUM, PEACH AND NECTARINES. TO OVERCOME CLIMATE C…	RESPONSES TO ENVIRONMENTAL CONDITIONS	ANTIOXIDANT SYSTEM; BUD BURST; BUD DORMANCY; PRUNUS; REACTIVE OXYGEN SPECIES; REDOX SIGNALLING	SALICYLIC-ACID; HYDROGEN CYANAMIDE; FLOWER BUDS; ASCORBATE PEROXIDASE; ALTERNATIVE OXIDASE; SEED-GERMINATION; OXIDATIVE STRESS; PEACH; BREAKING; RELEASE	10.1016/j.scienta.2022.111396	ARTICLE	ENGLISH	ELSEVIER	SCIENTIA HORTICULTURAE	WOS:000879234800004
2022	SIAKOU, MELPOMENI;BRUGGEMAN, ADRIANA;ELIADES, MARINOS;DJUMA, HAKAN;KYRIACOU, MARIOS C.;MORIANA, ALFONSO	PHENOLOGY, MORPHOLOGY AND PHYSIOLOGY RESPONSES OF DEFICIT IRRIGATED 'KORONEIKI' OLIVE TREES AS AFFECTED BY ENVIRONMENTAL CONDITIONS AND ALTERNATE BEARING	CLIMATE CHANGE IS AFFECTING WATER RESOURCES IN THE MEDITERRANEAN REGION. IN OLIVE ORCHARDS, IRRIGATION WATER USE EFFICIENCY COULD BE INCREASED BY ACCOUNTING FOR TREES' ALTERNATE BEARING BEHAVIOUR AND GROWTH-STAGE SENSITIVITY TO DROUGHT. THE MAIN OBJECTIVE OF THIS STUDY IS TO EXAMINE OLIVE TREE PHENOLOGY, MORPHOLOGY AND PHYSIOLOGY IN "ON" AND "OFF" PRODUCTIVE YEARS FOR THE IMPROVEMENT OF IRRIGATIO…	PRODUCTION SYSTEMS	GROWING DEGREE DAYS; WATER BALANCE; GROWTH PERIODS; CANOPY LEAF AREA	OLEA-EUROPAEA L.; WATER AVAILABILITY; FRUIT-GROWTH; SAP FLOW; YIELD; EVAPOTRANSPIRATION; REQUIREMENTS; CULTIVARS; VARIABLES; STRESS	10.3390/agronomy12040879	ARTICLE	ENGLISH	MDPI	AGRONOMY-BASEL	WOS:000785272300001
2022	EGEA, JOSE A.;CARO, MANUEL;GARCIA-BRUNTON, JESUS;GAMBIN, JESUS;EGEA, JOSE;RUIZ, DAVID	AGROCLIMATIC METRICS FOR THE MAIN STONE FRUIT PRODUCING AREAS IN SPAIN IN CURRENT AND FUTURE CLIMATE CHANGE SCENARIOS: IMPLICATIONS FROM AN ADAPTIVE POINT OF VIEW	STONE FRUIT PRODUCTION HAS ENORMOUS ECONOMIC IMPORTANCE IN SPAIN. CULTIVATION LOCATIONS FOR THESE FRUIT SPECIES (I.E., PEACH, APRICOT, PLUM, AND SWEET CHERRY) COVER WIDE AND CLIMATICALLY DIVERSE GEOGRAPHICAL AREAS WITHIN THE COUNTRY. CLIMATE CHANGE IS ALREADY PRODUCING AN INCREASE IN AVERAGE TEMPERATURES WITH SPECIAL INTENSITY IN CERTAIN AREAS LIKE THE MEDITERRANEAN ONES. THESE CHANGES LEAD TO A …	RESPONSES TO ENVIRONMENTAL CONDITIONS	PRUNUS; STONE FRUIT; ADAPTATION; CHILL ACCUMULATION; PHENOLOGY; FROST RISK; VARIETAL CHOICE; AGROCLIMATIC METRICS	EARTH SYSTEM MODEL; HEAT REQUIREMENTS; CHANGE PROJECTIONS; DORMANCY BREAKING; TEMPERATE FRUIT; CULTIVARS; APRICOT; CHILL; GENERATION; NECTARINE	10.3389/fpls.2022.842628	ARTICLE	ENGLISH	FRONTIERS MEDIA SA	FRONTIERS IN PLANT SCIENCE	WOS:000814215400001
2022	KLIMEK, KAMILA;POSTAWA, KAROL;KAPLAN, MAGDALENA;KULAZYNSKI, MAREK	EVALUATION OF THE INFLUENCE OF ROOTSTOCK TYPE ON THE YIELD PARAMETERS OF VINES USING A MATHEMATICAL MODEL IN NONTRADITIONAL WINE-GROWING CONDITIONS	GREAT INTEREST IN VITICULTURE IN TEMPERATE CLIMATES RESULTS FROM THE INTRODUCTION OF NEW INTERSPECIES HYBRIDS OF GRAPEVINES WHICH ARE QUITE POPULAR DUE TO THEIR HIGH RESISTANCE TO FUNGAL DISEASES AND LOWER TEMPERATURE. HOWEVER, THE IMPACT OF ROOTSTOCKS, COMMON IN VINE CULTIVATION, IS LITTLE TO NOT KNOWN, WHICH MAKES SETTING UP VINEYARDS A CHALLENGE. THIS STUDY AIMED TO EVALUATE THE EFFECT OF THE …	BREEDING & GENETICS	OWN ROOT; ROOTSTOCK; NUMBER OF BERRIES; BERRY WEIGHT; EXTRACT; YIELD	CABERNET-SAUVIGNON; FRUIT COMPOSITION; BUD HARDINESS; PERFORMANCE; QUALITY; GROWTH; GRAPE; HYBRIDS; SEASON; CANE	10.3390/app12147293	ARTICLE	ENGLISH	MDPI	APPLIED SCIENCES-BASEL	WOS:000833658700001
2022	PLENET, DANIEL;BORG, JULIE;BARRA, QUENTIN;BUSSI, CLAUDE;GOMEZ, LAURENT;MEMAH, MOHAMED-MAHMOUD;LESCOURRET, FRANCOISE;VERCAMBRE, GILLES	NET PRIMARY PRODUCTION AND CARBON BUDGET IN PEACH ORCHARDS UNDER CONVENTIONAL AND LOW INPUT MANAGEMENT SYSTEMS	FRUIT TREE ORCHARDS ARE AN IMPORTANT LAND-USE TYPE IN THE MEDITERRANEAN REGIONS DESPITE LIMITED INFORMATION ON THEIR POTENTIAL ROLE AS CARBON SINKS TO MITIGATE CLIMATE CHANGE AND THEIR CAPACITY TO STORE SOIL ORGANIC CARBON (SOC). THE OBJECTIVE OF THIS STUDY WAS TO EVALUATE THE ABILITY OF PEACH ORCHARDS (PRUNUS PERSICA (L.) BATSCH) TO FIX AND ACCUMULATE CARBON (C) IN THREE CONTRASTING MANAGEMENT S…	SUSTAINABLE AGRICULTURE	BIOMASS PRODUCTION; CARBON SEQUESTRATION; LOW INPUT SYSTEM; NET ECOSYSTEM CARBON BALANCE, NET ECOSYSTEM; PRODUCTION; SOIL ORGANIC CARBON	ECOSYSTEM SERVICES; MEDITERRANEAN OLIVE; CROPPING SYSTEMS; ORGANIC-CARBON; DRY-MATTER; FRUIT TREE; DYNAMICS; GROWTH; IRRIGATION; ALLOCATION	10.1016/j.eja.2022.126578	ARTICLE	ENGLISH	ELSEVIER	EUROPEAN JOURNAL OF AGRONOMY	WOS:000835182600003
2022	DONG, ZHAOKE;HE, YITONG;REN, YONGLIN;WANG, GUANJIN;CHU, DONG	SEASONAL AND YEAR-ROUND DISTRIBUTIONS OF <I>BACTROCERA DORSALIS</I> (HENDEL) AND ITS RISK TO TEMPERATE FRUITS UNDER CLIMATE CHANGE	SIMPLE SUMMARY THE ORIENTAL FRUIT FLY BACTROCERA DORSALIS (HENDEL) IS A PEST SPECIES IN THE TEPHRITIDAE FAMILY THAT DAMAGES MANY FRUITS AND VEGETABLES. DISPERSAL OF B. DORSALIS IS MEDIATED BY HUMAN ACTIVITIES (E.G., TRADE) AND CLIMATE CHANGE, AND IT CAN CAUSE SERIOUS DAMAGE TO CROPS IN NEWLY INVADED REGIONS. PREVIOUS STUDIES MAINLY FOCUSED ON THE AREAS POTENTIALLY SUITABLE FOR YEAR-ROUND REPRODUC…	RESPONSES TO ENVIRONMENTAL CONDITIONS	BACTROCERA DORSALIS; INVASIVE PESTS; POTENTIAL DISTRIBUTION; RISK ASSESSMENT; EARLY PREDICTION	POTENTIAL GEOGRAPHICAL-DISTRIBUTION; BIOLOGICAL INVASIONS; MODELS; FLY; DIPTERA; THREAT; BIAS	10.3390/insects13060550	ARTICLE	ENGLISH	MDPI	INSECTS	WOS:000817436900001
2022	REZAEI, YOUSEF KALAJ;ZUDE-SASSE, MANUELA;HERPPICH, WERNER B.	SEASONAL CHANGES IN DENDROMETER-DERIVED STEM VARIATION IN APPLE TREES GROWN IN TEMPERATE CLIMATE	STUDIES OF DAILY CHANGES IN TREE TRUNK DIAMETER PROVIDE VALUABLE INFORMATION CONCERNING GROWTH PATTERNS AND THEIR RELATIONSHIPS WITH VARYING ENVIRONMENTAL CONDITIONS. TO DATE, VERY FEW EXPERIMENTS WITH FRUIT TREES EVALUATED THE EFFECTS OF CLIMATE VARIATION ON TRUNK SHRINKAGE AND THE DURATION OF THE CONTRACTION AND RECOVERY PHASES AND OF GROWTH. IN THIS STUDY, ELEC-TRONIC DENDROMETERS CONTINUOUSLY…	RESPONSES TO ENVIRONMENTAL CONDITIONS	MAXIMUM DAILY SHRINKAGE; PHASE DURATION; CONTRACTION; RECOVERY; STEM RADIAL INCREMENT	DAILY TRUNK SHRINKAGE; HIGH-RESOLUTION ANALYSIS; SAP FLOW; WATER-STRESS; DIAMETER VARIATIONS; DEFICIT-IRRIGATION; RADIAL VARIATION; PLANT WATER; PATTERNS; DROUGHT	10.31545/intagr/152037	ARTICLE	ENGLISH	POLISH ACAD SCIENCES, INST AGROPHYSICS	INTERNATIONAL AGROPHYSICS	WOS:000851320800001
2022	PANOZZO, ANNA;HUANG, HSIN-YA;BERNAZEAU, BRUNO;MEUNIER, FLORENCE;TURC, OLIVIER;DUPONNOIS, ROBIN;PRIN, YVES;VAMERALI, TEOFILO;DESCLAUX, DOMINIQUE	IMPACT OF OLIVE TREES ON THE MICROCLIMATIC AND EDAPHIC ENVIRONMENT OF THE UNDERSTOREY DURUM WHEAT IN AN ALLEY ORCHARD OF THE MEDITERRANEAN AREA	IN THE CURRENT CONTEXT OF CLIMATE CHANGE, THE IMPACT OF TREES IN AGROFORESTRY SYSTEMS IS EXPECTED TO MITIGATE WATER AND HEAT STRESSES, PARTICULARLY IN SEMI-ARID ENVIRONMENTS. WITHIN THIS FRAMEWORK, IN A TWO-YEAR TRIAL CONDUCTED AT INRAE IN SOUTHERN FRANCE, THE DYNAMICS OF MICROCLIMATIC PARAMETERS AND THE EDAPHIC ENVIRONMENT OF DURUM WHEAT WERE INVESTIGATED UNDER A YEARLY-PRUNED (AF) AND A NEVER-P…	SUSTAINABLE AGRICULTURE	INTERCROPPING; AGROFORESTRY; PAR; AIR TEMPERATURE; WATER CONSERVATION; ARBUSCULAR MYCORRHIZAL FUNGI	EUROPEAN AGROFORESTRY SYSTEMS; DEFINING COMPETITION VECTORS; CLIMATE-CHANGE; ECOSYSTEM SERVICES; CROPPING SYSTEM; TEMPERATE AGROFORESTRY; ENHANCE BIODIVERSITY; LIGHT AVAILABILITY; CEREAL PRODUCTION; MIDWESTERN USA	10.3390/agronomy12020527	ARTICLE	ENGLISH	MDPI	AGRONOMY-BASEL	WOS:000761435200001
2022	SHURYGIN, BORIS;KONYUKHOV, IVAN;KHRUSCHEV, SERGEI;SOLOVCHENKO, ALEXEI	NON-INVASIVE PROBING OF WINTER DORMANCY VIA TIME-FREQUENCY ANALYSIS OF INDUCED CHLOROPHYLL FLUORESCENCE IN DECIDUOUS PLANTS AS EXEMPLIFIED BY APPLE (<I>MALUS</I> X <I>DOMESTICA</I> BORKH.)	DORMANCY IS A PHYSIOLOGICAL STATE THAT CONFERS WINTER HARDINESS TO AND ORCHESTRATES PHENOLOGICAL PHASE PROGRESSION IN TEMPERATE PERENNIAL PLANTS. WEATHER FLUCTUATIONS CAUSED BY CLIMATE CHANGE INCREASINGLY DISTURB DORMANCY ONSET AND RELEASE IN PLANTS INCLUDING TREE CROPS, CAUSING ABERRANT GROWTH, FLOWERING AND FRUITING. RESEARCH IN THIS FIELD SUFFERS FROM THE LACK OF AFFORDABLE NON-INVASIVE METHOD…	RESPONSES TO ENVIRONMENTAL CONDITIONS	CHILLING REQUIREMENT; CHLOROPHYLL FLUORESCENCE; NON-PHOTOCHEMICAL QUENCHING; PAM; PHOTOPROTECTION; STRESS RESILIENCE; WINTER DORMANCY	PHOTOSYNTHETIC ELECTRON-TRANSPORT; PREDICTION MODEL; GROWTH CESSATION; TEMPERATE FRUIT; A FLUORESCENCE; BUD BREAK; PHOTOPERIOD; INDUCTION; APPARATUS; HARDINESS	10.3390/plants11212811	ARTICLE	ENGLISH	MDPI	PLANTS-BASEL	WOS:000881501300001
2022	ABOU-SAAID, OMAR;EL YAACOUBI, ADNANE;MOUKHLI, ABDELMAJID;EL BAKKALI, AHMED;OULBI, SARA;DELALANDE, MAGALIE;FARRERA, ISABELLE;KELNER, JEAN-JACQUES;LOCHON-MENSEAU, SYLVIA;EL MODAFAR, CHERKAOUI;ZAHER, HAYAT;KHADARI, BOUCHAIB	STATISTICAL APPROACH TO ASSESS CHILL AND HEAT REQUIREMENTS OF OLIVE TREE BASED ON FLOWERING DATE AND TEMPERATURES DATA: TOWARDS SELECTION OF ADAPTED CULTIVARS TO GLOBAL WARMING	DELINEATING CHILLING AND FORCING PERIODS IS ONE OF THE CHALLENGING TOPICS IN UNDERSTANDING HOW TEMPERATURES DRIVE THE TIMING OF BUDBURST AND BLOOM IN FRUIT TREE SPECIES. HERE, WE INVESTIGATED THIS QUESTION ON OLIVE TREES, USING FLOWERING DATA COLLECTED OVER SIX YEARS ON 331 CULTIVARS IN THE WORLDWIDE COLLECTION OF MARRAKECH, MOROCCO. USING A PARTIAL LEAST SQUARES APPROACH ON A LONG-TERM PHENOLOGY…	PREDICTION MODELS	OLEA EUROPAEA L; FLOWERING DATA; PARTIAL LEAST SQUARES REGRESSION; DYNAMIC MODEL; CHILL REQUIREMENTS; CLIMATE CHANGE; MEDITERRANEAN FRUIT TREE; ADAPTED CULTIVARS	FRUIT-TREES; PHENOLOGICAL MODELS; DORMANCY RELEASE; CLIMATE-CHANGE; SWEET CHERRY; BUD DORMANCY; PREDICT; IDENTIFICATION; NUMBER; TIME	10.3390/agronomy12122975	ARTICLE	ENGLISH	MDPI	AGRONOMY-BASEL	WOS:000902091900001
2022	LORITE, I. J.;CABEZAS, J. M.;RUIZ-RAMOS, M.;DE LA ROSA, R.;SORIANO, M. A.;LEON, L.;SANTOS, C.;GABALDON-LEAL, C.	ENHANCING THE SUSTAINABILITY OF MEDITERRANEAN OLIVE GROVES THROUGH ADAPTATION MEASURES TO CLIMATE CHANGE USING MODELLING AND SURFACES	SOME ADAPTATION MEASURES IN RESPONSE TO THE SEVERE IMPACTS OF CLIMATE CHANGE ON MEDITERRANEAN OLIVE ORCHARDS WERE EVALUATED UNDER A WIDE RANGE OF WEATHER CONDITIONS. FOR THIS TASK, A DECISION SUPPORT SYSTEM FOR IMPROVING RESOURCES MANAGEMENT BY THE INTEGRATION OF THE ADAPTAOLIVE SIMULATION MODEL, PERTURBED CLIMATE AND IMPACT AND ADAPTATION RESPONSE SURFACES FOR THE MODEL OUTPUT ANALYSIS WAS DEVEL…	PREDICTION MODELS	RESOURCES MANAGEMENT; CROP MODELLING; IRRIGATION; ORCHARD DENSITY; CROP PHENOLOGY	OLEA-EUROPAEA L.; DEFICIT IRRIGATION; RESPONSE SURFACES; IMPACT; TREES; WATER; GROWTH; YIELD; WHEAT; CO2	10.1016/j.agrformet.2021.108742	ARTICLE	ENGLISH	ELSEVIER	AGRICULTURAL AND FOREST METEOROLOGY	WOS:000820692200002
2022	KOURGIALAS, NEKTARIOS N.;PSARRAS, GEORGIOS;MORIANOU, GIASEMI;PISINARAS, VASSILIOS;KOUBOURIS, GEORGIOS;DIGALAKI, NEKTARIA;MALLIARAKI, STELLA;AGGELAKI, KATERINA;MOTAKIS, GEORGIOS;ARAMPATZIS, GEORGE	GOOD AGRICULTURAL PRACTICES RELATED TO WATER AND SOIL AS A MEANS OF ADAPTATION OF MEDITERRANEAN OLIVE GROWING TO EXTREME CLIMATE-WATER CONDITIONS	DESPITE THE FACT THAT THE OLIVE TREE IS ONE OF THE BEST-ADAPTED SPECIES IN MEDITERRANEAN HYDROCLIMATE CONDITIONS, CLIMATE EXTREMES IMPOSE NEGATIVE EFFECTS ON OLIVE FRUIT SET AND DEVELOPMENT AND SUBSEQUENTLY ON CROP YIELD. CONSIDERING THAT THE FREQUENCY OF CLIMATE EXTREMES IS INCREASING IN THE LAST YEARS DUE TO CLIMATE CHANGE, GOOD AGRICULTURAL PRACTICES (GAPS) HAVE TO BE APPLIED IN ORDER TO MITIG…	WATER MANAGEMENT	OLIVE TREES; AGRICULTURAL PRACTICES; WATER EFFICIENCY; CROP YIELD	PARTICLE FILM; DEFICIT IRRIGATION; USE EFFICIENCY; PRODUCTIVITY; MANAGEMENT; INDICATORS; DROUGHT; CROPS	10.3390/su142013673	ARTICLE	ENGLISH	MDPI	SUSTAINABILITY	WOS:000873661800001
2022	LULANE, E. B.;DZIKITI, S.;VOLSCHENK, T.;LOTZE, E.;MIDGLEY, S. J. E.	QUANTIFYING WATER SAVING BENEFITS OF FIXED WHITE PROTECTIVE NETTING IN IRRIGATED APPLE ORCHARDS UNDER MEDITERRANEAN-TYPE CLIMATE CONDITIONS IN SOUTH AFRICA	APPLE (MALUS DOMESTICA BORKH.) PRODUCERS ARE INCREASINGLY USING NETS TO ADDRESS CLIMATE AND PEST-RELATED CHAL-LENGES. IN THE WATER-SCARCE WESTERN CAPE REGION OF SOUTH AFRICA, ALL COMMERCIAL APPLE ORCHARDS ARE IRRIGATED. BASED ON LIMITED INFORMATION ON TREE WATER RELATIONS UNDER PROTECTIVE NETS, WE HYPOTHESISED THAT SIGNIFICANT WATER SAVINGS AND IMPROVEMENTS IN CROP WATER PRODUCTIVITY COULD BE ACH…	WATER MANAGEMENT	CROP COEFFICIENTS; CROP WATER PRODUCTIVITY; EVAPOTRANSPIRATION; SOIL WATER BALANCE; TRANSPIRATION	YOUNG LEMON TREES; FRUIT-QUALITY; GAS-EXCHANGE; SAP FLOW; CANOPY CONDUCTANCE; USE EFFICIENCY; CITRUS TREES; HAIL NETS; MICROCLIMATE; GROWTH	10.1016/j.scienta.2022.111439	ARTICLE	ENGLISH	ELSEVIER	SCIENTIA HORTICULTURAE	WOS:000891306300005
2022	KOWALCZYK, BARBARA ANNA;BIENIASZ, MONIKA;KOSTECKA-GUGALA, ANNA	FLOWERING BIOLOGY OF SELECTED HYBRID GRAPE CULTIVARS UNDER TEMPERATE CLIMATE CONDITIONS	CLIMATE CHANGE IS BEING FELT IN ALL VINEYARDS AROUND THE WORLD, OPENING UP NEW PERSPECTIVES FOR REGIONS WITH A GROWING WINEMAKING INDUSTRY. IN THIS STUDY, 11 HYBRID GRAPEVINES GROWN IN COLD CLIMATES WERE ASSESSED IN TERMS OF FLOWERING BIOLOGY AND POLLINATION EFFICIENCY. THE FLOWERS WERE EVALUATED FOR THE NUMBER OF ANTHERS AND POLLEN GRAINS IN THE FLOWER; POLLEN VIABILITY AND POLLEN GRAIN SIZE, TH…	RESPONSES TO ENVIRONMENTAL CONDITIONS	NUMBER GRAINS; POLLEN VIABILITY; POLLEN SIZE; OVULE; PISTILS; STIGMA RECEPTIVITY; SEEDS; GRAPE CULTIVARS; FRUIT QUALITY	VITIS-VINIFERA L.; VINE WATER STATUS; CV PINOT-NOIR; POLLEN VIABILITY; POLLINATION; PHENOLOGY; QUALITY; FEATURES; STIGMA; WINE	10.3390/agriculture12050655	ARTICLE	ENGLISH	MDPI	AGRICULTURE-BASEL	WOS:000802564700001
2022	MIGNARD, PIERRE;BEGUERIA, SANTIAGO;GIMENEZ, ROSA;FONT I FORCADA, CAROLINA;REIG, GEMMA;ANGELES MORENO, MARIA	EFFECT OF GENETICS AND CLIMATE ON APPLE SUGARS AND ORGANIC ACIDS PROFILES	APPLE IS WIDELY CULTIVATED IN TEMPERATE REGIONS. THE BENEFICIAL PROPERTIES OF APPLE FOR PREVENTING SEVERAL ILLNESSES ARE WIDELY KNOWN. NEVERTHELESS, QUALITATIVE VARIABLES SUCH AS SWEETNESS OR SOURNESS MAY INFLUENCE CONSUMER SATISFACTION; THEY ARE CRITICAL FACTORS FOR FRUIT CONSUMPTION AND ESSENTIAL IN PLANT BREEDING. IN THE PRESENT WORK, 155 APPLE ACCESSIONS WERE ASSESSED DURING FIVE CONSECUTIVE …	BREEDING & GENETICS	MALUS X DOMESTICA BORKH; FRUIT QUALITY; TEMPERATURE; SOLAR RADIATION; HPLC; FRUCTOSE; SORBITOL; MALIC ACID	PHENOTYPIC DIVERSITY; FRUIT; SPANISH; METABOLISM; CULTIVAR; PEACH; SORBITOL; REGIONS; QUALITY; PEEL	10.3390/agronomy12040827	ARTICLE	ENGLISH	MDPI	AGRONOMY-BASEL	WOS:000786306000001
2022	GUTIERREZ-GAMBOA, GASTON;GUERRERO-MENDEZ, MARIO;ARAYA-ALMAN, MIGUEL;VERDUGO-VASQUEZ, NICOLAS;VALDES-GOMEZ, HECTOR;ACEVEDO-OPAZO, CESAR	SUNSCREEN BASED ON DICARBOXYLIC ACID SALTS APPLICATIONS TO BLUEBERRIES (<I>VACCINIUM CORYMBOSUM</I> L.) PLANTS: EFFECTS ON WATER STRESS TOLERANCE AND PRODUCTIVITY	BACKGROUND: RECENTLY, ANTITRANSPIRANT OR RADIATION-REFLECTIVE PRODUCTS HAVE BEEN STUDIED IN SEVERAL CROPS TO MITIGATE THE NEGATIVE EFFECTS OF GLOBAL WARMING IN MEDITERRANEAN CLIMATES. NEVERTHELESS, TO OUR KNOWLEDGE, THERE IS A SCARCE AVAILABILITY OF INFORMATION STUDYING THEIR EFFECTS ON BLUEBERRIES AND MUCH LESS FROM APPLICATIONS OF SUNSCREENS ELABORATED BASED ON A MIXTURE OF DICARBOXYLIC ACIDS. …	WATER MANAGEMENT	ANTITRANSPIRANTS; GLOBAL WARMING; HIGHBUSH BLUEBERRY; DUKE; STAR	PARTICLE FILM TECHNOLOGY; USE EFFICIENCY; FRUIT-QUALITY; KAOLIN; GRAPEVINE; GROWTH; YIELD; PHOTOSYNTHESIS; MANAGEMENT; PHYSIOLOGY	10.3390/horticulturae8020095	ARTICLE	ENGLISH	MDPI	HORTICULTURAE	WOS:000865429500001
2022	MOREIRA DA SILVA, MANUELA;RESENDE, FLAVIA C.;FREITAS, BARBARA;ANIBAL, JAIME;MARTINS, ANTONIO;DUARTE, AMILCAR	URBAN WASTEWATER REUSE FOR CITRUS IRRIGATION IN ALGARVE, PORTUGAL-ENVIRONMENTAL BENEFITS AND CARBON FLUXES	WATER SCARCITY IS INCREASING IN THE MEDITERRANEAN AND ALTERNATIVE SOURCES OF WATER ARE NEEDED TO MEET FOOD PRODUCTION NEEDS, PROTECT THE ENVIRONMENT AND REDUCE THE EFFECTS OF CLIMATE CHANGE. CURRENTLY, MANY URBAN WASTEWATER TREATMENT PLANTS (WWTP) PRODUCE HIGH VOLUMES OF TREATED EFFLUENTS WHICH CAN BE AN ALTERNATIVE SOURCE OF WATER FOR AGRICULTURE IRRIGATION, SINCE THEY FULFILL THE QUALITY REQUIR…	WATER MANAGEMENT	CARBON EMISSIONS; CITRUS IRRIGATION; ENVIRONMENTAL PROTECTION; SUSTAINABLE AGRICULTURE; WATER REUSE	NITROUS-OXIDE EMISSIONS; SOIL; MANAGEMENT; SYSTEMS; N2O	10.3390/su141710715	ARTICLE	ENGLISH	MDPI	SUSTAINABILITY	WOS:000851735900001
2022	LEMPE, JANNE;PEIL, ANDREAS;FLACHOWSKY, HENRYK	TIME-RESOLVED ANALYSIS OF CANDIDATE GENE EXPRESSION AND AMBIENT TEMPERATURE DURING BUD DORMANCY IN APPLE	WINTER DORMANCY - A PERIOD OF LOW METABOLIC ACTIVITY AND NO VISIBLE GROWTH - APPEARS AS AN ADAPTATION TO HARSH WINTER CONDITIONS AND CAN BE DIVIDED INTO DIFFERENT PHASES. IT IS TIGHTLY CONTROLLED BY ENVIRONMENTAL CUES, WITH AMBIENT TEMPERATURE PLAYING A MAJOR ROLE. DURING ENDODORMANCY, A CULTIVAR-SPECIFIC AMOUNT OF COLD NEEDS TO BE PERCEIVED, AND DURING ECODORMANCY, HEAT HOURS ACCUMULATE BEFORE B…	BREEDING & GENETICS	APPLE; DORMANCY; TEMPERATURE; DAM GENES; ENDODORMANCY; ECODORMANCY	TRANSCRIPTION FACTOR GENE; CHILLING REQUIREMENT; GROWTH CESSATION; MEDIATED CONTROL; TREES; PHOTOPERIOD; RELEASE; PHENOLOGY; LOCUS; CROPS	10.3389/fpls.2021.803341	ARTICLE	ENGLISH	FRONTIERS MEDIA SA	FRONTIERS IN PLANT SCIENCE	WOS:000749863100001
2022	LYKHOLAT, Y. V.;RABOKON, A. M.;BLUME, R. YA.;KHROMYKH, N. O.;DIDUR, O. O.;SAKHAROVA, V. H.;KABAR, A. M.;PIRKO, YA. V.;BLUME, YA. B.	CHARACTERIZATION OF Β-TUBULIN GENES IN <I>PRUNUS PERSICA</I> AND <I>PRUNUS DULCIS</I> FOR FINGERPRINTING OF THEIR INTERSPECIFIC HYBRIDS	PEACH IS ONE OF THE MOST IMPORTANT FRUIT CROPS, AND ITS CULTIVATION OCCUPIES THE THIRD LARGEST AREA AMONG ALL FRUIT CROPS GROWN IN THE TEMPERATE CLIMATE ZONE. CULTIVATION OF THIS CROP UNDER LESS FAVORABLE CLIMATE CONDITIONS WOULD REQUIRE THE CREATION OF NEW RESISTANT GENOTYPES VIA INTRA- OR INTERSPECIFIC HYBRIDIZATION, INCLUDING CROSSING WITH ALMOND. EFFICIENT BREEDING OF HYBRIDS AND THEIR LONG-T…	BREEDING & GENETICS	PEACH; ALMOND; INTERSPECIFIC HYBRIDS; GENOTYPING; INTRON LENGTH POLYMORPHISM; TUBULIN GENES; RESISTANCE TO PATHOGENS	ALPHA-TUBULIN; POLYMORPHISM TBP; ALIGNMENT; VARIABILITY; EXPRESSION; DIVERSITY; SEQUENCE; DISTANCE; MARKERS; FAMILY	10.3103/S009545272206007X	ARTICLE	ENGLISH	PLEIADES PUBLISHING INC	CYTOLOGY AND GENETICS	WOS:000889544000001
2022	IOVANE, MAURIZIO;IZZO, LUIGI GENNARO;CIRILLO, AURORA;ROMANO, LEONE ERMES;DI VAIO, CLAUDIO;ARONNE, GIOVANNA	FLOWERING AND POLLEN RESILIENCE TO HIGH TEMPERATURE OF APRICOT CULTIVARS	PRUNUS ARMENIACA L. IS WIDELY CULTIVATED IN THE MEDITERRANEAN AREA INCLUDING SOUTHERN ITALY WHERE LOCAL CULTIVARS ARE RECOGNIZED FOR THEIR EXCELLENT QUALITY. GRADUAL WARMING AND ABRUPT VARIATIONS OF SEASONAL TEMPERATURES ARE EXPECTED TO SIGNIFICANTLY IMPACT THE MEDITERRANEAN AREA WITH POTENTIAL IMPLICATIONS ON MANY CROPS INCLUDING APRICOT. IN THIS SCENARIO, THE IDENTIFICATION OF PHYSIOLOGICAL PRO…	BREEDING & GENETICS	CLIMATE CHANGE; EFFECTIVE POLLINATION PERIOD; FLOWERING PHENOLOGY; POLLEN GERMINATION; POLLEN VIABILITY; PRUNUS ARMENIACA L	TUBE GROWTH; RELATIVE-HUMIDITY; FRUIT-SET; GERMINATION; PHENOLOGY; VIABILITY; RESPONSES; VARIABILITY; TREES; BLOOM	10.1016/j.scienta.2022.111261	ARTICLE	ENGLISH	ELSEVIER	SCIENTIA HORTICULTURAE	WOS:000814683200001
2022	KENDALL, AIDAN;MILES, CAROL A.;ALEXANDER, TRAVIS R.;SCHEENSTRA, EDWARD;LAHUE, GABRIEL T.	REDUCED IRRIGATION DURING ORCHARD ESTABLISHMENT CONSERVES WATER AND MAINTAINS YIELD FOR THREE CIDER APPLE CULTIVARS	IRRIGATION WATER PRODUCTIVITY IS A PRIORITY FOR SUSTAINABLE ORCHARD MANAGEMENT AS WATER RESOURCES BECOME MORE LIMITING. THIS STUDY EVALUATED REDUCED IRRIGATION (RI) AS A MANAGEMENT STRATEGY FOR CIDER APPLE (MALUS DOMESTICA BORKH.) PRODUCTION IN 2019 AND 2020 IN NORTHWESTERN WASHINGTON, WHICH HAS A MEDITERRANEAN CLIMATE AND AVERAGES 14.1 CM OF PRECIPITATION FROM JUNE TO SEPTEMBER. RI WAS EVALUATED…	WATER MANAGEMENT	DABINETT; FRUIT QUALITY; GOLDEN RUSSET; IRRIGATION SCHEDULING; PORTER'S PERFECTION; STEM WATER POTENTIAL	REGULATED DEFICIT IRRIGATION; BRAEBURN APPLE; FRUIT-QUALITY; SENSITIVE INDICATOR; TREE GROWTH; CROP LOAD; RESPONSES; PRODUCTIVITY; COEFFICIENT; SIZE	10.21273/HORTSCI16252-21	ARTICLE	ENGLISH	AMER SOC HORTICULTURAL SCIENCE	HORTSCIENCE	WOS:000741363400014
2022	SANCHEZ-NAVARRO, VIRGINIA;SHAHROKH, VAJIHE;MARTINEZ-MARTINEZ, SILVIA;ACOSTA, JOSE A.;ALMAGRO, MARIA;MARTINEZ-MENA, MARIA;BOIX-FAYOS, CAROLINA;DIAZ-PEREIRA, ELVIRA;ZORNOZA, RAUL	PERENNIAL ALLEY CROPPING CONTRIBUTES TO DECREASE SOIL CO<SUB>2</SUB> AND N<SUB>2</SUB>O EMISSIONS AND INCREASE SOIL CARBON SEQUESTRATION IN A MEDITERRANEAN ALMOND ORCHARD	THE IMPLEMENTATION OF ALLEY CROPPING IN ORCHARDS CAN BE A SUSTAINABLE STRATEGY TO INCREASE FARM PRODUCTIVITY BY CROP DIVERSIFICATION AND CONTRIBUTE TO CLIMATE CHANGE MITIGATION. IN THIS RESEARCH, WE EVALUATED THE SHORT-TERM EFFECT OF ALLEY CROPPING WITH REDUCED TILLAGE ON SOIL CO2 AND N2O EMISSIONS AND SOIL TOTAL ORGANIC CARBON (TOC) IN AN ALMOND ORCHARD UNDER MEDITERRANEAN RAINFED CONDITIONS. WE…	SUSTAINABLE AGRICULTURE	INTERCROPPING; CO2 EMISSIONS; N2O EMISSIONS; SOIL CARBON SEQUESTRATION; THYME; CAPER	NITROUS-OXIDE; GAS EMISSIONS; TILLAGE; MANAGEMENT; RESIDUES; YIELD; SINKS	10.1016/j.scitotenv.2022.157225	ARTICLE	ENGLISH	ELSEVIER	SCIENCE OF THE TOTAL ENVIRONMENT	WOS:000831594200013
2022	FERNANDEZ, EDUARDO;SCHIFFERS, KATJA;URBACH, CARSTEN;LUEDELING, EIKE	UNUSUALLY WARM WINTER SEASONS MAY COMPROMISE THE PERFORMANCE OF CURRENT PHENOLOGY MODELS - PREDICTING BLOOM DATES IN YOUNG APPLE TREES WITH PHENOFLEX	PHENOLOGY MODELS ARE CRUCIAL TOOLS FOR ASSESSING CLIMATE CHANGE IMPACTS IN FORESTRY, ECOLOGY AND AGRICULTURE. SUCH MODELS ARE TYPICALLY CALIBRATED WITH OBSERVATIONAL OR EXPERIMENTAL DATA AND VALIDATED WITH A SET OF INDE-PENDENT OBSERVATIONS. WHILE THERE HAVE BEEN EXTENSIVE DISCUSSIONS ABOUT VALIDATION APPROACHES, SYSTEMATIC STUDIES ASSESSING THE EFFECTS OF THE CALIBRATION DATA ON THE PREDICTIVE P…	PREDICTION MODELS	CHILL REQUIREMENT; HEAT REQUIREMENT; TREE DORMANCY; MALUS DOMESTICA; TEMPERATE TREES; FLOWERING	CHILL OVERLAP MODEL; TEMPERATURE-DEPENDENCE; DORMANCY BREAKING; FRUIT-TREES; CLIMATE; ENDODORMANCY; RESPONSES; PLANTS; REQUIREMENTS; BUDBURST	10.1016/j.agrformet.2022.109020	ARTICLE	ENGLISH	ELSEVIER	AGRICULTURAL AND FOREST METEOROLOGY	WOS:000808571300001
2022	GRILLAKIS, MANOLIS G.;KAPETANAKIS, EVANGELOS G.;GOUMENAKI, ELENI	CLIMATE CHANGE IMPLICATIONS FOR OLIVE FLOWERING IN CRETE, GREECE: PROJECTIONS BASED ON HISTORICAL DATA	CLIMATE CHANGE IS EXPECTED TO POSE MAJOR CHALLENGES FOR OLIVE CULTIVATION IN MANY MEDITERRANEAN COUNTRIES. PREDICTING THE DEVELOPMENT PHASES OF OLIVE TREES IS IMPORTANT FOR AGRONOMIC MANAGEMENT PURPOSES TO FORESEE FUTURE CLIMATE IMPACT AND PROACTIVELY ACT TOWARD ADAPTATION AND MITIGATION STRATEGIES. IN THIS STUDY, A STATISTICAL MODEL WAS DEVELOPED BASED ON WINTER CHILL ACCUMULATION AND, IN SEQUEN…	PREDICTION MODELS	CLIMATE CHANGE; CHILL PORTIONS; DYNAMIC MODEL; GROWING DEGREE HOURS; MEDITERRANEAN REGION; OLEA EUROPAEA	BIAS CORRECTION; TEMPERATURE-DEPENDENCE; CHILLING ACCUMULATION; DORMANCY BREAKING; CHANGE IMPACTS; TREES; FRUIT; RELEASE; SPAIN; MODEL	10.1007/s10584-022-03462-4	ARTICLE	ENGLISH	SPRINGER	CLIMATIC CHANGE	WOS:000885433300001
2022	GONZALEZ-ROSADO, MANUEL;PARRAS-ALCANTARA, LUIS;AGUILERA-HUERTAS, JESUS;LOZANO-GARCIA, BEATRIZ	NO-TILLAGE DOES NOT ALWAYS STOP THE SOIL DEGRADATION IN RELATION TO AGGREGATION AND SOIL CARBON STORAGE IN MEDITERRANEAN OLIVE ORCHARDS	INTENSIVE TILLAGE (CT) APPLICATION IN MEDITERRANEAN OLIVE ORCHARDS HAS THREATENED SOIL QUALITY AND LED TO SOIL DEGRADATION. NO TILLAGE WITH BARE SOIL (NT+H) HAS BEEN CONSIDERED AS AN ALTERNATIVE PRACTICE TO THIS MANAGEMENT SYSTEM; HOWEVER, THERE ARE DISCREPANCIES IN THE LITERATURE ON THE RESULTS OF THE APPLICATION OF THIS PRACTICE. OUR MAIN OBJECTIVE WAS TO ASSESS THE IMPACT OF CONTINUOUS TILLAGE…	SUSTAINABLE AGRICULTURE	LONG-TERM NO TILL; AGGREGATE STABILITY; AGGREGATE-ASSOCIATED C; SOIL ORGANIC CARBON PRESERVATION CAPACITY	TERM CONSERVATION TILLAGE; CLIMATE-CHANGE MITIGATION; ORGANIC-CARBON; RESIDUE MANAGEMENT; STABILITY; IMPACT; MATTER; NITROGEN; SYSTEMS; WATER	10.3390/agriculture12030407	ARTICLE	ENGLISH	MDPI	AGRICULTURE-BASEL	WOS:000775506800001
2022	OUNI, SAMIHA;NOGUERA-ARTIAGA, LUIS;CARBONELL-BARRACHINA, ANGEL;OUERGHUI, IMEN;JENDOUBI, FADWA;RHOUMA, ALI;CHELLI-CHAABOUNI, AZZA	CULTIVAR AND ROOTSTOCK EFFECTS ON GROWTH, YIELD AND NUT QUALITY OF PISTACHIO UNDER SEMI-ARID CONDITIONS OF SOUTH MEDITERRANEAN	PISTACHIO (PISTACIA VERA L.) CULTIVATION UNDER RAINFED CONDITIONS OF THE SOUTH MEDITERRANEAN HAS NOT BEEN STUDIED IN DEPTH. UNDER CHANGING CLIMATE CONDITIONS, KNOWLEDGE OF CULTIVAR AND ROOTSTOCK PERFORMANCES ALLOWS FOR THE OPTIMAL USE OF GENETIC RESOURCES TO IMPROVE YIELD AND NUT QUALITY. THIS STUDY AIMED TO EVALUATE GROWTH, YIELD, AND FRUIT CHARACTERISTICS OF 'MATEUR' AND 'ACHOURI' PISTACHIO CUL…	BREEDING & GENETICS	PISTACIA VERA; YIELDS; FRUIT CHARACTERISTICS; PISTACHIO OIL; RAINFED CONDITIONS	VERA L.; FRUIT-QUALITY; IRRIGATION; VARIETY; BEARING; STORAGE	10.3390/horticulturae8070606	ARTICLE	ENGLISH	MDPI	HORTICULTURAE	WOS:000833312100001
2022	LAAMARI, MALIK;BOUASBANA, MUSTAPHA SLIMANE;MAHMOUDI, RANDA	EFFECT OF CLIMATE CHANGE ON THE SPATIO-TEMPORAL DISTRIBUTION OF THE MEDITERRANEAN FRUIT FLY<I> CERATITIS</I><I> CAPITATA</I> WIEDEMANN (1824) IN ALGERIA	THIS STUDY WAS CARRIED OUT IN ORDER TO DETERMINE THE INITIAL DISTRIBUTION OF MEDITERRANEAN FRUIT FLY CERATITIS CAPITATA WIEDEMANN (1824) (DIPTERA, TEPHRIDIDAE) IN ALGERIA, THE AREA NOW OCCUPIED AND ASSESS THE ROLE OF CLIMATE CHANGE IN DETERMINING ITS CURRENT DISTRIBUTION. THE VARIOUS SURVEYS AND TRAPPING OF ADULTS INDICATE THAT IN ADDITION TO THE COASTAL, SUB-COASTAL AND ARGAN REGIONS, THIS FLY I…	RESPONSES TO ENVIRONMENTAL CONDITIONS	CLIMATE CHANGE; INITIAL AREA; RECENTLY COLONIZED AREA; TEPHRITIDAE	POPULATIONS	10.14712/23361964.2022.12	ARTICLE	ENGLISH	CHARLES UNIV, FAC MATHEMATICS & PHYSICS	EUROPEAN JOURNAL OF ENVIRONMENTAL SCIENCES	WOS:000905337400006
2022	DEL BARRIO, RICARDO ALFREDO;ORIOLI, GUSTAVO ADOLFO;BRENDEL, ANDREA SOLEDAD;LINDSTROEM, LILIA IVONE;PELLEGRINI, CECILIA NOEMI;CAMPOY, JOSE ANTONIO	PERSIAN WALNUT (<I>JUGLANS REGIA</I> L.) BUD DORMANCY DYNAMICS IN NORTHERN PATAGONIA, ARGENTINA	TEMPERATE DECIDUOUS FRUIT TREES SURVIVE WINTER TEMPERATURES BY ENTERING A DORMANT PHASE IN THEIR AERIAL MERISTEMATIC ORGANS. RELEASE FROM BUD DORMANCY OCCURS AFTER CHILL REQUIREMENTS (CR) HAVE BEEN SATISFIED, WHEREAS BUD BURST/FLOWERING FOLLOWS HEAT REQUIREMENT (HR) FULFILLMENT. THE PHYSIOLOGICAL BASIS BEHIND THESE METRICS REMAINS ELUSIVE. IN THIS STUDY, WE ARE PRESENTING THE FIRST MULTIDISCIPLIN…	RESPONSES TO ENVIRONMENTAL CONDITIONS	BUD DEVELOPMENT; BUD DORMANCY; CARBOHYDRATES; CHILL REQUIREMENT; HEAT REQUIREMENT; MICROSCOPY; NUT TREES	XYLEM PARENCHYMA CELLS; APRICOT FLOWER BUDS; PRUNUS-ARMENIACA L.; HEAT REQUIREMENTS; CHILLING REQUIREMENTS; TEMPERATE FRUIT; NECTARINE CULTIVARS; ANNUAL SHOOTS; TREES; GROWTH	10.3389/fpls.2021.803878	ARTICLE	ENGLISH	FRONTIERS MEDIA SA	FRONTIERS IN PLANT SCIENCE	WOS:000759934500001
2022	CONDE-INNAMORATO, PAULA;JOSE VILLAMIL, JUAN;SESSA, LUCIA;ZOPPOLO, ROBERTO;LEONI, CAROLINA	SUSCEPTIBILITY OF PECAN CULTIVARS TO <I>VENTURIA EFFUSA</I> IN URUGUAY	PECAN SCAB CAUSED BY VENTURIA EFFUSA IS THE MAIN CROP DISEASE AFFECTING LEAVES AND FRUITS, RESULTING IN DEFOLIATION AND YIELD AND FRUIT QUALITY LOSSES. RECENTLY, PECAN GROVES EXPANDED INTO URUGUAY, BRAZIL AND ARGENTINA, WHERE THE TEMPERATE-HUMID CLIMATE IS CONDUCIVE FOR SCAB DEVELOPMENT. CHEMICAL CONTROL IS DIFFICULT GIVEN THE HEIGHT OF ADULT TREES WHICH EXCEEDS 20 M. THEREFORE, THE STRATEGY CONS…	BREEDING & GENETICS	CARYA ILLINOINENSIS; SCAB; DISEASE SEVERITY INDEX; TOLERANT CULTIVAR; SCAB SYMPTOMS	SCAB; RESISTANCE; SEVERITY	10.1080/09670874.2022.2130467	ARTICLE	ENGLISH	TAYLOR & FRANCIS LTD	INTERNATIONAL JOURNAL OF PEST MANAGEMENT	WOS:000881844500004
2022	MESTERHAZY, ILDIKO;RAFFAI, PETER;SZALAY, LASZLO;BOZO, LASZLO;LADANYI, MARTA	ESTIMATION OF BLOOMING START WITH THE ADAPTATION OF THE UNIFIED MODEL FOR THREE APRICOT CULTIVARS (<I>PRUNUS ARMENIACA</I> L.) BASED ON LONG-TERM OBSERVATIONS IN HUNGARY (1994-2020)	THE AIM OF OUR RESEARCH WAS TO ADAPT CHUINE'S UNIFIED MODEL TO ESTIMATE THE BEGINNING OF BLOOMING OF THREE APRICOT CULTIVARS ('CEGLEDI BIBORKAJSZI', 'GONCI MAGYAR KAJSZI', AND 'ROZSAKAJSZI C.1406') IN HUNGARY IN THE TIME PERIOD 1994-2020. THE UNIFIED MODEL IS BASED ON THE COLLECTION OF CHILLING AND FORCING UNITS. THE COMPLEXITY OF THE MODEL LIES IN THE HIGH NUMBER OF PARAMETERS NECESSARY TO RUN I…	PREDICTION MODELS	APRICOT CULTIVARS; BLOOMING START; UNIFIED MODEL; SIMULATED ANNEALING; LONG-TERM OBSERVATION; CHILLING UNIT; FORCING UNIT; TEMPERATURE ACCUMULATION; ENDODORMANCY BREAK; ECODORMANCY	CLIMATE-CHANGE IMPACTS; DORMANCY RELEASE; SPRING PHENOLOGY; TEMPERATE FRUIT; FLOWERING TIME; HEAT REQUIREMENTS; WINTER CHILL; BUD DORMANCY; BUDBURST; TREES	10.3390/d14070560	ARTICLE	ENGLISH	MDPI	DIVERSITY-BASEL	WOS:000833332600001
2022	ZHANG, YUZHENG;TAN, QIUPING;WANG, NING;MENG, XIANGGUANG;HE, HUAJIE;WEN, BINBIN;XIAO, WEI;CHEN, XIUDE;LI, DONGMEI;FU, XILING;LI, LING	<I>PPMYB52</I> NEGATIVELY REGULATES PEACH BUD BREAK THROUGH THE GIBBERELLIN PATHWAY AND THROUGH INTERACTIONS WITH <I>PPMIEL1</I>	BUD DORMANCY, WHICH ENABLES DAMAGE FROM COLD TEMPERATURES TO BE AVOIDED DURING WINTER AND EARLY SPRING, IS AN IMPORTANT ADAPTIVE MECHANISM OF DECIDUOUS FRUIT TREES TO COPE WITH SEASONAL ENVIRONMENTAL CHANGES AND TEMPERATE CLIMATES. UNDERSTANDING THE REGULATORY MECHANISM OF BUD BREAK IN FRUIT TREES IS HIGHLY IMPORTANT FOR THE ARTIFICIAL CONTROL OF BUD BREAK AND THE PREVENTION OF SPRING FROST DAMAG…	BREEDING & GENETICS	PEACH; BUD BREAK; PPMYB52; PPMIEL1; ABA; GA	MADS-BOX GENES; E3 LIGASE MDMIEL1; ANTHOCYANIN ACCUMULATION; DORMANCY; EXPRESSION; TOLERANCE; STRESS; TREES; BIOSYNTHESIS; METABOLISM	10.3389/fpls.2022.971482	ARTICLE	ENGLISH	FRONTIERS MEDIA SA	FRONTIERS IN PLANT SCIENCE	WOS:000844900100001
2022	KHAMMAYOM, NAPASSAWAN;MARUYAMA, NAOKI;CHAICHANA, CHATCHAWAN	THE EFFECT OF CLIMATIC PARAMETERS ON STRAWBERRY PRODUCTION IN A SMALL WALK-IN GREENHOUSE	THE PURPOSE OF THIS STUDY WAS TO EVALUATE THE IMPACT OF DIFFERENT ENVIRONMENTAL FACTORS SUCH AS TEMPERATURE, SOLAR RADIATION, AND RELATIVE HUMIDITY ON THE QUALITY OF STRAWBERRIES IN TERMS OF THEIR SHAPE, SIZE, AND SUGAR ACCUMULATION. THE EXPERIMENT WAS CARRIED OUT IN A SMALL WALK-IN GREENHOUSE IN MATSUSAKA CITY, JAPAN. HARUNOKA STRAWBERRIES (FRAGARIA X ANANASSA DUCH.) WERE CULTIVATED FROM SEPTEMB…	RESPONSES TO ENVIRONMENTAL CONDITIONS	ENVIRONMENTAL FACTORS; STRAWBERRY QUALITY; SOLUBLE SUGAR CONTENT; STRAWBERRY CULTIVATION; TEMPERATURE DIFFERENCE	HIGH-TEMPERATURE STRESS; DEHUMIDIFICATION REQUIREMENT; PLANT-GROWTH; QUALITY; FRUITS	10.3390/agriengineering4010007	ARTICLE	ENGLISH	MDPI	AGRIENGINEERING	WOS:000779078800001
2022	YANG, JIANYING;DONG, HANGYU;HUO, ZHIGUO;WANG, PEIJUAN;YAO, SHURAN;WU, DINGRONG;MA, YUPING	THRESHOLD-BASED CHARACTERISTICS OF APRICOT FROST EXPOSURE AT YOUNG FRUIT IN THE WARM TEMPERATE ZONE, CHINA	LATE SPRING FROST STRESS IS ONE OF THE MAJOR ENVIRONMENTAL LIMITING FACTORS FOR APRICOT IN THE WARM ZONE IN CHINA. INVESTIGATION OF FROST EXPOSURE OF APRICOT IS OF PARTICULAR INTEREST FOR ESTIMATING THE FROST RISK, THUS REPRESENTING THE POTENTIAL DAMAGE FOR APRICOT PRODUCTION. IN THIS STUDY, DAILY MINIMUM TEMPERATURE (T-MIN), DISASTER AND PHENOLOGICAL DATA OF APRICOT FROM 1981 TO 2020 IN THE WARM…	PREDICTION MODELS	APRICOT; CLIMATE CHANGE; EXPOSURE; FROST THRESHOLD	WINTER-WHEAT; SPRING FROST; CLIMATE-CHANGE; DAMAGE; RISK; PHENOLOGY; IDENTIFICATION; DROUGHT; GROWTH; RICE	10.1002/joc.7313	ARTICLE	ENGLISH	WILEY	INTERNATIONAL JOURNAL OF CLIMATOLOGY	WOS:000683748300001
2022	LUO, Y.;MA, R.;BARRERA, E.;GUSELLA, G.;MICHAILIDES, T. J.	EFFECTS OF TEMPERATURE ON DEVELOPMENT OF CANKER-CAUSING PATHOGENS IN ALMOND AND PRUNE	BETWEEN 2000 AND 2020, CANKER DISEASES OF NUT AND STONE FRUIT TREES HAVE BECOME VERY WIDESPREAD AND SEVERE IN CALIFORNIA. THIS STUDY DETERMINED THE EFFECTS OF TEMPERATURE ON THE DEVELOPMENT OF CANKER-CAUSING PATHOGENS OF ALMOND AND PRUNE. FIVE PATHOGEN TAXA, BOTRYOSPHAERIA DOTHIDEA, CYTOSPORA LEUCOSTOMA, DIAPORTHE (PHOMOPSIS) NEOTHEICOLA, LASIODIPLODIA CITRICOLA, AND NEOFUSICOCCUM MEDITERRANEUM, …	RESPONSES TO ENVIRONMENTAL CONDITIONS	CLIMATE; WEATHER EFFECTS; EPIDEMIOLOGY; FRUIT; FUNGI; TREE FRUITS	BOTRYOSPHAERIA-DOTHIDEA; SUSCEPTIBILITY; DIAPORTHACEAE; MORPHOLOGY; INFECTION; PHYLOGENY; CYTOSPORA; GENUS	10.1094/PDIS-01-22-0048-RE	ARTICLE	ENGLISH	AMER PHYTOPATHOLOGICAL SOC	PLANT DISEASE	WOS:000836138100001
2022	HAMZE, LEILA M.;TRENTACOSTE, EDUARDO R.;SEARLES, PETER S.;ROUSSEAUX, M. CECILIA	SPRING REPRODUCTIVE AND VEGETATIVE PHENOLOGY OF OLIVE (<I>OLEA EUROPAEA</I> L.) CULTIVARS AT DIFFERENT AIR TEMPERATURES ALONG A LATITUDINAL-ALTITUDINAL GRADIENT IN ARGENTINA	DETAILED SPRING PHENOLOGY STUDIES ARE SCARCE IN OLIVE TREES GROWING IN NON-MEDITERRANEAN CLIMATES DESPITE CROP EXPANSION INTO NEW REGIONS IN THE LAST FEW DECADES. ADDITIONALLY, THE VEGETATIVE PHENOLOGY OF OLIVE TREES HAS BEEN LITTLE EXAMINED UNDER ANY CLIMATE CONDITIONS. THUS, THE AIMS OF THIS STUDY WERE TO: (I) EVALUATE THE TIMING OF SPRING REPRODUCTIVE AND VEGETATIVE PHENOLOGICAL STAGES AND THE…	PRODUCTION SYSTEMS	BUD OPENING; CLIMATE CHANGE; FLOWERING; FRUIT TREES; TEMPERATURE	DORMANCY RELEASE; GROWTH; TREES; IRRIGATION	10.1016/j.scienta.2022.111327	ARTICLE	ENGLISH	ELSEVIER	SCIENTIA HORTICULTURAE	WOS:000838127100005
2022	ADIBA, ATMAN;HSSAINI, LAHCEN;HADDIOUI, ABDELMAJID;HAMDANI, ANAS;RAZOUK, RACHID	BIOCHEMICAL PROPERTIES OF POMEGRANATE (<I>PUNICA GRANATUM</I> L.) JUICE AS INFLUENCED BY SEVERE WATER STRESS	THIS RESEARCH INVESTIGATES THE INFLUENCE OF TWO IRRIGATION REGIMES ON JUICE CHEMICAL AND BIOCHEMICAL CHARACTERISTICS OF ELEVEN MEDITERRANEAN POMEGRANATE (PUNICA GRANATUM L.) CULTIVARS DURING TWO CONSECUTIVE YEARS (2019-2020). CONTROL TREES WERE FULLY IRRIGATED (FI) AT 100% OF CROP EVAPOTRANSPIRATION (ETC), AND THE STRESSED ONES WERE SUBJECTED TO A SUSTAINED DEFICIT IRRIGATION (SDI) OF 50% ETC. RE…	WATER MANAGEMENT	POMEGRANATE JUICE; DROUGHT STRESS; QUALITY ATTRIBUTES; BIOCHEMICAL TRAITS; CLIMATE CHANGE	SUSTAINED DEFICIT IRRIGATION; ANTIOXIDANT CAPACITY; PHYSICOCHEMICAL PROPERTIES; AMINO-ACIDS; CV MOLLAR; FRUIT; QUALITY; CULTIVARS; COLOR; ANTHOCYANIN	10.1016/j.scienta.2022.111286	ARTICLE	ENGLISH	ELSEVIER	SCIENTIA HORTICULTURAE	WOS:000822687900001
2022	ACUNA-RODRIGUEZ, IAN S.;BALLESTEROS, GABRIEL, I;ATALA, CRISTIAN;GUNDEL, PEDRO E.;MOLINA-MONTENEGRO, MARCO A.	HARDENING BLUEBERRY PLANTS TO FACE DROUGHT AND COLD EVENTS BY THE APPLICATION OF FUNGAL ENDOPHYTES	HARSH ENVIRONMENTAL CONDITIONS DERIVED FROM CURRENT CLIMATE CHANGE TRENDS ARE AMONG THE MAIN CHALLENGES FOR AGRICULTURAL PRODUCTION WORLDWIDE. IN THE MEDITERRANEAN CLIMATIC REGION OF CENTRAL CHILE, SUDDEN OCCURRENCE OF SPRING COLD TEMPERATURES IN COMBINATION WITH WATER SHORTAGE FOR IRRIGATION (DROUGHT) CONSTITUTES A MAJOR LIMITATION TO HIGHBUSH BLUEBERRY (VACCINIUM CORYMBOSUM) PLANTATIONS, AS FLO…	PRODUCTION SYSTEMS	PLANT-MICROORGANISMS INTERACTION; WATER DEFICIT; COLD-STRESS; FUNCTIONAL SYMBIOSIS	PHYSIOLOGICAL-PARAMETERS; STRESS TOLERANCE; FRUIT-QUALITY; RESPONSES; CHALLENGES; PROLINE; DEFICIT; FUTURE; YIELD	10.3390/agronomy12051000	ARTICLE	ENGLISH	MDPI	AGRONOMY-BASEL	WOS:000802376100001
2022	PINO, CATALINA;SEPULVEDA, BETSABET;TAPIA, FRANCISCO;SAAVEDRA, JORGE;GARCIA-GONZALEZ, DIEGO L.;ROMERO, NALDA	THE IMPACT OF MILD FROST OCCURRING AT DIFFERENT HARVESTING TIMES ON THE VOLATILE AND PHENOLIC COMPOSITION OF VIRGIN OLIVE OIL	THE ORGANOLEPTIC CHARACTERISTICS OF VIRGIN OLIVE OIL (VOO), TOGETHER WITH ITS NUTRITIONAL AND HEALTH PROPERTIES, HAVE LED THE OLIVE TREE TO BE CULTIVATED BEYOND THE MEDITERRANEAN BASIN, REACHING LATITUDES WITH COLDER CLIMATES, WITH MINIMUM TEMPERATURES BELOW 0 DEGREES C AND WITH A HIGHER PROBABILITY OF EARLY FROSTS. THE FREEZING OF OLIVES GENERATES DESTRUCTION WITHIN THE TISSUES AND PROMOTES DEGR…	RESPONSES TO ENVIRONMENTAL CONDITIONS	OLIVE OIL; FROST; QUALITY; PHENOLS; VOLATILE COMPOUNDS	EUROPAEA L. CULTIVARS; CHEMICAL-COMPOSITION; GEOGRAPHICAL ORIGIN; CHLOROPHYLL; QUALITY; FRUIT; COLD; TOLERANCE	10.3390/antiox11050852	ARTICLE	ENGLISH	MDPI	ANTIOXIDANTS	WOS:000801552100001
2022	GOMEZ-CANDON, DAVID;MATHIEU, VINCENT;MARTINEZ, SEBASTIEN;LABBE, SYLVAIN;DELALANDE, MAGALIE;REGNARD, JEAN-LUC	UNRAVELLING THE RESPONSES OF DIFFERENT APPLE VARIETIES TO WATER CONSTRAINTS BY CONTINUOUS FIELD THERMAL MONITORING	THIS RESEARCH AIMED AT ANALYZING THE RESPONSE OF APPLE TREE VARIETIES SUBJECTED TO SOIL WATER DEFICIT AND ATMO-SPHERIC DROUGHT IN A FIELD PHENOTYPING PLATFORM LOCATED IN THE MEDITERRANEAN AREA. THE MAIN ASSUMPTION OF THE STUDY WAS THAT SEASONAL AND DAILY STOMATAL BEHAVIOR CAN BE MONITORED BY CONTINUOUS MEASUREMENT OF CANOPY SURFACE TEMPERATURE (TS) AS A PROXY OF STOMATAL CLOSURE. TO ACHIEVE THE S…	WATER MANAGEMENT	MALUS X DOMESTICA; NON-INVASIVE PHENOTYPING; STEM WATER POTENTIAL; STOMATAL REGULATION; CANOPY SURFACE TEMPERATURE; FRUIT GROWTH	CANOPY TEMPERATURE; STOMATAL CONDUCTANCE; CLIMATE-CHANGE; DROUGHT STRESS; PEACH-TREES; LEAF; VARIABILITY; SENSITIVITY; STEM; ACQUISITION	10.1016/j.scienta.2022.111013	ARTICLE	ENGLISH	ELSEVIER	SCIENTIA HORTICULTURAE	WOS:000791328200005
2022	IOVANE, MAURIZIO;CIRILLO, AURORA;IZZO, LUIGI GENNARO;DI VAIO, CLAUDIO;ARONNE, GIOVANNA	HIGH TEMPERATURE AND HUMIDITY AFFECT POLLEN VIABILITY AND LONGEVITY IN <I>OLEA EUROPAEA</I> L.	OLEA EUROPAEA L. IS A CROP TYPICAL OF THE MEDITERRANEAN AREA THAT HAS AN IMPORTANT ROLE IN ECONOMY, SOCIETY, AND CULTURE OF THIS REGION. CLIMATE CHANGE IS EXPECTED TO HAVE SIGNIFICANT IMPACT ON THIS CROP, WHICH IS TYPICALLY ADAPTED TO CERTAIN PEDO-CLIMATIC CHARACTERISTICS OF RESTRICTED GEOGRAPHIC AREAS. IN THIS SCENARIO, THE AIM OF THIS STUDY WAS TO EVALUATE THE TIME-COURSE RESPONSE OF POLLEN VIA…	RESPONSES TO ENVIRONMENTAL CONDITIONS	CLIMATE CHANGE; GERMPLASM; OLIVE; POLLEN VIABILITY; POLLEN FUNCTIONALITY	CLIMATE-CHANGE; OLIVE; OIL; STRESS; FLOWER; FRUIT; TOLERANCE; CULTIVARS; VARIETIES; INDICATOR	10.3390/agronomy12010001	ARTICLE	ENGLISH	MDPI	AGRONOMY-BASEL	WOS:000746182600001
2023	BOGDANOVICH, A. YU.;ANDREEVA, A. P.;DOBROLYUBOV, N. YU.;KRYLENKO, S. V.;LIPKA, O. N.;SEMENOV, S. M.	POSSIBLE EXPANSION OF THE CLIMATIC RANGE OF THE MEDITERRANEAN FRUIT FLY BEING A DANGEROUS FRUIT PEST	THE MEDITERRANEAN FRUIT FLY IS A SIGNIFICANT AGROCLIMATIC THREAT TO THE FRUIT PRODUCTION. IT CAN DAMAGE UP TO 80-100% OF FRUITS ON 45-78% OF AGRICULTURAL LAND IN SOME COUNTRIES. THE MODERN CLIMATIC RANGE OF THE PEST IS ANALYZED IN THE PRESENT PAPER USING COMPUTATIONAL DATA GENERATED BY THE VOEIKOV MAIN GEOPHYSICAL OBSERVATORY REGIONAL CLIMATE MODEL AND THE GLOBAL CLIMATE MODEL OF MARCHUK INSTITUT…	RESPONSES TO ENVIRONMENTAL CONDITIONS	MEDITERRANEAN FRUIT FLY; CLIMATE CHANGE; CLIMATIC RANGE EXPANSION	CERATITIS-CAPITATA DIPTERA; TEPHRITIDAE	10.3103/S1068373923010090	ARTICLE	ENGLISH	PLEIADES PUBLISHING INC	RUSSIAN METEOROLOGY AND HYDROLOGY	WOS:000974822900009
2023	ABDELLATIF, MOSTAFA A.;HASSAN, FARAG O.;RASHED, HEBA S. A.;EL BAROUDY, AHMED A.;MOHAMED, ELSAYED SAID;KUCHER, DMITRY E.;ABD-ELMABOD, SAMEH KOTB;SHOKR, MOHAMED S.;ABUZAID, AHMED S.	ASSESSING SOIL ORGANIC CARBON POOL FOR POTENTIAL CLIMATE-CHANGE MITIGATION IN AGRICULTURAL SOILS-A CASE STUDY FAYOUM DEPRESSION, EGYPT	IT IS ESSENTIAL TO ASSESS THE SOIL ORGANIC CARBON POOL (SOCP) IN DRY ENVIRONMENTS TO APPLY APPROPRIATE MANAGEMENT TECHNIQUES THAT ADDRESS SUSTAINABLE DEVELOPMENT. A SIGNIFICANT OPPORTUNITY FOR SUSTAINING AGRICULTURAL OUTPUT AND REDUCING CLIMATE CHANGE IS THE STORAGE OF SOIL ORGANIC CARBON IN AGRICULTURAL SOIL. THE GOAL OF THIS STUDY WAS TO MEASURE THE SPATIAL VARIABILITY OF SOCP CONTENT, AND DETE…	SUSTAINABLE AGRICULTURE	SUSTAINABLE CARBON SEQUESTRATION; NDVI; LAND SURFACE TEMPERATURE (LST); GREENHOUSE GASES MITIGATION; FAYOUM DEPRESSION	LAND-USE; PARTICLE-SIZE; SPATIAL VARIABILITY; CROP PRODUCTION; MATTER; SEQUESTRATION; QUALITY; MANAGEMENT; COMPOST; EROSION	10.3390/land12091755	ARTICLE	ENGLISH	MDPI	LAND	WOS:001075588200001
2023	FERNANDEZ, EDUARDO;MOJAHID, HAJAR;FADON, ERICA;RODRIGO, JAVIER;RUIZ, DAVID A.;EGEA, JOSE;BEN MIMOUN, MEHDI;KODAD, OSSAMA;EL YAACOUBI, ADNANE;GHRAB, MOHAMED;EGEA, JOSE;BENMOUSSA, HAIFA;BORGINI, NADIA;ELLOUMI, OLFA;LUEDELING, EIKE	CLIMATE CHANGE IMPACTS ON WINTER CHILL IN MEDITERRANEAN TEMPERATE FRUIT ORCHARDS	TEMPERATE TREES REQUIRE LOW TEMPERATURES DURING WINTER AND SUBSEQUENT WARM CONDITIONS IN EARLY SPRING TO FLOWER AND EVENTUALLY BEAR FRUIT. MANY PARTS OF THE MEDITERRANEAN REGION FEATURE WINTERS WITH LOW AND SOMETIMES MARGINAL CHILL ACCUMULATION. TO ASSESS HISTORIC AND FUTURE AGROCLIMATIC CONDITIONS FOR CULTIVATING TEMPERATE TREES (INCLUDING ALMONDS, PISTACHIOS, APRICOTS, SWEET CHERRIES AND APPLES…	PREDICTION MODELS	CHILL REQUIREMENTS; CLIMATE CHANGE; TREE DORMANCY; WARM WINTERS; CHILL MAPS; FUTURE SCENARIOS; TEMPERATE FRUIT TREES	HEAT REQUIREMENTS; DORMANCY BREAKING; DYNAMIC-MODEL; BUD DORMANCY; TREES; PHENOLOGY; APRICOT; ENDODORMANCY; CULTIVARS; IDENTIFICATION	10.1007/s10113-022-02006-x	ARTICLE	ENGLISH	SPRINGER HEIDELBERG	REGIONAL ENVIRONMENTAL CHANGE	WOS:000912719900001
2023	PICORNELL, ANTONIO;SMITH, MATT;ROJO, JESUS	CLIMATE CHANGE RELATED PHENOLOGICAL DECOUPLING IN SPECIES BELONGING TO THE BETULACEAE FAMILY	BETULACEAE SPECIES ARE ANEMOPHILOUS, AND ALLERGENS FROM THEIR POLLEN ARE A MAJOR CAUSE OF RESPIRATORY ALLERGIES IN TEMPERATE AREAS WHERE THEY ARE WIDELY DISTRIBUTED. IT IS EXPECTED THAT, DUE TO THE STRONG INFLUENCE OF TEMPERATURE ON BETULACEAE PHENOLOGY, GLOBAL WARMING WILL IMPACT BOTH THE DISTRIBUTION AND PHENOLOGY OF THESE SPECIES DURING THE COMING DECADES. THIS STUDY EXAMINES POTENTIAL DECOUPL…	RESPONSES TO ENVIRONMENTAL CONDITIONS	FLOWERING; LEAF UNFOLDING; GLOBAL WARMING; CHILLING; FORCING; PHENOLOGY	HEAT REQUIREMENTS; POLLEN SEASON; TEMPERATE FRUIT; TREES; ALNUS; CORYLUS; RESPONSES; CONTEXT; GALICIA; TRENDS	10.1007/s00484-022-02398-9	ARTICLE	ENGLISH	SPRINGER	INTERNATIONAL JOURNAL OF BIOMETEOROLOGY	WOS:000875804500001
2023	FADON, ERICA;FERNANDEZ, EDUARDO;LUEDELING, EIKE;RODRIGO, JAVIER	AGROCLIMATIC REQUIREMENTS AND ADAPTATION POTENTIAL TO GLOBAL WARMING OF SPANISH CULTIVARS OF SWEET CHERRY<I> (PRUNUS</I><I> AVIUM</I> L.)	TRADITIONAL FRUIT TREE CULTIVARS ARE AN IMPORTANT SOURCE OF AGRICULTURAL BIODIVERSITY. THESE GENOTYPES ARE WELL ADAPTED TO THE REGIONS WHERE THEY GROW, AND THEIR FRUITS OFFER DISTINCTIVE FEATURES COMPARED TO THE COMMERCIAL CULTIVARS THAT ARE FREQUENTLY GROWN. WE ANALYZED THE ADAPTATION PROSPECTS OF SEVEN SWEET CHERRY CULTIVARS GROWN IN ZARAGOZA (SPAIN) TO FUTURE CLIMATE CONDITIONS. WE FIRST DELIN…	BREEDING & GENETICS	TEMPERATURE REQUIREMENTS; PLS REGRESSION ANALYSIS; CLIMATE PROJECTIONS; DORMANCY; PHENOLOGY; TEMPERATE FRUIT TREES	HEAT REQUIREMENTS; MODEL DESCRIPTION; TEMPERATE FRUIT; COUPLED MODEL; CLIMATE; DORMANCY; CHILL; PHENOLOGY; IDENTIFICATION; ENDODORMANCY	10.1016/j.eja.2023.126774	ARTICLE	ENGLISH	ELSEVIER	EUROPEAN JOURNAL OF AGRONOMY	WOS:000944724600001
2023	MOCKFORD, ALICE;URBANEJA, ALBERTO;ASHBROOK, KATE;WESTBURY, DUNCAN B.	DEVELOPING PERENNIAL WILDFLOWER STRIPS FOR USE IN MEDITERRANEAN ORCHARD SYSTEMS	TO SUPPORT SUSTAINABLE FOOD PRODUCTION AND THE DELIVERY OF ECOSYSTEM SERVICES THROUGH ECOLOGICAL INTENSIFICATION, WILDFLOWER STRIPS HAVE BECOME A POPULAR STRATEGY. DESPITE THEIR SUCCESS IN TEMPERATE ORCHARD SYSTEMS, THEY REMAIN UNDERSTUDIED IN MEDITERRANEAN ECOSYSTEMS, WHICH POSES A SIGNIFICANT BARRIER TO UPTAKE. IN ORDER TO FURTHER PROMOTE THEIR ADOPTION, SEED MIXES MUST BE OPTIMISED FOR COMMERC…	SUSTAINABLE AGRICULTURE	CITRUS; ECOSYSTEM SERVICES; HABITAT MANAGEMENT; MOWING; ORANGE ORCHARDS; PLANT PROVIDED RESOURCE	GROUND-COVER MANAGEMENT; BENEFICIAL ARTHROPODS; ECOSYSTEM SERVICES; NATURAL ENEMIES; SOLANUM-NIGRUM; FIELD MARGINS; NATIVE PLANTS; ABUNDANCE; CONSERVATION; PEST	10.1002/ece3.10285	ARTICLE	ENGLISH	WILEY	ECOLOGY AND EVOLUTION	WOS:001031328300001
2023	BEVACQUA, DANIELE;VANALLI, CHIARA;CASAGRANDI, RENATO;GATTO, MARINO	A CLIMATE-DRIVEN COMPARTMENTAL MODEL FOR FUNGAL DISEASES IN FRUIT ORCHARDS: THE IMPACTS OF CLIMATE CHANGE ON A BROWN ROT-PEACH SYSTEM	AS A WELL-KNOWN DRIVING FORCE OF DISEASES IN CROPS, CLIMATE CHANGE IS LIKELY TO IMPACT FUTURE CROP YIELDS. IN THE PRESENT WORK, WE ACCOUNT FOR CLIMATE-RELATED INFLUENCES ON THE KEY PARAMETERS OF A SIR-TYPE EPIDEMIOLOGICAL MODEL FOR FUNGAL DISEASES IN STONE FRUIT AIMED AT SIMULATING DIFFERENT OBSERVED EPIDEMIC PATTERNS, AND, EVENTUALLY, EVALUATING THE POSSIBLE IMPACTS OF CLIMATE CHANGE ON THE DISE…	PREDICTION MODELS	BROWN ROT; CLIMATE-DEPENDENT PARAMETERS; EPIDEMIOLOGICAL MODEL; PEACH(PRUNUSPERSICA); YIELD LOSS; CLIMATE CHANGE SCENARIOS	GENERIC INFECTION MODEL; PLANT-PATHOGENS; ENVIRONMENTAL-FACTORS; CONIDIAL GERMINATION; MONILINIA-FRUCTICOLA; POWDERY MILDEW; TEMPERATURE; PESTS; FRUCTIGENA; DISPERSAL	10.1016/j.agrformet.2022.109293	ARTICLE	ENGLISH	ELSEVIER	AGRICULTURAL AND FOREST METEOROLOGY	WOS:000930701300001
2023	ESPINOZA-MEZA, SERGIO;ORTEGA-FARIAS, SAMUEL;LOPEZ-OLIVARI, RAFAEL;ARAYA-ALMAN, MIGUEL;CARRASCO-BENAVIDES, MARCOS	RESPONSE OF FRUIT YIELD, FRUIT QUALITY, AND WATER PRODUCTIVITY TO DIFFERENT IRRIGATION LEVELS FOR A MICROSPRINKLER-IRRIGATED APPLE ORCHARD (CV. FUJI) GROWING UNDER MEDITERRANEAN CONDITIONS	IRRIGATION MANAGEMENT STRATEGIES BASED ON SOIL-PLANT-CLIMATE INTERACTIONS ARE THE KEY TO IMPROVING WATER PRODUCTIVITY AND MAINTAINING OPTIMUM YIELD AND QUALITY FOR APPLE ORCHARDS GROWING UNDER MEDITERRANEAN CONDITIONS WHERE WATER AVAILABILITY FOR IRRIGATION IS SIGNIFICANTLY DECREASING. THUS, AN EXPERIMENT WAS CARRIED OUT TO INVESTIGATE THE EFFECT OF DIFFERENT IRRIGATION LEVELS ON THE YIELD, FRUIT…	WATER MANAGEMENT	DEFICIT IRRIGATION; FRUIT GROWTH; 'FUJI' APPLE; STEM WATER POTENTIAL; YIELD	REGULATED DEFICIT IRRIGATION; STOMATAL CONDUCTANCE; CROP LOAD; TREES; STRESS; EVAPOTRANSPIRATION; STARCH; VALIDATION; MATURITY; GROWTH	10.1016/j.eja.2023.126786	ARTICLE	ENGLISH	ELSEVIER	EUROPEAN JOURNAL OF AGRONOMY	WOS:000953090000001
2023	PUCHALKA, RADOSLAW;PAZ-DYDERSKA, SONIA;WOZIWODA, BEATA;DYDERSKI, MARCIN K.	CLIMATE CHANGE WILL CAUSE CLIMATIC NICHE CONTRACTION OF<I> VACCINIUM</I><I> MYRTILLUS</I> L. AND<I> V.</I><I> VITIS-IDAEA</I> L. IN EUROPE	WE ESTIMATED CLIMATE NICHE SHIFTS AND THREAT LEVELS UNDER VARIOUS CLIMATE CHANGE SCENARIOS FOR VACCINIUM MYRTILLUS L. AND V. VITIS-IDAEA L. WE DEVELOPED THE MAXENT SPECIES DISTRIBUTION MODELS, AND PREDICTED FUTURE CLIMATIC OPTIMA FOR CLIMATE CHANGE SCENARIOS FOR 2041-2060 AND 2061-2080. THE PRECIPITATION OF THE WARMEST QUARTER WAS THE MOST IMPORTANT FACTOR SHAPING THE CLIMATIC NICHES OF THE STUDI…	PREDICTION MODELS	BILBERRY; LINGONBERRY; MAXENT; SPECIES DISTRIBUTION MODEL; BOREAL FORESTS; TEMPERATE FORESTS	UNDERSTORY VEGETATION; FOREST; IMPACTS; TEMPERATE; BERRY; DISTRIBUTIONS; VULNERABILITY; DETERMINANTS; BIODIVERSITY; DIVERSITY	10.1016/j.scitotenv.2023.164483	ARTICLE	ENGLISH	ELSEVIER	SCIENCE OF THE TOTAL ENVIRONMENT	WOS:001022403300001
2023	KARADAG, HAKAN;YILDIZ, KENAN;YUREKLI, KADRI	HISTORICAL CHANGE OF WINTER CHILL ACCUMULATION IN SOME REGIONS OF TURKEY	DECIDUOUS FRUIT TREES NEED TO BE EXPOSED TO LOW WINTER TEMPERATURES FOR A CERTAIN PERIOD OF TIME TO PRODUCE REGULAR CROPS. IN ADDITION TO THE EFFECTS OF GLOBAL WARMING IN MANY OTHER AREAS, ITS EFFECT ON COLD ACCUMULATION IS ALSO A REASON OF CONCERN. AS A RESULT, MANY STUDIES HAVE BEEN CARRIED OUT IN IMPORTANT HORTICULTURAL AREAS AROUND THE WORLD ON THE IMPACT OF CLIMATE CHANGE ON COLD ACCUMULATIO…	PREDICTION MODELS	CLIMATE CHANGE; DYNAMIC MODEL; UTAH MODEL; TEMPERATE FRUIT	HEAT REQUIREMENTS; FRUIT; TEMPERATE; CULTIVARS	10.20937/ATM.53135	ARTICLE	ENGLISH	CENTRO CIENCIAS ATMOSFERA UNAM	ATMOSFERA	WOS:001009602000006
2023	WAUTERS, VIVIAN M.;JARVIS-SHEAN, KATHERINE;WILLIAMS, NEAL;HODSON, AMANDA;HANSON, BRADLEY D.;HARING, STEVEN;WILSON, HOUSTON;WESTPHAL, ANDREAS;SOLIS, SAMUEL SANDOVAL;DAANE, KENT;MITCHELL, JEFF;GAUDIN, AMELIE C. M.	DEVELOPING COVER CROP SYSTEMS FOR CALIFORNIA ALMONDS: CURRENT KNOWLEDGE AND UNCERTAINTIES	ALMOND (PRUNUS AMYGDALUS) ORCHARD SYSTEMS ARE HIGHLY PRODUCTIVE AND WIDESPREAD IN MEDITERRANEAN CLIMATES AND DOMINATE THE CALIFORNIA AGRICULTURAL LANDSCAPE. HOWEVER, CURRENT INTENSIVE MONOCULTURAL BARE SOIL PRODUCTION PRACTICES LIMIT THE POTENTIAL TO SUPPORT NONPRODUCTION FUNCTIONS (I.E., MULTIFUNCTIONALITY) AND LONG-TERM SUSTAINABILITY OF THE ORCHARD SYSTEM (AIZEN ET AL. 2019; FENSTER ET AL. 202…	SUSTAINABLE AGRICULTURE		SOIL CARBON SEQUESTRATION; ECOSYSTEM SERVICES; MANAGEMENT; AGGREGATION; ORCHARDS; IMPACT	10.2489/jswc.2023.1109A	ARTICLE	ENGLISH	SOIL WATER CONSERVATION SOC	JOURNAL OF SOIL AND WATER CONSERVATION	WOS:000926595700002
2023	IBBA, KHAOULA;KASSOUT, JALAL;BOSELLI, VLADIMIRO;ER-RAKI, SALAH;OULBI, SARA;MANSOURI, LOUBNA EL;BOUIZGAREN, ABDELAZIZ;SIKAOUI, LHASSANE;HADRIA, RACHID	ASSESSING THE IMPACT OF DEFICIT IRRIGATION STRATEGIES ON AGRONOMIC AND PRODUCTIVE PARAMETERS OF MENARA OLIVE CULTIVAR: IMPLICATIONS FOR OPERATIONAL WATER MANAGEMENT	THE OLIVE TREE IS AN ICONIC TREE IN THE MEDITERRANEAN REGION, TRADITIONALLY CULTIVATED UNDER RAINFED CONDITIONS; HOWEVER, OLIVE CULTIVARS ARE ALSO FOUND OUTSIDE THE MEDITERRANEAN REGION AND ARE WIDELY USED FOR OIL AND OLIVE PRODUCTION. HOWEVER, WITH THE INCREASING ARIDITY AND GLOBAL CHANGES, OLIVE AGROECOSYSTEMS ARE FACING SUSTAINABILITY CHALLENGES. THIS STUDY AIMS TO EVALUATE THE EFFECT OF TWO D…	WATER MANAGEMENT	REGULATED DEFICIT IRRIGATION; SUSTAINED DEFICIT IRRIGATION; OLIVE PRODUCTION; WATER SAVING; WATER PRODUCTIVITY	OLEA-EUROPAEA L.; OIL YIELD COMPONENTS; CLIMATE-CHANGE; FRUIT CHARACTERISTICS; VEGETATIVE GROWTH; GENETIC DIVERSITY; CELL-DIVISION; SAN-JUAN; TREES; RESPONSES	10.3389/fenvs.2023.1100552	ARTICLE	ENGLISH	FRONTIERS MEDIA SA	FRONTIERS IN ENVIRONMENTAL SCIENCE	WOS:001022207200001
2023	FADON, ERICA;TERESA ESPIAU, MARIA;ERREA, PILAR;ALONSO SEGURA, JOSE MANUEL;RODRIGO, JAVIER	AGROCLIMATIC REQUIREMENTS OF TRADITIONAL EUROPEAN PEAR (<I>PYRUS COMMUNIS</I> L.) CULTIVARS FROM AUSTRALIA, EUROPE, AND NORTH AMERICA	FLOWERING IN TEMPERATE FRUIT TREES DEPENDS ON THE TEMPERATURES DURING THE PREVIOUS MONTHS; CHILL IS REQUIRED TO OVERCOME ENDODORMANCY, AND THEN HEAT EXPOSURE IS NEEDED. THESE AGROCLIMATIC REQUIREMENTS ARE CULTIVAR-SPECIFIC AND DETERMINE THEIR ADAPTABILITY TO THE GROWING AREA AND THEIR RESPONSE TO CLIMATE CHANGE. WE AIM TO ESTIMATE THE AGROCLIMATIC REQUIREMENTS OF 16 TRADITIONAL CULTIVARS OF EUROP…	RESPONSES TO ENVIRONMENTAL CONDITIONS	CHILL REQUIREMENTS; CHILLING HOURS; CHILLING UNITS; CHILL PORTIONS; CHILLR; DORMANCY; GROWING DEGREE HOURS; HEAT REQUIREMENTS; PARTIAL LEAST SQUARES (PLS) REGRESSION	TEMPERATE FRUIT-TREES; HEAT REQUIREMENTS; CHILLING REQUIREMENTS; DORMANCY; PHENOLOGY; ENDODORMANCY; DYNAMICS; BREAKING; APRICOT; APPLE	10.3390/agronomy13020518	ARTICLE	ENGLISH	MDPI	AGRONOMY-BASEL	WOS:000938096000001
2023	FERRARA, ROSSANA M.;CAMPI, PASQUALE;DE CAROLIS, GABRIELE;GAETA, LILIANA;PIARULLI, MARIAGRAZIA;RUGGIERI, SERGIO;RANA, GIANFRANCO	TRANSPIRATION BY SAP FLOW THERMAL DISSIPATION METHOD: APPLICABILITY TO A HEDGEROW OLIVE ORCHARD	THE CLIMATE CHANGE REQUIRES THRIFTY USE OF WATER RESOURCES IN AGRICULTURE SINCE IRRIGATION IS BECAME COMMON ALSO FOR THOSE CROPS LIKE OLIVE ORCHARD THAT WERE TRADITIONALLY GROWN IN MINFED CONDITIONS. THE WATER REQUIREMENT IS IMPERATIVE IN SEMI-ARID CONDITIONS OF THE MEDITERRANEAN BASIN ESPECIALLY IF THE OLIVE ORCHARDS ARE CULTIVAT-ED IN SUPER HIGH DENSITY. FOR A CORRECT IRRIGATION SCHEDULING, MET…	WATER MANAGEMENT	OLEA EUROPAEA CV; ARBOSANA; SEMI-ARID CLIMATE; WOUND EFFECT; RADIAL GRADI-ENT EFFECT; AZIMUTHAL EFFECTS; WATER BALANCE	HEAT-PULSE MEASUREMENTS; FLUX-DENSITY; WATER-USE; RADIAL PROFILE; TREES; EVAPOTRANSPIRATION; SOIL; IRRIGATION; CALIBRATION; BALANCE	10.36253/ijam-1919	ARTICLE	ENGLISH	FIRENZE UNIV PRESS	ITALIAN JOURNAL OF AGROMETEOROLOGY-RIVISTA ITALIANA DI AGROMETEOROLOGIA	WOS:001046444700003
2023	FADON, ERICA;DO, HOA;BLANKE, MICHAEL;RODRIGO, JAVIER;LUEDELING, EIKE	APPARENT DIFFERENCES IN AGROCLIMATIC REQUIREMENTS FOR SWEET CHERRY ACROSS CLIMATIC SETTINGS REVEAL SHORTCOMINGS IN COMMON PHENOLOGY MODELS	TEMPERATE FRUIT TREES ARE WIDELY CULTIVATED ACROSS THE WORLD'S TEMPERATE REGIONS. THESE TREES ARE WELL-ADAPTED TO COLD-WINTER CLIMATES THROUGH THEIR ABILITY TO SYNCHRONIZE THEIR PHENOLOGY WITH THE SEASONS. IN AUTUMN, THEY ENTER A DORMANT STATE, WHICH ALLOWS THEM TO SURVIVE THE LOW WINTER TEMPERATURES AND LASTS UNTIL THEY RESUME GROWTH IN EARLY SPRING. WE ANALYZED THE AGROCLIMATIC REQUIREMENTS (CH…	PREDICTION MODELS	CHILLING REQUIREMENTS; DYNAMIC MODEL; FORCING REQUIREMENTS; GROWING DEGREE HOURS MODEL; PLS ANALYSIS	HEAT REQUIREMENTS; DORMANCY RELEASE; APRICOT; TREES; IDENTIFICATION; PERFORMANCE; ADAPTATION; CULTIVARS; TRAITS; DATE	10.1016/j.agrformet.2023.109387	ARTICLE	ENGLISH	ELSEVIER	AGRICULTURAL AND FOREST METEOROLOGY	WOS:000965920600001
2023	BALCI, GULDEN;KELES, HAKAN;ARAS, SERVET	COMPARISON OF DIFFERENT COVER MATERIALS AND EXTERNAL BRASSINOSTEROID APPLICATION IN STRAWBERRY GROWING IN TEMPERATE CLIMATE CONDITIONS	STRAWBERRY, WHICH IS THE MOST IMPORTANT MEMBER OF THE BERRY GROUP, IS SENSITIVE TO LOW TEMPERATURE AND FROST. THE DAMAGE THROUGH FROST AND LOW TEMPERATURE NEEDS TO BE ALLEVIATED DURING STRAWBERRY CULTIVATION. IN THE CURRENT EXPERIMENT, WE EVALUATED THE EFFECTS OF DIFFERENT COVER MATERIALS AND EXOGENOUS BRASSINOSTEROID (BR) APPLICATION ON YIELD AND QUALITY OF STRAWBERRY IN THE OPEN FIELD. IN THIS …	PRODUCTION SYSTEMS	COLD STRESS; POLYETHYLENE COVER; FRUIT QUALITY; STRAWBERRY; YIELD	SALINITY; YIELD; TOLERANCE; RESPONSES; SEEDLINGS; PLANTS; FIELD	10.1007/s10341-022-00768-6	ARTICLE	ENGLISH	SPRINGER	ERWERBS-OBSTBAU	WOS:000889377300001
2023	SANCHEZ-NAVARRO, VIRGINIA;MARTINEZ-MARTINEZ, SILVIA;ACOSTA, JOSE A.;ALMAGRO, MARIA;MARTINEZ-MENA, MARIA;BOIX-FAYOS, CAROLINA;DIAZ-PEREIRA, ELVIRA;TEMNANI, ABDELMALEK;BERRIOS, PABLO;PEREZ-PASTOR, ALEJANDRO;ZORNOZA, RAUL	SOIL GREENHOUSE GAS EMISSIONS AND CROP PRODUCTION WITH IMPLEMENTATION OF ALLEY CROPPING IN A MEDITERRANEAN CITRUS ORCHARD	THE IMPLEMENTATION OF ALLEY CROPPING IN ORCHARDS HAS BEEN SUGGESTED AS A SUSTAINABLE STRATEGY TO INCREASE FARMER REVENUES BY CROP DIVERSIFICATION, ENHANCE SOIL ORGANIC MATTER (SOM) AND FERTILITY, WATER RETENTION, OVERALL BIODIVERSITY, AND CONTRIBUTE TO CLIMATE CHANGE MITIGATION. THUS, THE OBJECTIVE OF THIS STUDY WAS TO ASSESS IF ALLEY CROPPING WITH ANNUAL CROPS CAN CONTRIBUTE TO I) MITIGATE SOIL …	SUSTAINABLE AGRICULTURE	CO2; N2O; SOIL CARBON SEQUESTRATION; INTERCROPPING; MEDITERRANEAN; LEGUMES	MANAGEMENT-PRACTICES; CARBON; AGRICULTURE; FERTILITY; BIOMASS; SYSTEMS	10.1016/j.eja.2022.126684	ARTICLE	ENGLISH	ELSEVIER	EUROPEAN JOURNAL OF AGRONOMY	WOS:000890484600004
2023	BOHORQUEZ, PATRICIO;JOSE PEREZ-LATORRE, FRANCISCO;GONZALEZ-PLANET, INMACULADA;JIMENEZ-MELERO, RAQUEL;PARRA, GEMA	NATURE-BASED SOLUTIONS FOR FLOOD MITIGATION AND SOIL CONSERVATION IN A STEEP-SLOPE OLIVE-ORCHARD CATCHMENT (ARQUILLOS, SE SPAIN)	THE FREQUENCY AND MAGNITUDE OF FLASH FLOODS IN THE OLIVE ORCHARDS OF SOUTHERN SPAIN HAVE INCREASED BECAUSE OF CLIMATE CHANGE AND UNSUSTAINABLE OLIVE-GROWING TECHNIQUES. AFFECTED SURFACES OCCUPY > 85% OF THE RURAL REGIONS OF THE UPPER GUADALQUIVIR BASIN. DANGEROUS GEOMORPHIC PROCESSES RECORD THE INCREASE OF RUNOFF, SOIL LOSS AND STREAMFLOW THROUGH TIME. WE REPORT ON RIPPLE/DUNE GROWTH OVER A PLANE…	PREDICTION MODELS	NATURE-BASED SOLUTIONS; DISTRIBUTED HYDROLOGICAL MODEL; IBER PLUS; GUADALQUIVIR BASIN; EUROPEAN UNION DIRECTIVE 2007/60; FLASH FLOOD; GULLY EROSION; OLIVE AND VINEYARD ORCHARDS	SHALLOW-WATER EQUATIONS; EROSION; SIMULATION; RESISTANCE; GROVES; MODELS	10.3390/app13052882	ARTICLE	ENGLISH	MDPI	APPLIED SCIENCES-BASEL	WOS:000948478500001
2023	LO, PETER L.;KOKENY, ANNA;PARK, NICOLA M.	ADHERENCE TO RESISTANCE MANAGEMENT GUIDELINES FOR DISEASE CONTROL SPRAY PROGRAMMES BY NEW ZEALAND STONEFRUIT GROWERS	NEW ZEALAND GROWS APRICOTS, CHERRIES, NECTARINES, PEACHES AND PLUMS AS FRESH FRUIT FOR EXPORT AND DOMESTIC MARKETS, AND PROCESSING. OUR TEMPERATE, MARITIME CLIMATE MAKES WET WEATHER DISEASES A CONSTANT THREAT. THE STONEFRUIT INDUSTRY HAS WRITTEN 'BEST PRACTICE' RECOMMENDATIONS FOR SEVEN FUNGICIDE AND ONE BACTERICIDE CHEMICAL CLASSES, THAT WERE DESIGNED TO MINIMISE OR DELAY THE DEVELOPMENT OF PEST…	PRODUCTION SYSTEMS	STONEFRUIT; FUNGICIDE; BACTERICIDE; RESISTANCE; SPRAY DIARY		10.1080/01140671.2023.2205150	ARTICLE; EARLY ACCESS	ENGLISH	TAYLOR & FRANCIS LTD	NEW ZEALAND JOURNAL OF CROP AND HORTICULTURAL SCIENCE	WOS:000980839400001
2023	FARSI, MARYAM;KALANTAR, MANSOOR;ZEINALABEDINI, MEHRSHAD;VAZIFESHENAS, MOHAMMAD REZA	FIRST ASSESSMENT OF IRANIAN POMEGRANATE GERMPLASM USING TARGETED METABOLITES AND MORPHOLOGICAL TRAITS TO DEVELOP THE CORE COLLECTION AND MODELING OF THE CURRENT AND FUTURE SPATIAL DISTRIBUTION UNDER CLIMATE CHANGE CONDITIONS	POMEGRANATE HAS BEEN CONSIDERED A MEDICINAL PLANT DUE TO ITS RICH NUTRIENTS AND BIOACTIVE COMPOUNDS. SINCE ENVIRONMENTAL CONDITIONS AFFECT THE AMOUNT AND COMPOSITION OF METABOLITES, SELECTING SUITABLE LOCATIONS FOR CULTIVATION WOULD BE VITAL TO ACHIEVE OPTIMAL PRODUCTION. IN THIS STUDY, DATA ON THE DIVERSITY OF TARGETED METABOLITES AND MORPHOLOGICAL TRAITS OF 152 IRANIAN POMEGRANATE GENOTYPES WER…	BREEDING & GENETICS		PUNICA-GRANATUM L.; ANTIOXIDANT CAPACITY; GENETIC DIVERSITY; POTENTIAL DISTRIBUTION; MEDITERRANEAN REGION; PHENOLIC-COMPOUNDS; FRUIT; ANTHOCYANIN; JUICES; PLANT	10.1371/journal.pone.0265977	ARTICLE	ENGLISH	PUBLIC LIBRARY SCIENCE	PLOS ONE	WOS:000965781000001
2023	CIFUENTES-CARVAJAL, ADRIANA;CHAVES-CORDOBA, BERNARDO;VINSON, EDGAR;CONEVA, ELINA D.;CHAVEZ, DARIO;SALAZAR-GUTIERREZ, MELBA R.	MODELING THE BUDBREAK IN PEACHES: A BASIC APPROACH USING CHILL AND HEAT ACCUMULATION	PHENOLOGICAL SHIFTS IN PEACHES HAVE BEEN OBSERVED OVER THE LAST FEW YEARS DUE TO THE FLUCTUATION OF THE SEASONAL CLIMATE CONDITIONS EXPERIENCED DURING DORMANCY, AFFECTING ORCHARD MANAGEMENT PRACTICES AND INFLUENCING PRODUCTION AND HARVEST DATES. THIS STUDY AIMED TO MODEL THE VEGETATIVE AND FLORAL BUDBREAK OF SELECTED PEACH CULTIVARS. THREE PEACH CULTIVARS, INCLUDING "RUBYPRINCE", "HARVESTER", AND…	PREDICTION MODELS	CHILLING ACCUMULATION MODELS; GROWING DEGREE-DAYS; CHILL REQUIREMENT; HEAT REQUIREMENT; PHENOLOGY; DORMANCY RELEASE	APRICOT FLOWER BUDS; PRUNUS-ARMENIACA L.; CLIMATE-CHANGE; FRUIT-TREES; ALMOND CULTIVARS; TEMPERATE FRUIT; PERSICA L; DORMANCY; REQUIREMENTS; BREAK	10.3390/agronomy13092422	ARTICLE	ENGLISH	MDPI	AGRONOMY-BASEL	WOS:001074219000001
2023	SAKAR, EL HASSAN;EL YAMANI, MOHAMED;BOUSSAKOURAN, ABDELALI;RHARRABTI, YAHIA	REPRODUCTIVE PHENOLOGY CALENDAR AND ITS CORRELATION WITH AIR TEMPERATURE IN FIVE MEDITERRANEAN ALMOND<I> [PRUNUS</I><I> DULCIS</I> (MILL.) DA WEBB] CULTIVARS GROWN IN MOROCCO	AGRO-CLIMATIC REQUIREMENTS ARE OF CRUCIAL IMPORTANCE FOR ESTABLISHMENT AND MANAGEMENT OF NUT TREE ORCHARDS. IN THIS WORK, WE INVESTIGATED TIMING AND DURATION OF KEY REPRODUCTIVE PHENOLOGY EVENTS AND THEIR CHILLING UNITS (CU) AND HEAT REQUIREMENTS NAMELY GROWING DEGREE-DAYS (GDD) AND DEGREE-HOURS (GDH) IN FIVE MEDITERRANEAN ALMOND CULTIVARS OF EARLY ('MARCONA'), INTERMEDIATE ('FOURNAT DE BRE ' ZEN…	RESPONSES TO ENVIRONMENTAL CONDITIONS	ALMOND CULTIVARS; REPRODUCTIVE PHENOLOGY; THERMAL REQUIREMENTS; CHILL DECLINE; NORTH-EASTERN MOROCCO	HEAT REQUIREMENTS; DORMANCY BREAKING; THERMAL NICHE; FRUIT-TREES; FLOWER BUDS; TRAITS; CHILL; IDENTIFICATION; HERITABILITY; DEPENDENCE	10.1016/j.scienta.2023.112014	ARTICLE	ENGLISH	ELSEVIER	SCIENTIA HORTICULTURAE	WOS:000971865700001
2023	MARTINS, SANDRA;BRITO, CATIA;SILVA, ERMELINDA;GONCALVES, ALEXANDRE;ARROBAS, MARGARIDA;PEREIRA, ERMELINDA;RODRIGUES, MANUEL ANGELO;NUNES, FERNANDO M.;CORREIA, CARLOS M.	SYNERGY BETWEEN ZEOLITES AND LEGUMINOUS COVER CROPS IMPROVED OLIVE TREE PERFORMANCE AND SOIL PROPERTIES IN A RAINFED OLIVE ORCHARD	SOIL DEGRADATION AND CLIMATE CHANGE ARE THREATENING THE SUSTAINABILITY OF MEDITERRANEAN OLIVE ORCHARDS, TYPICALLY GROWN UNDER RAINFED CONDITIONS AND CONVENTIONAL SOIL TILLAGE. THUS, IMPLEMENTING SUSTAINABLE SOIL MANAGEMENT PRACTICES IS CRUCIAL TO PRESERVE SOIL HEALTH AND MITIGATE THE NEGATIVE EFFECTS ON PLANT PERFORMANCE. IN THIS STUDY, WE ASSESSED THE EFFECTS OF CONVENTIONAL TILLAGE (T), AN EARL…	SUSTAINABLE AGRICULTURE	CLIMATE CHANGE; LEGUMINOUS COVER CROPS; OLIVE TREE; SOIL TILLAGE; SUSTAINABLE SOIL MANAGEMENT; ZEOLITES	MICROBIAL BIOMASS CARBON; WATER-USE EFFICIENCY; ZEA-MAYS-L.; CLIMATE-CHANGE; PLANT-GROWTH; LAND-USE; TILLAGE; CLINOPTILOLITE; MANAGEMENT; NUTRIENT	10.3390/agronomy13112674	ARTICLE	ENGLISH	MDPI	AGRONOMY-BASEL	WOS:001120210100001
2023	ABOU ALI, ASMA;BOUCHAOU, LHOUSSAINE;ER-RAKI, SALAH;HSSAISSOUNE, MOHAMMED;BROUZIYNE, YOUSSEF;EZZAHAR, JAMAL;KHABBA, SAID;CHAKIR, ADNANE;LABBACI, ADNANE;CHEHBOUNI, ABDELGHANI	ASSESSMENT OF CROP EVAPOTRANSPIRATION AND DEEP PERCOLATION IN A COMMERCIAL IRRIGATED CITRUS ORCHARD UNDER SEMI-ARID CLIMATE: COMBINED EDDY-COVARIANCE MEASUREMENT AND SOIL WATER BALANCE-BASED APPROACH	AN ACCURATE ESTIMATE OF CROP COEFFICIENT (KC) VALUES AT DIFFERENT DEVELOPMENT STAGES (KCINI, KCMID, AND KCEND) IS CRUCIAL FOR ASSESSING CROP WATER REQUIREMENTS IN SEMI-ARID REGIONS. THE OBJECTIVES OF THIS STUDY WERE FIRST TO QUANTIFY THE REFERENCE EVAPOTRANSPIRATION (ETO) AND TO CALCULATE THE ACTUAL EVAPOTRANSPIRATION (ETA) OVER CITRUS IN A SEMI-ARID CLIMATE UNDER DRIP IRRIGATION. FOR THIS PURPOS…	WATER MANAGEMENT	AGRICULTURAL WATER MANAGEMENT; CROP COEFFICIENTS; ENERGY AND WATER BALANCE; IRRIGATION SCHEDULING; MEDITERRANEAN CLIMATE; SOIL-PLANT-ATMOSPHERE CONTINUUM	ENERGY-BALANCE; GROUNDWATER RESOURCES; SONIC ANEMOMETER; OLIVE ORCHARDS; REGION; FIELD; HEAT; IMPACTS	10.1016/j.agwat.2022.107997	ARTICLE	ENGLISH	ELSEVIER	AGRICULTURAL WATER MANAGEMENT	WOS:000882435400005
2023	LOUW, ESME;ALLDERMAN, LAURA;COOK, NIGEL	WHAT IS WRONG WITH WINTER CHILL MODELS IN WARM CLIMATES?	BUD DORMANCY IS AN EVOLUTIONARY STRATEGY THAT PROTECTS TEMPERATE FRUIT TREES FROM LOW TEMPERATURES DURING WINTER. WITH ADEQUATE WINTER CHILLING, IT IS A PROCESS CONSISTING OF A RAPID ENTRANCE PHASE WHERE GROWTH INHIBITION INCREASES TO A MAXIMUM AND IS THEN RELEASED VIA AN EXIT PHASE. THIS PROGRESSION IS, HOWEVER, DIFFERENT IN AREAS WITH INSUFFICIENT WINTER CHILL. IN SUCH AREAS, THE DORMANCY ENTRA…	PREDICTION MODELS	BUD DORMANCY; CHILL ACCUMULATION; CHILL PORTIONS; CHILL UNITS; MALUS ?DOMESTICA BORKH; WARM WINTERS	BUD DORMANCY; APPLE; PROGRESSION; FRUIT	10.21273/HORTSCI16972-22	ARTICLE	ENGLISH	AMER SOC HORTICULTURAL SCIENCE	HORTSCIENCE	WOS:000975043500005
2023	MEZA, FRANCISCO;DARBYSHIRE, REBECCA;FARRELL, AIDAN;LAKSO, ALAN;LAWSON, JAMES;MEINKE, HOLGER;NELSON, GERALD;STOCKLE, CLAUDIO	ASSESSING TEMPERATURE-BASED ADAPTATION LIMITS TO CLIMATE CHANGE OF TEMPERATE PERENNIAL FRUIT CROPS	TEMPERATE PERENNIAL FRUIT AND NUT TREES PLAY VARYING ROLES IN WORLD FOOD DIVERSITY-PROVIDING EDIBLE OILS AND MICRONUTRIENT, ENERGY, AND PROTEIN DENSE FOODS. IN ADDITION, PERENNIALS REUSE SIGNIFICANT AMOUNTS OF BIOMASS EACH YEAR PROVIDING A UNIQUE RESILIENCE. BUT THEY ALSO HAVE A UNIQUE SENSITIVITY TO SEASONAL TEMPERATURES, REQUIRING A PERIOD OF DORMANCY FOR SUCCESSFUL GROWING SEASON PRODUCTION. T…	PREDICTION MODELS	CHILLING REQUIREMENTS; CLIMATE CHANGE ADAPTATION; GROWING DEGREE DAYS; LIMITS TO ADAPTATION; TEMPERATE FRUIT TREES	HEAT REQUIREMENTS; SPRING PHENOLOGY; CARBON BALANCE; CHANGE IMPACTS; WINTER CHILL; FLOWER BUDS; APPLE; ALMOND; GROWTH; TREES	10.1111/gcb.16601	ARTICLE	ENGLISH	WILEY	GLOBAL CHANGE BIOLOGY	WOS:000939101800001
2023	PLATA, ANGEL;GOMEZ-MARTINEZ, MARIA A.;BEITIA, FRANCISCO J.;TENA, ALEJANDRO	MEALYBUGS IN MEDITERRANEAN PERSIMMON: FRUIT INFESTATION, SEASONAL TREND AND EFFECT OF CLIMATE CHANGE	MEALYBUGS (HEMIPTERA: PSEUDOCOCCIDAE) ARE THE MAIN PEST OF PERSIMMON IN SPAIN, THE SECOND PRODUCER IN THE WORLD. IN ORDER TO DEVELOP AN INTEGRATED PEST MANAGEMENT (IPM) PROGRAM, IT IS NECESSARY TO IDENTIFY THE MAIN MEALYBUG SPECIES, DETERMINE THEIR PHENOLOGY, AND DEVELOP TOOLS TO PREDICT DAMAGE. TO DO THIS, WE SAMPLED 17 ORCHARDS FROM THE MAIN PERSIMMON PRODUCING AREA IN SPAIN OVER TWO YEARS. PSE…	RESPONSES TO ENVIRONMENTAL CONDITIONS	DEGREE-DAYS; PSEUDOCOCCIDAE; PHENOLOGY; PSEUDOCOCCUS LONGISPINUS; CLIMATE WARMING	HEMIPTERA PSEUDOCOCCIDAE; TEMPERATURE; PHENOLOGY	10.1127/entomologia/2023/2028	ARTICLE	ENGLISH	E SCHWEIZERBARTSCHE VERLAGSBUCHHANDLUNG	ENTOMOLOGIA GENERALIS	WOS:001122469800001
2023	RAMOS, TIAGO B.;DAROUICH, HANAA;OLIVEIRA, ANA R.;FARZAMIAN, MOHAMMAD;CASTANHEIRA, NADIA;PAZ, ANA;ALEXANDRE, CARLOS;GONCALVES, MARIA C.;PEREIRA, LUIS S.	WATER USE, SOIL WATER BALANCE AND SOIL SALINIZATION RISKS OF MEDITERRANEAN TREE ORCHARDS IN SOUTHERN PORTUGAL UNDER CURRENT CLIMATE VARIABILITY: ISSUES FOR SALINITY CONTROL AND IRRIGATION MANAGEMENT	SECONDARY SALINIZATION HAS LONG BEEN REPORTED IN THE ROXO IRRIGATION DISTRICT (RID), SOUTHERN PORTUGAL, DUE TO THE USE OF SALINE-PRONE IRRIGATION WATER AND THE EXISTENCE OF POORLY STRUCTURED SOILS. THIS STUDY ASSESSED THE SOIL WATER AND SALT BUDGETS IN NINE COMMERCIAL ORCHARDS LOCATED IN THE RID USING THE MULTIPLE ION CHEMISTRY MODULE AVAILABLE IN THE HYDRUS-1D MODEL DURING THE 2019 AND 2020 GROW…	PREDICTION MODELS	IRRIGATION WATER MANAGEMENT; HYDRUS-1D; LEACHING NEEDS; SALINITY BUILD-UP; SOLUTE STRESS	SUBSURFACE DRIP IRRIGATION; HYDRAULIC-PROPERTIES; SOLUTE TRANSPORT; PEDOTRANSFER FUNCTIONS; ROOT WATER; CROP; EVAPOTRANSPIRATION; CONDUCTIVITY; MODEL; COEFFICIENTS	10.1016/j.agwat.2023.108319	ARTICLE	ENGLISH	ELSEVIER	AGRICULTURAL WATER MANAGEMENT	WOS:000989235900001
2023	BARREALES, DAVID;CAPITAO, SUSANA;BENTO, ALBINO ANTONIO;CASQUERO, PEDRO A.;RIBEIRO, ANTONIO CASTRO	ADAPTING ALMOND PRODUCTION TO CLIMATE CHANGE THROUGH DEFICIT IRRIGATION AND FOLIAR KAOLIN APPLICATION IN A MEDITERRANEAN CLIMATE	IRRIGATION IS THE BEST STRATEGY TO REDUCE THE ADVERSE EFFECTS OF WATER STRESS ON ALMOND TREES [PRUNUS DULCIS (MILL) D.A. WEB] AND IMPROVE THEIR PRODUCTIVITY. HOWEVER, IN THE CURRENT CONTEXT OF CLIMATIC CHANGE, IN WHICH THE AMOUNT OF WATER AVAILABLE FOR IRRIGATION IS INCREASINGLY LIMITED, DEFICIT IRRIGATION (DI) STRATEGIES HAVE BECOME ESSENTIAL IN THE ALMOND ORCHARDS OF SOUTHERN EUROPE. OTHER PRAC…	WATER MANAGEMENT	WATER STRESS; CLIMATE CHANGE; FOLIAR REFLECTIVE FILM; WATER USE EFFICIENCY	PARTICLE FILM TECHNOLOGY; VINIFERA L. CULTIVARS; WATER-USE EFFICIENCY; GAS-EXCHANGE; CHANGE PROJECTIONS; PRUNUS-AMYGDALUS; OLIVE ORCHARDS; STRESS; STRATEGIES; RESPONSES	10.3390/atmos14101593	ARTICLE	ENGLISH	MDPI	ATMOSPHERE	WOS:001090588600001
2023	CAPPELLUTI, ONOFRIO;BRUNO, MARIA ROBERTA;MODUGNO, ANNA FRANCESCA;FERRARA, ROSSANA MONICA;GAETA, LILIANA;DE CAROLIS, GABRIELE;CAMPI, PASQUALE	THE USE OF MIXED COMPOSED AMENDMENTS TO IMPROVE SOIL WATER CONTENT AND PEACH GROWTH (<I>PRUNUS PERSICA</I> (L.) BATSCH) IN A MEDITERRANEAN ENVIRONMENT	REDUCTION OF WATER AVAILABILITY IMPOSES THE AGRONOMIC ISSUES OF INCREASING THE STORAGE CAPACITY OF THE SOIL AND IMPROVING THE USE OF RAINWATER OR IRRIGATION WATER. A FIELD EXPERIMENT IN 2021 WAS CONDUCTED IN A 5-YEAR-OLD PEACH ORCHARD IN A MEDITERRANEAN ENVIRONMENT TO STUDY THE EFFECT OF MIXED COMPOSED AMENDMENTS (ACM), APPLIED IN DIFFERENT AMOUNTS, ON THE DYNAMICS OF SOIL WATER STATUS. WATER BAL…	SUSTAINABLE AGRICULTURE	RELATIVE EXTRACTABLE WATER; STEM WATER POTENTIAL; STOMATAL CONDUCTANCE; FRUIT VOLUME; SHOOT GROWTH	SOLID-WASTE COMPOST; ORGANIC-MATTER; STOMATAL CONDUCTANCE; PHYSICAL-PROPERTIES; USE EFFICIENCY; CLIMATE-CHANGE; OLIVE TREES; MANAGEMENT; CARBON; RAINFALL	10.3390/w15091708	ARTICLE	ENGLISH	MDPI	WATER	WOS:000988183000001
2023	GOICOECHEA, NIEVES;TORRES, NAZARETH;GARMENDIA, IDOIA;HILBERT, GHISLAINE;ANTOLIN, MARIA CARMEN	MYCORRHIZAL SYMBIOSIS IMPROVE FRUIT QUALITY IN TEMPRANILLO GRAPEVINE SENSITIVE TO LOW-MODERATE WARMING	AN ADEQUATE CLONAL SELECTION COULD HELP THE ADAPTATION OF VITIS VINIFERA CV. TEMPRANILLO TO WARMING. MOREOVER, THE RESILIENCE OF TEMPRANILLO TO ELEVATED AIR TEMPERATURES INCREASES WHEN ASSOCIATED WITH ARBUSCULAR MYCORRHIZAL FUNGI (AMF). OUR OBJECTIVE WAS TO ASSESS IF MYCORRHIZAL ASSOCIATION CAN COUNTERACT THE DELETERIOUS EFFECT OF ELEVATED TEMPERATURES ON PLANT PERFORMANCE AND FRUIT QUALITY IN CL…	PRODUCTION SYSTEMS	ARBUSCULAR MYCORRHIZAL FUNGI; GAS EXCHANGE; MINERAL NUTRIENTS; PRIMARY METABOLITES; SECONDARY COMPOUNDS; VITIS VINIFERA CV; TEMPRANILLO	L. CV TEMPRANILLO; ANTHOCYANIN ACCUMULATION; ANTIOXIDANT PROPERTIES; CLIMATE; TEMPERATURE; ACCESSIONS; BERRIES; INOCULATION; IRRIGATION; RESPONSES	10.1016/j.scienta.2023.111993	ARTICLE	ENGLISH	ELSEVIER	SCIENTIA HORTICULTURAE	WOS:000964426000001
2023	DE OLIVEIRA, ANA FERNANDES;MAMELI, MASSIMILIANO GIUSEPPE;DE PAU, LUCIANO;SATTA, DANIELA	ALMOND TREE ADAPTATION TO WATER STRESS: DIFFERENCES IN PHYSIOLOGICAL PERFORMANCE AND YIELD RESPONSES AMONG FOUR CULTIVAR GROWN IN MEDITERRANEAN ENVIRONMENT	MAXIMIZING WATER USE EFFICIENCY, YIELD, AND PLANT SURVIVAL UNDER DROUGHT IS A RELEVANT RESEARCH ISSUE FOR ALMOND-TREE-GROWING AREAS WORLDWIDE. THE INTRASPECIFIC DIVERSITY OF THIS SPECIES MAY CONSTITUTE A VALUABLE RESOURCE TO ADDRESS THE RESILIENCE AND PRODUCTIVITY CHALLENGES THAT CLIMATE CHANGE POSES TO CROP SUSTAINABILITY. A COMPARATIVE EVALUATION OF PHYSIOLOGICAL AND PRODUCTIVE PERFORMANCE OF F…	BREEDING & GENETICS	PRUNUS AMYGDALUS BATSCH CULTIVAR; 'ARRUBIA'; 'COSSU'; 'TEXAS'; 'TUONO'; WATER DEFICIT ACCLIMATION; PHYSIOLOGICAL BEHAVIOR; CROP PERFORMANCE; MEDITERRANEAN AREAS	MOLECULAR CHARACTERIZATION; SELF-COMPATIBILITY; DEFICIT IRRIGATION; GENETIC DIVERSITY; BEHAVIOR; PLANTS	10.3390/plants12051131	ARTICLE	ENGLISH	MDPI	PLANTS-BASEL	WOS:000947538500001
2023	TEKER, TURCAN	A STUDY OF KAOLIN EFFECTS ON GRAPEVINE PHYSIOLOGY AND ITS ABILITY TO PROTECT GRAPE CLUSTERS FROM SUNBURN DAMAGE	SUNBURN (SN) DAMAGE ON GRAPE BERRIES HAS BECOME MORE PREVALENT IN THE MEDITERRANEAN REGION IN RECENT YEARS. ESPECIALLY CLUSTERS ON THE WEST SIDE OF THE VINE CANOPY ARE MORE AFFECTED DUE TO HIGHER TEMPERATURES IN THE AF-TERNOON, IN THE NORTH-SOUTH ORIENTED VINEYARDS. THE RADIATION-REFLECTING INERT SUBSTANCE KAOLIN PARTICLE FILM (KPF) IS A WELL-KNOWN METHOD FOR ITS ABILITY TO LOWER FRUIT TEMPERATUR…	PRODUCTION SYSTEMS	KAOLIN PARTICLE FILM; SUNBURN; GRAPE; VINE CANOPY; CLIMATE CHANGE	WATER-USE EFFICIENCY; PARTICLE FILM TECHNOLOGY; SENSORY ATTRIBUTES; BERRY TEMPERATURE; LEAF; DEFICIT; QUALITY; IMPACT; WINE; TRANSPIRATION	10.1016/j.scienta.2022.111824	ARTICLE	ENGLISH	ELSEVIER	SCIENTIA HORTICULTURAE	WOS:000919223200001
2023	TUDELA, VIVIANA;SARRICOLEA, PABLO;SERRANO-NOTIVOLI, ROBERTO;MESEGUER-RUIZ, OLIVER	A PILOT STUDY FOR CLIMATE RISK ASSESSMENT IN AGRICULTURE: A CLIMATE-BASED INDEX FOR CHERRY TREES	CHERRY TREES ARE ONE OF CHILE'S MOST IMPORTANT SPECIALTY CROP ACTIVITIES. ITS COMMERCIAL ORCHARDS HAVE AN EXTENSIVE SPATIAL DISTRIBUTION BETWEEN THE 31 DEGREES S AND 48 DEGREES S, SPREADING FROM SEMIARID TO TUNDRA CLIMATES, BUT THE TREES APPEAR PRIMARILY IN THE MEDITERRANEAN CLIMATE. DIFFERENT EXTREME WEATHER EVENTS, SUCH AS FROSTS, PRECIPITATION, AND HIGH TEMPERATURES, AFFECT THIS CROP AT DIFFER…	PREDICTION MODELS	EXTREME EVENTS; FROSTS; HEAT DAMAGE; PRECIPITATION EVENTS; RISK INDEX; SWEET CHERRY	FREE STATE PROVINCE; PRUNUS-AVIUM L.; SWEET CHERRY; PSEUDOMONAS-SYRINGAE; FRUIT CRACKING; AGROCLIMATIC INDEXES; WHEAT PRODUCTION; MAIZE PRODUCTION; ENSO PREDICTION; RAIN	10.1007/s11069-022-05549-8	ARTICLE	ENGLISH	SPRINGER	NATURAL HAZARDS	WOS:000840289000007
2023	ALMAGRO, MARIA;DIAZ-PEREIRA, ELVIRA;BOIX-FAYOS, CAROLINA;ZORNOZA, RAUL;SANCHEZ-NAVARRO, VIRGINIA;RE, PAULA;FERNANDEZ, CRISTINA;MARTINEZ-MENA, MARIA	THE COMBINATION OF CROP DIVERSIFICATION AND NO TILLAGE ENHANCES KEY SOIL QUALITY PARAMETERS RELATED TO SOIL FUNCTIONING WITHOUT COMPROMISING CROP YIELDS IN A LOW-INPUT RAINFED ALMOND ORCHARD UNDER SEMIARID MEDITERRANEAN CONDITIONS	SOILS PROVIDE KEY ECOSYSTEM SERVICES AND ARE CRUCIAL TO COMBAT CLIMATE CHANGE. AGRICULTURE PROVIDES IMPORTANT ECOSYSTEM SERVICES BUT ALSO CAUSES NEGATIVE ENVIRONMENTAL EFFECTS DEPENDING ON AGRICULTURAL MANAGEMENT. IN THIS REGARD, CROP DIVERSIFICATION IS A PROMISING SUSTAINABLE LAND MANAGEMENT STRATEGY TO COMBAT SOIL EROSION AND DEGRADATION, MITIGATE CLIMATE CHANGE AND ENSURE FOOD SECURITY. HERE, …	SUSTAINABLE AGRICULTURE	INTER-CROPPING; LOW-INPUT WOODY CROPS; WINTER THYME; SOIL MANAGEMENT; SEMIARID CONDITIONS; SOIL ECOSYSTEM SERVICES; CLIMATE CHANGE MITIGATION; LAND EQUIVALENT RATIO	ECOSYSTEM SERVICES; ECOLOGICAL INTENSIFICATION; AGRICULTURAL LAND; CEREAL PRODUCTION; ORGANIC-MATTER; MANAGEMENT; NITROGEN; CARBON; BIODIVERSITY; PHOSPHORUS	10.1016/j.agee.2022.108320	ARTICLE	ENGLISH	ELSEVIER	AGRICULTURE ECOSYSTEMS & ENVIRONMENT	WOS:000994492800001
2023	PALMA, MIGUEL;SEPULVEDU, ALVARO;YURI, JOSE ANTONIO	EFFECT OF PLASTIC ROOF AND HIGH TUNNEL ON MICROCLIMATE, PHYSIOLOGY, VEGETATIVE GROWTH AND FRUIT CHARACTERISTICS OF 'SANTINA' SWEET CHERRY	THE OBJECTIVE OF THE PRESENT STUDY WAS TO EVALUATE THE EFFECT OF PLASTIC COVERS (ROOF AND HIGH TUNNEL) ON MICROCLIMATE, PHYSIOLOGICAL RESPONSE, VEGETATIVE GROWTH, AND PHYSICOCHEMICAL FRUIT CHARACTERISTICS OF 'SANTINA' SWEET CHERRY TREES DURING TWO SEASONS. THE STUDY WAS CONDUCTED IN A COMMERCIAL ORCHARD ESTABLISHED IN A MEDITERRANEAN CLIMATE IN CHILE. THE COVERS REDUCED THE INCIDENT SOLAR RADIATI…	PRODUCTION SYSTEMS	FRUIT QUALITY; PHENOLOGY; PRUNUS AVIUM L.; PRUNUS AVIUM L.; RAIN PROTECTION; WATER STATUS	PRUNUS-AVIUM L.; DEFICIT IRRIGATION; RAIN COVER; CRACKING; QUALITY; CULTIVATION; RADIATION; CAPACITY; TREES; ANTHOCYANIN	10.1016/j.scienta.2023.112037	ARTICLE	ENGLISH	ELSEVIER	SCIENTIA HORTICULTURAE	WOS:000985398300001
2023	MOUGIOU, NIKI;MALETSIKA, PERSEFONI;KONSTANTINIDIS, ARISTARHOS;GRIGORIADOU, KATERINA;NANOS, GEORGE;ARGIRIOU, ANAGNOSTIS	MORPHOLOGICAL AND MOLECULAR CHARACTERIZATION OF A NEW SELF-COMPATIBLE ALMOND VARIETY	ALMONDS ARE ONE OF THE MOST POPULAR NUTS, CULTIVATED IN COUNTRIES WITH MEDITERRANEAN CLIMATES. IN AN ALMOND ORCHARD OF THE SELF-INCOMPATIBLE CULTIVAR 'FERRAGNES' IN GREECE, A TREE WITH DIFFERENT MORPHOLOGICAL CHARACTERISTICS AND SIGNS OF SELF-COMPATIBILITY WAS OBSERVED. THE AIM OF THIS STUDY WAS TO STUDY THE PHENOTYPE, INVESTIGATE THE SELF-COMPATIBILITY TRAIT, AND ELUCIDATE THE PHYLOGENETIC BACKG…	BREEDING & GENETICS	PRUNUS DULCIS; SSR MARKERS; S-RNASE GENES; AGRONOMICAL TRAITS	PRUNUS-PERSICA L.; INCOMPATIBILITY GENOTYPES; MICROSATELLITE MARKERS; S-ALLELES; GENETIC-CHARACTERIZATION; AMYGDALUS BATSCH; NUT CONSUMPTION; CULTIVARS; PEACH; IDENTIFICATION	10.3390/agriculture13071362	ARTICLE	ENGLISH	MDPI	AGRICULTURE-BASEL	WOS:001037793900001
2023	EGIPTO, RICARDO;AQUINO, ARTURO;COSTA, JOAQUIM MIGUEL;ANDUJAR, JOSE MANUEL	PREDICTING CROP EVAPOTRANSPIRATION UNDER NON-STANDARD CONDITIONS USING MACHINE LEARNING ALGORITHMS, A CASE STUDY FOR <I>VITIS VINIFERA</I> L. CV TEMPRANILLO	THIS STUDY FOCUSES ON ASSESSING THE ACCURACY OF SUPERVISED MACHINE LEARNING REGRESSION ALGORITHMS (MLAS) IN PREDICTING ACTUAL CROP EVAPOTRANSPIRATION (ETC ACT) FOR A DEFICIT IRRIGATED VINEYARD OF VITIS VINIFERA CV. TEMPRANILLO, INFLUENCED BY A TYPICAL MEDITERRANEAN CLIMATE. THE STANDARD APPROACH OF USING THE FOOD AND AGRICULTURE ORGANIZATION (FAO) CROP EVAPOTRANSPIRATION UNDER STANDARD CONDITIONS…	WATER MANAGEMENT	GRAPEVINE; VINEYARD IRRIGATION; ACTUAL CROP EVAPOTRANSPIRATION; MACHINE LEARNING ALGORITHMS; DECISION SUPPORT SYSTEMS	WATER; ORCHARD	10.3390/agronomy13102463	ARTICLE	ENGLISH	MDPI	AGRONOMY-BASEL	WOS:001099646700001
2023	GONZALEZ-ROSADO, MANUEL;PARRAS-ALCANTARA, LUIS;AGUILERA-HUERTAS, JESUS;LOZANO-GARCIA, BEATRIZ	LAND CONVERSION IMPACTS ON SOIL MACROAGGREGATION, CARBON SEQUESTRATION AND PRESERVATION IN TREE ORCHARDS LOCATED IN MEDITERRANEAN ENVIRONMENT (SPAIN)	AGRICULTURAL SOILS DEGRADATION IS A GLOBAL CHALLENGE THAT AFFECTS FOOD SECURITY, CLIMATE CHANGE, ENVIRONMENTAL RISKS, AND THE LOSS OF BIODIVERSITY AND ECOSYSTEM SERVICES. IN THIS ON-FARM STUDY CONDUCTED IN THE MEDITERRANEAN MOUNTAIN AREA OF SOUTHERN SPAIN, WE USED A NATURAL AREA (NAT) AS REFERENCE AND COMPARED THE EFFECT OF THREE TREE CROPPING SYSTEMS - CONVENTIONAL OLIVE (COL), ORGANIC OLIVE (OL…	SUSTAINABLE AGRICULTURE	ORGANIC FARMING; AGGREGATES DISTRIBUTION; CARBON STABILIZATION; LAND USE CHANGE; SOIL ORGANIC CARBON POOLS	ORGANIC-CARBON; TILLAGE; CROPS	10.1016/j.agee.2023.108557	ARTICLE	ENGLISH	ELSEVIER	AGRICULTURE ECOSYSTEMS & ENVIRONMENT	WOS:001053904000001
2023	TORRUS-CASTILLO, MILAGROS;CALERO, JULIO;GARCIA-RUIZ, ROBERTO	DOES OLIVE CULTIVATION SEQUESTER CARBON?: CARBON BALANCE ALONG A C INPUT GRADIENT	CURRENTLY, THERE ARE SOME INITIATIVES AIMED AT TRANSFORMING AGRICULTURE FROM BEING A SOURCE TO A SINK OF GREENHOUSE GASES, MAINLY BY ENCOURAGING COMBINATION OF MANAGEMENT PRACTICES THAT DRIVE NATURE-BASED CLIMATE PROCESSES (NBCS) RESULTING IN AN INCREASE IN THE STOCKS OF SOIL AND BIOMASS ORGANIC CARBON. OLIVE GROVE CULTIVATION REPRESENTS A KEY SOCIO-ECONOMIC AND ENVIRONMENTAL ASSET FOR MEDITERRAN…	SUSTAINABLE AGRICULTURE	OLIVE GROVES; COVER CROPS; SOIL ORGANIC CARBON; NATURE -BASED CLIMATE SOLUTIONS; CO2 REMOVAL	MEDITERRANEAN OLIVE; SOIL LOSS; COVER; FOOTPRINT; EROSION; SYSTEMS; WATER; SEQUESTRATION; RESIDUES; DYNAMICS	10.1016/j.agee.2023.108707	ARTICLE	ENGLISH	ELSEVIER	AGRICULTURE ECOSYSTEMS & ENVIRONMENT	WOS:001084418900001
2023	CICCORITTI, ROBERTO;MANGANIELLO, ROSSELLA;ANTONUCCI, FRANCESCA;CECCARELLI, DANILO	INTERACTIVE EFFECT OF CULTIVARS, CROP YEARS AND ROOTSTOCKS ON THE BIOCHEMICAL TRAITS OF <I>PRUNUS PERSICA</I> (L.) BATSCH FRUITS	PEACH FRUIT IS ONE OF THE MOST ECONOMICALLY WIDESPREAD TEMPERATE FRUITS, WHOSE PRODUCTIVITY, AND NUTRITIONAL AND SENSORY QUALITIES ARE DETERMINED BY INTERACTIONS AMONG SEVERAL ENVIRONMENTAL AND GENETIC FACTORS, ROOTSTOCKS, AGRONOMIC PRACTICES AND PEDO-CLIMATIC CONDITIONS. IN RECENT YEARS, CLIMATE CHANGE HAS PROMPTED PEACH BREEDING PROGRAMS TO USE SPECIFIC ROOTSTOCKS THAT ARE WELL ADAPTED TO UNUSU…	BREEDING & GENETICS	CLIMATIC EFFECTS; PHYTOCHEMICALS; MULTIVARIATE STATISTICS; NUTRACEUTICAL PLANT PROFILE; GRAFTING	PHENOLIC COMPOSITION; PEACH; QUALITY; FLESH; PLUM; NECTARINE	10.3390/plants12122325	ARTICLE	ENGLISH	MDPI	PLANTS-BASEL	WOS:001015842200001
2023	ARAS, SERVET;ESITKEN, AHMET;KARAKURT, YASAR	THE COMPREHENSIVE RESPONSES OF YOUNG SWEET CHERRY TREES UNDER MODERATE SALINE CONDITIONS DEPENDING ON THE DIFFERENT ROOTSTOCKS	SWEET CHERRY IS A TEMPERATE ZONE FRUIT TREE GROWN UNDER A WIDE RANGE OF CLIMATE CONDITIONS WORLDWIDE. THUS, UNDERSTANDING ITS RESPONSES TO SALT STRESS IS IMPORTANT SINCE CHERRY GROWING IS INFLUENCED BY SALINITY STRESS. IN OUR STUDY, MANY MORPHOLOGICAL, PHYSIOLOGICAL AND MOLECULAR RESPONSES WERE EVALUATED TO INVESTIGATE THE INFLUENCES OF MODERATE SALINITY STRESS ON SWEET CHERRY. THE STUDY WAS COND…	BREEDING & GENETICS	PRUNUS; SALINE; SWEET CHERRY; WRKY	WRKY TRANSCRIPTION FACTORS; SALT STRESS; FUNCTIONAL-ANALYSIS; ADAPTIVE RESPONSES; ABIOTIC STRESSES; WATER RELATIONS; TOLERANCE; GROWTH; NACL; ARABIDOPSIS	10.1007/s10341-023-00838-3	ARTICLE	ENGLISH	SPRINGER	ERWERBS-OBSTBAU	WOS:000936718900001
2023	ROJANO-CRUZ, RAUL;MARTINEZ-MORENO, FRANCISCO JOSE;GALINDO-ZALDIVAR, JESUS;LAMAS, FRANCISCO;GONZALEZ-CASTILLO, LOURDES;DELGADO, GABRIEL;PARRAGA, JESUS;RAMIREZ-GONZALEZ, VICTORIANO;DURAN-ZUAZO, VICTOR HUGO;CARCELES-RODRIGUEZ, BELEN;MARTIN-GARCIA, JUAN MANUEL	IMPACTS OF A HYDROINFILTRATOR RAINWATER HARVESTING SYSTEM ON SOIL MOISTURE REGIME AND GROUNDWATER DISTRIBUTION FOR OLIVE GROVES IN SEMI-ARID MEDITERRANEAN REGIONS	DRY PERIODS IN SEMI-ARID REGIONS CONSTITUTE ONE OF THE GREATEST HAZARDOUS FEATURES THAT AGRICULTURE FACES. THIS STUDY INVESTIGATES THE EFFECTS OF USING A NEW DEVICE CALLED 'HYDROINFILTRATOR RAINWATER HARVESTING SYSTEM (HRHS) ON THE WATER BALANCE OF SOILS. IT WAS DESIGNED FOR ARID AND SEMI-ARID ZONES AFFECTED BY LONG PERIODS OF DROUGHT PUNCTUATED BY HEAVY RAINSTORMS. THE NEW HYDROINFILTRATOR CONSI…	WATER MANAGEMENT	VERTICAL MULCHING; WATER CATCHMENT; OLIVE ROOT; WATER DEFICIT; RESISTIVITY CONTRASTS	CLIMATE-CHANGE; CONSERVATION MEASURES; IRRIGATION; BIOCHAR; GROWTH; EVAPORATION; MECHANISMS; STRATEGIES; MORPHOLOGY; ORCHARD	10.1016/j.geoderma.2023.116623	ARTICLE	ENGLISH	ELSEVIER	GEODERMA	WOS:001070877700001
2023	BRANCHEREAU, CAMILLE;HARDNER, CRAIG;DIRLEWANGER, ELISABETH;WENDEN, BENEDICTE;LE DANTEC, LOICK;ALLETRU, DAVID;PARMENTIER, JULIEN;IVANCIC, ANTON;GIOVANNINI, DANIELA;BRANDI, FEDERICA;LOPEZ-ORTEGA, GREGORIO;GARCIA-MONTIEL, FEDERICO;QUILOT-TURION, BENEDICTE;QUERO-GARCIA, JOSE	GENOTYPE-BY-ENVIRONMENT AND QTL-BY-ENVIRONMENT INTERACTIONS IN SWEET CHERRY (<I>PRUNUS AVIUM</I> L.) FOR FLOWERING DATE	IN SWEET CHERRY (PRUNUS AVIUM L.), FLOWERING DATE IS STRONGLY DEPENDENT ON THE ENVIRONMENT CONDITIONS AND, THEREFORE, IS A TRAIT OF MAJOR INTEREST FOR ADAPTATION TO CLIMATE CHANGE. SUCH TRAIT CAN BE INFLUENCED BY GENOTYPE-BY-ENVIRONMENT INTERACTION (GXE), THAT REFERS TO DIFFERENCES IN THE RESPONSE OF GENOTYPES TO DIFFERENT ENVIRONMENTS. IF NOT TAKEN INTO ACCOUNT, GXE CAN REDUCE SELECTION ACCURACY…	BREEDING & GENETICS	SWEET CHERRY; FLOWERING; GENOTYPE-BY-ENVIRONMENT INTERACTIONS; QTL; QTL-BY-ENVIRONMENT INTERACTIONS	PHENOLOGICAL TRAITS; GENETIC DETERMINISM; CLIMATE-CHANGE; PEACH; FRUIT; CHILL	10.3389/fpls.2023.1142974	ARTICLE	ENGLISH	FRONTIERS MEDIA SA	FRONTIERS IN PLANT SCIENCE	WOS:000949114300001
2023	GUNDESLI, MUHAMMET ALI;UGUR, REMZI;YAMAN, MEHMET	THE EFFECTS OF ALTITUDE ON FRUIT CHARACTERISTICS, NUTRIENT CHEMICALS, AND BIOCHEMICAL PROPERTIES OF WALNUT FRUITS (<I>JUGLANS REGIA</I> L.)	THIS STUDY AIMED TO INVESTIGATE CHANGES IN FRUIT CHARACTERISTICS, TOTAL PHENOLICS, TOTAL ANTIOXIDANT CAPACITY, ORGANIC ACIDS, SUGAR CONTENT, AND FATTY ACID COMPOSITION IN TEN WALNUT GENOTYPES AND THREE CULTIVARS GROWN AT DIFFERENT ALTITUDES UNDER MEDITERRANEAN CLIMATE CONDITIONS. AT ALTITUDES OF 500 M AND 1200 M, TOTAL PHENOLICS RANGED BETWEEN 237.51 AND 412.96 MG GAE/100 G DW AND 234.94 AND 392.…	RESPONSES TO ENVIRONMENTAL CONDITIONS	JUGLANS REGIA L.; BIOCHEMICAL CONTENT; FATTY ACID; ALTITUDE; FRUIT CHARACTERISTICS	FATTY-ACID-COMPOSITION; CULTIVARS; GENOTYPES; QUALITY; TOCOPHEROLS; VARIETIES	10.3390/horticulturae9101086	ARTICLE	ENGLISH	MDPI	HORTICULTURAE	WOS:001099275300001
2023	KAPUR, B.;CELIKTOPUZ, E.;SARIDAS, M. A.;KARGI, PAYDAS S.;FIPPS, G.	THE ROLE OF MULCH COLOR AND IRRIGATION LEVEL IN REDUCING WATER STRESS IN STRAWBERRY	PHOTOSYNTHESIS DECLINE, RESULTING FROM CHANGING EVAPOTRANSPIRATION LEVELS AND VARYING GROWING CONDITIONS, CAN LEAD TO CROP FAILURE. TO PREVENT DAMAGE, IT IS ESSENTIAL TO ASSESS CAROTENOID AND CHLOROPHYLL CONTENT, AND CROP RESPONSES TO LIMITED IRRIGATION. IN THIS EXPERIMENT, WE STUDIED STRAWBERRY RESPONSES TO PHOTOSYNTHETIC PIGMENTS, PHYSIOLOGICAL PARAMETERS, AND MACRONUTRIENT CONCENTRATIONS UNDER…	WATER MANAGEMENT	CHLOROPHYLL; CAROTENOID; DROUGHT; STOMATAL CONDUCTANCE; MEDITERRENIAN CLIMATE	LIPOXYGENASE ACTIVITY; USE EFFICIENCY; YIELD; FRUIT; DROUGHT; GROWTH; RED; NUTRIENTS; NUTRITION; RESPONSES	10.15666/aeer/2105_47814794	ARTICLE	ENGLISH	ALOKI APPLIED ECOLOGICAL RESEARCH AND FORENSIC INST LTD	APPLIED ECOLOGY AND ENVIRONMENTAL RESEARCH	WOS:001080039500001
2023	LAVADO, NIEVES;PRIETO, HENAR;MANCHA, LUIS A.;MORENO, DANIEL;VALDES, M. ESPERANZA;URIARTE, DAVID	COMBINED EFFECT OF CROP FORCING AND REDUCED IRRIGATION AS TECHNIQUES TO DELAY THE RIPENING AND IMPROVE THE QUALITY OF CV. TEMPRANILLO<I> (VITIS</I><I> VINIFERA</I> L.) BERRIES IN SEMI-ARID CLIMATE CONDITIONS	IN MEDITERRANEAN VINEYARDS, HIGH TEMPERATURES AND SCARCE WATER RESOURCES AFFECT THE QUANTITY AND QUALITY OF HARVESTS. CROP FORCING (F) IS A NOVEL APPROACH THAT CONSISTS OF INDUCING THE BUD BURST OF BUDS DEVELOPED DURING THE CURRENT SEASON IN ORDER TO MODIFY THE PHENOLOGY OF THE VINE AND SHIFT BERRY RIPENING TO A PERIOD OF MODERATE TEMPERATURES. THE AIM OF THIS WORK IS TO EVALUATE THE EFFECT OF F …	PRODUCTION SYSTEMS	TEMPERATURE; DELAYED MATURATION; GRAPEVINES PHENOLOGY; WARMER REGION	CABERNET-SAUVIGNON; VINE REGROWTH; GRAPEVINE PHENOLOGY; WINE QUALITY; TEMPERATURE; ANTHOCYANIN; DEFICIT; GROWTH	10.1016/j.agwat.2023.108469	ARTICLE	ENGLISH	ELSEVIER	AGRICULTURAL WATER MANAGEMENT	WOS:001062412200001
2023	MEDINA-ALONSO, MARIA G.;CABEZAS, JOSE M.;RIOS-MESA, DOMINGO;LORITE, IGNACIO J.;LEON, LORENZO;DE LA ROSA, RAUL	FLOWERING PHENOLOGY OF OLIVE CULTIVARS IN TWO CLIMATE ZONES WITH CONTRASTING TEMPERATURES (SUBTROPICAL AND MEDITERRANEAN)	THE LARGE AMOUNT OF OLIVE CULTIVARS CONSERVED IN GERMPLASM BANKS CAN BE USED TO OVERCOME SOME OF THE CHALLENGES FACED BY THE OLIVE GROWING INDUSTRY, INCLUDING CLIMATE WARMING. ONE EFFECT OF CLIMATE WARMING IN OLIVE IS THE DIFFICULTY TO FULFILL THE CHILLING REQUIREMENTS FOR FLOWERING DUE TO MILD WINTER TEMPERATURES. IN THE PRESENT WORK, WE EVALUATE SEVEN OLIVE CULTIVARS FOR THEIR ADAPTATION TO HIG…	BREEDING & GENETICS	OLEA EUROPAEA L; GENETIC VARIABILITY; CLIMATE WARMING; CHILLING REQUIREMENTS	TREES; SELECTIONS; FRUIT	10.3390/agriculture13071312	ARTICLE	ENGLISH	MDPI	AGRICULTURE-BASEL	WOS:001037740200001
2023	AOUNALLAH, MOHAMED KARIM;BEN KRIMA, NEIROUZ;EL BEY, NAZIHA;KARMOUS, CHAHINE;BETTAIEB, TAOUFIK;SAHLI, ALI	EFFECT OF DEFICIT IRRIGATION ON WATER STATUS, METABOLIC CHARACTERS, FRUITING, YIELD, AND QUALITY OF CLEMENTINE TREES UNDER TUNISIAN SEMI-ARID CONDITIONS	WATER SCARCITY IS ONE OF THE MOST SERIOUS THREATS FACING HUMANITY, AND IT IS PRIMORDIAL TO ADOPT WATER-SAVING STRATEGIES TO IMPROVE IRRIGATION EFFICIENCY IN AGRICULTURE. THE CURRENT STUDY SOUGHT TO DETERMINE THE IMPACT OF A PARTIAL ROOT-ZONE DRYING TECHNIQUE (PRD) USED DURING FRUIT GROWTH PHASES II AND III (50% OF CROP WATER REQUIREMENT) ON WATER STATUS, YIELD, AND METABOLIC AND TECHNOLOGICAL CHA…	WATER MANAGEMENT	DEFICIT IRRIGATION; CHLOROPHYLL INDEX; PROLINE CONTENT; LEAF SUGAR CONTENT; CITRUS; FRUIT SIZE; YIELD; TECHNOLOGICAL ATTRIBUTES	NULES CITRUS TREES; USE EFFICIENCY; GAS-EXCHANGE; DRYING PRD; LEAF; STRESS; RESPONSES; ACCUMULATION; TEMPERATURE; STRATEGY	10.30848/PJB2023-3(11)	ARTICLE	ENGLISH	PAKISTAN BOTANICAL SOC	PAKISTAN JOURNAL OF BOTANY	WOS:000953997300010
2023	TZERAKIS, KONSTANTINOS;PSARRAS, GEORGIOS;KOURGIALAS, NEKTARIOS N. N.	DEVELOPING AN OPEN-SOURCE IOT PLATFORM FOR OPTIMAL IRRIGATION SCHEDULING AND DECISION-MAKING: IMPLEMENTATION AT OLIVE GROVE PARCELS	CLIMATE CHANGE HAS REDUCED THE AVAILABILITY OF GOOD QUALITY WATER FOR AGRICULTURE, WHILE FAVORING THE PROLIFERATION OF HARMFUL INSECTS, ESPECIALLY IN MEDITERRANEAN AREAS. DEPLOYING IOT-BASED SYSTEMS CAN HELP OPTIMIZE WATER-USE EFFICIENCY IN AGRICULTURE AND ADDRESS PROBLEMS CAUSED BY EXTREME WEATHER EVENTS. THIS WORK PRESENTS AN IOT-BASED MONITORING SYSTEM FOR OBTAINING SOIL MOISTURE, SOIL ELECTRI…	WATER MANAGEMENT	AGRICULTURAL WATER MANAGEMENT; DECISION SUPPORT SYSTEM; SOIL MOISTURE; EC; SMART SENSOR; INTERNET OF THINGS; REMOTE SENSING	HYDRAULIC CONDUCTIVITY; SALT TOLERANCE; WATER; SENSORS	10.3390/w15091739	ARTICLE	ENGLISH	MDPI	WATER	WOS:000988176300001
2023	PETOUMENOU, DESPOINA G.	ENHANCING YIELD AND PHYSIOLOGICAL PERFORMANCE BY FOLIAR APPLICATIONS OF CHEMICALLY INERT MINERAL PARTICLES IN A RAINFED VINEYARD UNDER MEDITERRANEAN CONDITIONS	ONE OF THE BIGGEST ENVIRONMENTAL CHALLENGES THAT MOST OF THE TRADITIONAL AND MODERN GRAPE-GROWING AREAS ARE FACING IS THE FREQUENCY, SEVERITY, AND UNPREDICTABILITY OF EXTREME WEATHER EVENTS AS A RESULT OF CLIMATE CHANGE. SUSTAINABLE TOOLS SUCH AS CHEMICALLY INERT MINERAL PARTICLES COULD BE A VALID ALTERNATIVE FOR THE PROMOTION OF ENVIRONMENTALLY-FRIENDLY VITICULTURAL TECHNIQUES TO ENHANCE YIELD, …	PRODUCTION SYSTEMS	CLIMATE CHANGE; KAOLIN; ZEOLITE; TEMPERATURE; LEAF GAS EXCHANGE PARAMETERS; WATER USE EFFICIENCY; TOTAL PHENOLS; VITIS VINIFERA L	CLIMATE-CHANGE; NATURAL ZEOLITES; FILM TECHNOLOGY; USE EFFICIENCY; FRUIT-QUALITY; SUMMER STRESS; SAP FLOW; KAOLIN; GRAPEVINE; PHOTOSYNTHESIS	10.3390/plants12071444	ARTICLE	ENGLISH	MDPI	PLANTS-BASEL	WOS:000969696100001
2023	DI PAOLA, ARIANNA;DI GIUSEPPE, EDMONDO;GUTIERREZ, ANDREW PAUL;PONTI, LUIGI;PASQUI, MASSIMILIANO	CLIMATE STRESSORS MODULATE INTERANNUAL OLIVE YIELD AT PROVINCE LEVEL IN ITALY: A COMPOSITE INDEX APPROACH TO SUPPORT CROP MANAGEMENT	ALTHOUGH A LARGE PART OF ITALY IS CHARACTERIZED BY A MEDITERRANEAN CLIMATE INTRINSICALLY HIGHLY SUITABLE FOR OLIVE CULTIVATION, FARMERS MAY EXPERIENCE VARIABLE INTERANNUAL YIELDS WITH ASSOCIATED AGRONOMIC AND MANAGEMENT COSTS. A DETAILED OVERVIEW OF MAJOR CLIMATE STRESSORS AND THEIR ONGOING IMPACTS ON OLIVE YIELD VARIABILITY AT A BROAD SPATIAL-TEMPORAL SCALE ACROSS ITALY COULD IMPROVE THE UNDERST…	PREDICTION MODELS	CLIMATE SERVICES; EXCEPTIONAL YIELDS; HEAT STRESS; OLEA EUROPAEA; OLIVE ECOLOGY; PEST AND DISEASES; SEASONAL FORECAST; VARIABLES INTERPLAY	OLEA-EUROPAEA L.; XYLELLA-FASTIDIOSA; FRUIT-FLY; MEDITERRANEAN BASIN; WATER; ADAPTATION; PEST; IDENTIFICATION; TEPHRITIDAE; CALIFORNIA	10.1111/jac.12636	ARTICLE	ENGLISH	WILEY	JOURNAL OF AGRONOMY AND CROP SCIENCE	WOS:000951031200001
2023	CATALANO, GIUSEPPE ANTONIO;MACI, FEDERICO;D'URSO, PROVVIDENZA RITA;ARCIDIACONO, CLAUDIA	GIS AND SDM-BASED METHODOLOGY FOR RESOURCE OPTIMISATION: FEASIBILITY STUDY FOR CITRUS IN MEDITERRANEAN AREA	SOUTH ITALY IS CHARACTERISED BY A SEMI-ARID CLIMATE WITH SCARCE RAIN AND HIGH EVAPORATIVE DEMAND. SINCE CLIMATE CHANGE COULD WORSEN THIS CONDITION, THE NEED TO OPTIMISE WATER RESOURCES IN THIS AREA IS CRUCIAL. IN CITRUS CULTIVATION, WHICH INVOLVES ONE OF THE MOST IMPORTANT CROPS BRED IN SOUTHERN ITALY, AND MORE GENERALLY IN MEDITERRANEAN REGIONS, DEFICIT IRRIGATION STRATEGIES ARE IMPLEMENTED IN O…	PREDICTION MODELS	VISTRAILS; SAHM SOFTWARE; CITRUS; SPATIAL DISTRIBUTION; PROBABILITY OF PRESENCE; MEDITERRANEAN CLIMATE; PREDICTOR LAYERS	SPECIES DISTRIBUTION MODELS; POTENTIAL DISTRIBUTION; MEDICINAL-PLANT; MAXENT; SKILL; L.	10.3390/agronomy13020549	ARTICLE	ENGLISH	MDPI	AGRONOMY-BASEL	WOS:000937800400001
2023	HILARIO, SANDRA;PINTO, GLORIA;MONTEIRO, PEDRO;SANTOS, LILIANA;ALVES, ARTUR	THE IMPACT OF TWO <I>DIAPORTHE</I> SPECIES ON <I>VACCINIUM CORYMBOSUM</I> PHYSIOLOGICAL PERFORMANCE UNDER DIFFERENT WATER AVAILABILITY SCENARIOS	BLUEBERRIES (VACCINIUM CORYMBOSUM L.) ARE CULTIVATED WORLDWIDE AND REPRESENT AN IMPORTANT ASSET FOR THE PORTUGUESE ECONOMY. PATHOGEN INFECTION AND WATER DEFICIENCY ARE KNOWN TO AFFECT CROPS PRODUCTIVITY WORLDWIDE, THUS LIMITING PLANT YIELD OR FRUIT QUALITY. DIAPORTHE IS A COSMOPOLITAN GENUS COMPRISING PLANT PATHOGENS AND ENDOPHYTES, THAT MAY SWITCH THEIR BEHAVIOR TO A PATHOGENIC PHASE WHEN THE HO…	PRODUCTION SYSTEMS	BLUEBERRY; DIAPORTHE AMYGDALI; DIAPORTHE ERES; PLANT PERFORMANCE; PLANT-PATHOGEN INTERACTION; WATER LIMITATION	HIGHBUSH BLUEBERRY; OXIDATIVE STRESS; DROUGHT; LEAVES; PHOTOSYNTHESIS; METABOLISM; INFECTION; PATHOGENS; RESPONSES; ANTIOXIDANTS	10.1007/s10658-023-02651-w	ARTICLE	ENGLISH	SPRINGER	EUROPEAN JOURNAL OF PLANT PATHOLOGY	WOS:000920827100001
2023	KANIEWSKI, DAVID;MARRINER, NICK;MORHANGE, CHRISTOPHE;KHATER, CARLA;TERRAL, JEAN-FREDERIC;BESNARD, GUILLAUME;OTTO, THIERRY;LUCE, FREDERIC;COUILLEBAULT, QUENTIN;TSITSOU, LABRINI;POURKERMAN, MAJID;CHEDDADI, RACHID	CLIMATE CHANGE THREATENS OLIVE OIL PRODUCTION IN THE LEVANT	THE OLIVE TREE (OLEA EUROPAEA L.) IS ONE OF THE SPECIES BEST ADAPTED TO A MEDITERRANEAN-TYPE CLIMATE(1-8). NONETHELESS, THE MEDITERRANEAN BASIN IS DEEMED TO BE A CLIMATE CHANGE 'HOTSPOT' BY THE INTERGOVERNMENTAL PANEL ON CLIMATE CHANGE(9,10) BECAUSE FUTURE MODEL PROJECTIONS SUGGEST CONSIDERABLE WARMING AND DRYING(11,12). WITHIN THIS CONTEXT, NEW ENVIRONMENTAL CHALLENGES WILL ARISE IN THE COMING D…	PREDICTION MODELS		OLEA-EUROPAEA L.; DOMESTICATION; LEBANON; CULTIVATION; SENSITIVITY; HOLOCENE; IMPACTS; BASIN; WILD	10.1038/s41477-022-01339-z	ARTICLE	ENGLISH	NATURE PORTFOLIO	NATURE PLANTS	WOS:000922992500001
2023	ABAD, F. J.;MARIN, D.;IMBERT, B.;VIRTO, I.;GARBISU, C.;SANTESTEBAN, L. G.	UNDER-VINE COVER CROPS: IMPACT ON PHYSICAL AND BIOLOGICAL SOIL PROPRIETIES IN AN IRRIGATED MEDITERRANEAN VINEYARD	DESPITE THEIR POTENTIAL BENEFITS, COVER CROPS IN VINEYARDS UNDER TO MEDITERRANEAN CLIMATE CONDITIONS ARE STILL NOT WIDESPREAD, ESPECIALLY IN THE VINE ROW. THIS UNDER-VINE SPACE IS NORMALLY KEPT WEED-FREE THROUGH THE APPLICATION OF HERBICIDES AND/OR TILLAGE. IN THIS WORK, WE EVALUATE THE EFFECT OF A TRIFOLIUM FRAGIFERUM L. UNDER-VINE COVER CROP (UV) ON SOIL QUALITY, AS REFLECTED BY A VARIETY OF PH…	SUSTAINABLE AGRICULTURE	TRIFOLIUM FRAGIFERUM L; SOIL ORGANIC CARBON (SOC); PARTICULATE ORGANIC CARBON (POC); HYDRAULIC CONDUCTIVITY(KS); SOIL STRUCTURE; SOIL AGGREGATION; SOIL MICROBIAL BIOMASS	ORGANIC-MATTER; MICROBIAL COMMUNITIES; AGGREGATE STABILITY; FRUIT COMPOSITION; FUNCTIONAL DIVERSITY; NITROGEN NUTRITION; EXTRACTION METHOD; GROWTH; GRAPEVINE; MANAGEMENT	10.1016/j.scienta.2022.111797	ARTICLE	ENGLISH	ELSEVIER	SCIENTIA HORTICULTURAE	WOS:000921446700001
2023	CABRAL, INES L.;TEIXEIRA, ANTONIO;FERRIER, MANON;LANOUE, ARNAUD;VALENTE, JOANA;ROGERSON, FRANK S.;ALVES, FERNANDO;CARVALHO, SUSANA M. P.;GEROS, HERNANI;QUEIROZ, JORGE	CANOPY MANAGEMENT THROUGH CROP FORCING IMPACTS GRAPEVINE CV. 'TOURIGA NACIONAL' PERFORMANCE, RIPENING AND BERRY METABOLOMICS PROFILE	CLIMATE CHANGES ARE SPEEDING UP THE MATURATION OF GRAPES IN NUMEROUS AREAS OF THE WORLD, INCLUDING IN THE MEDITERRANEAN BASIN, BUT WARMER TEMPERATURES OFTEN UNCOUPLE TECHNICAL AND PHENOLIC MATURITY, RESULTING IN UNBALANCED WINES. WE TESTED THE EFFICACY OF CROP FORCING (CF) IN DELAYING THE MATURATION OF CV. 'TOURIGA NACIONAL' VINES OF THE DOURO REGION, AND THEIR IMPACTS ON PLANT PERFORMANCE, BERRY…	PRODUCTION SYSTEMS	BERRY QUALITY; METABOLOMICS; CROP FORCING; BERRY PHENOLICS; PHENOLIC MATURITY; VITIS&NBSP; VINIFERA L	VINE REGROWTH; CABERNET-SAUVIGNON; DEFICIT IRRIGATION; CLIMATE-CHANGE; PHENOLIC-COMPOUNDS; APICAL DOMINANCE; YIELD COMPONENTS; WINE PRODUCTION; WATER-DEFICIT; TEMPERATURE	10.20870/oeno-one.2023.57.1.7122	ARTICLE	ENGLISH	INT VITICULTURE & ENOLOGY SOC-IVES	OENO ONE	WOS:000992750100005
2023	KAPUR, BURCAK;SARIDAYS, MEHMET ALI;CELIKTOPUZ, ESER;PAYDAS KARGI, SEVGI	EVALUATION OF THE YIELD OF STRAWBERRY GENOTYPES BY MORPHO-PHYSIOLOGICAL PARAMETERS UNDER DEFICIT IRRIGATION IN THE MEDITERRANEAN ENVIRONMENT	THE MOST PRESSING CONCERN OF THE CENTURY IS FOOD SECURITY, MOSTLY SUPPORTED BY IRRIGATED AGRICULTURE. IN THIS RESPECT, STUDIES ON WATER STRESS HAVE DRAWN INCREASED ATTENTION WITH A HIGHLIGHTING EXPECTATION FORESEEN VIA OUR BREEDING EFFORTS DOCUMENTED IN THIS STUDY CONCERNING THE SIGNIFICANT COMMERCIAL STRAWBERRY CULTIVARS 'RUBYGEM', 'SABRINA' AND 'FESTIVAL' ALONG WITH SOME SELECTED SUPERIOR BRED …	WATER MANAGEMENT	BRED LINES; LEAF WATER POTENTIAL; MEDITERRANEAN CLIMATE; PHOTOSYNTHESIS; STOMATAL CONDUCTIVITY	FRAGARIA-X-ANANASSA; WATER-USE; RESPONSES; GROWTH; STRESS; PHOTOSYNTHESIS; REQUIREMENTS; REGIMES	10.15835/nbha51213079	ARTICLE	ENGLISH	UNIV AGR SCI & VETERINARY MED CLUJ-NAPOCA	NOTULAE BOTANICAE HORTI AGROBOTANICI CLUJ-NAPOCA	WOS:001037187700005
2023	ZITO, SEBASTIEN;PERGAUD, JULIEN;RICHARD, YVES;CASTEL, THIERRY;LE ROUX, RENAN;DE CORTAZAR-ATAURI, INAKI GARCIA;QUENOL, HERVE;BOIS, BENJAMIN	PROJECTED IMPACTS OF CLIMATE CHANGE ON VITICULTURE OVER FRENCH WINE REGIONS USING DOWNSCALED CMIP6 MULTI-MODEL DATA	CLIMATE CHANGE IS A MAJOR CHALLENGE FOR THE FRENCH WINE INDUSTRY. CLIMATIC CONDITIONS IN FRENCH VINEYARDS HAVE ALREADY CHANGED AND WILL CONTINUE TO EVOLVE IMPACTING VITICULTURE.THIS STUDY AIMS TO ANALYSE THE EVOLUTION OF AGRO-AND ECO-CLIMATIC INDICES BASED ON PHENOLOGY SIMULATION OF FRENCH WINE-GROWING REGIONS. THIS EVOLUTION WAS ANALYSED ON A RECENT-PAST PERIOD (1962-1991 TO 1992-2021) USING SAF…	PREDICTION MODELS	PHENOLOGY; ECOCLIMATIC INDICES; AGROCLIMATIC INDICES; GRAPEVINE	GRAPE HARVEST DATES; PHENOLOGY; MODEL; FUTURE; CONTEXT; FRANCE	10.20870/oeno-one.2023.57.2.7441	ARTICLE	ENGLISH	INT VITICULTURE & ENOLOGY SOC-IVES	OENO ONE	WOS:001067767000004
2023	GHOLAMI, RAHMATOLLAH;HOVEIZEH, NARJES FAHADI;ZAHEDI, SEYED MORTEZA;CARILLO, PETRONIA	MELATONIN RESHAPES OLIVE OIL PROPERTIES IN RESPONSE TO DIFFERENT RATES OF IRRIGATION	OLIVE TREES ARE AMONG THE BEST-ADAPTED SPECIES TO THE MEDITERRANEAN BASIN AND THE MIDDLE EAST, ALREADY CHARACTERIZED BY PERSISTENT RAIN DEFICITS. HOWEVER, THIS AREA IS CONSIDERED A CLIMATE CHANGE HOTSPOT FOR THE INCREASING DROUGHT OCCURRENCE AND WARMING PREDICTED UNDER FUTURE GREENHOUSE GAS EMISSION SCENARIOS. INDEED, DROUGHT STRESS IS ONE OF THE MAJOR ENVIRONMENTAL CONSTRAINTS WHICH DETRIMENTALL…	PRODUCTION SYSTEMS	BIOSTIMULANT; CULTIVAR; OLIVE PLANT; PHENOLIC CONTENT; SFA; USFA	REGULATED DEFICIT IRRIGATION; OLEA-EUROPAEA L.; DROUGHT STRESS; EXOGENOUS MELATONIN; LEAF SENESCENCE; TOLERANCE; ARBEQUINA; FRUIT; ANTIOXIDANTS; TEMPERATURE	10.1007/s00344-022-10856-2	ARTICLE	ENGLISH	SPRINGER	JOURNAL OF PLANT GROWTH REGULATION	WOS:000880573700002
2023	SOYLER, OKTAY;EREN, OMER;UGURLUAY, SELCUK	AN ANALYSIS OF ENERGY USE EFFICIENCY AND ENVIRONMENTAL PRICES OF GRAPEFRUIT (<I>CITRUS PARADISI</I>) PRODUCTION IN TURKEY: A CASE OF HATAY PROVINCE	THE AIM OF THIS RESEARCH WAS TO DETERMINE THE AMOUNT OF ENERGY INPUT AND OUTPUT USED FOR GRAPEFRUIT PRODUCTION IN THE PROVINCE OF HATAY, ONE OF THE MOST IMPORTANT CITRUS PRODUCTION CENTERS IN TURKEY, AND TO CONDUCT ENERGY EFFICIENCY AND ENVIRONMENTAL PRICE ANALYSES ACCORDINGLY. THIS STUDY WAS PERFORMED FOR THE 2020 PRODUCTION SEASON IN ARSUZ, ERZIN, DORTYOL, AND SAMANDAG TOWNS IN HATAY PROVINCE. …	SUSTAINABLE AGRICULTURE	ENERGY ANALYSIS; FRUIT GROWING; GREENHOUSE GAS EMISSION; MEDITERRANEAN CLIMATE; SUSTAINABILITY	GREENHOUSE-GAS EMISSIONS; INPUT; GHG; CONSUMPTION; WATER; ETHANOL; CARBON; FRUITS	10.1007/s10341-022-00711-9	ARTICLE	ENGLISH	SPRINGER	ERWERBS-OBSTBAU	WOS:000825930300001
2024 (early access 2023)	ELLOUMI, OLFA;FKI, MARIEM;BENMOUSSA, HAIFA;FEKI, MOHAMED;BEN MIMOUN, MEHDI;GHRAB, MOHAMED	AGRO-CLIMATIC REQUIREMENTS AND REPRODUCTIVE POTENTIALS OF PISTACHIO POLLINATOR SPECIMENS GROWN IN WARM AREA IN NORTH AFRICA	THE SUCCESS OF PISTACHIO PRODUCTION DEPENDS ON THE BEST SELECTION OF FEMALE AND MALE TREES COMBINED WITH PERFECT FLOWERING SYNCHRONIZATION. IN WARM AREAS, FLOWERING IS HIGHLY AFFECTED BY CLIMATE CHANGE AND SELECTING AN APPROPRIATE POLLINATOR FOR A FEMALE CULTIVAR IS CHALLENGING. IN THIS STUDY, SEVENTEEN LOCAL PISTACHIO POLLINATORS WERE UNDER STUDY IN THE ARID CENTRAL TUNISIAN REGION. BLOOM TIMING…	RESPONSES TO ENVIRONMENTAL CONDITIONS	P. VERA; MALE; FLOWERING; CHILLING AND HEAT NEEDS; CLIMATE CHANGE; ARID AREA	HEAT REQUIREMENTS; VERA L.; TEMPERATURE-DEPENDENCE; CHILLING REQUIREMENTS; DORMANCY BREAKING; MALE PERFORMANCE; DYNAMIC-MODEL; BUD DORMANCY; FRUIT-TREES; CULTIVARS	10.1016/j.scienta.2023.112649	ARTICLE	ENGLISH	ELSEVIER	SCIENTIA HORTICULTURAE	WOS:001113604100001
2024 (early access 2023)	FERRARA, ROSSANA MONICA;BRUNO, MARIA ROBERTA;CAMPI, PASQUALE;CAMPOSEO, SALVATORE;DE CAROLIS, GABRIELE;GAETA, LILIANA;MARTINELLI, NICOLA;MASTRORILLI, MARCELLO;MODUGNO, ANNA FRANCESCA;MONGELLI, TERESA;PIARULLI, MARIAGRAZIA;RUGGIERI, SERGIO;RANA, GIANFRANCO	WATER USE OF A SUPER HIGH-DENSITY OLIVE ORCHARD SUBMITTED TO REGULATED DEFICIT IRRIGATION IN MEDITERRANEAN ENVIRONMENT OVER THREE CONTRASTED YEARS	THE MEASUREMENT OF TRANSPIRATION AT THE FIELD LEVEL IS A CHALLENGING TOPIC IN CROP WATER USE RESEARCH, PARTICULARLY FOR ORCHARDS. THE SUPER HIGH-DENSITY OLIVE ORCHARD SYSTEM IS IN GREAT EXPANSION ALL OVER THE WORLD, SO THESE INVESTIGATIONS ARE NECESSARY TO ASSESS THE TREES WATER USE UNDER DIFFERENT IRRIGATION TECHNIQUES. HERE, TRANSPIRATION AT PLANT AND STAND SCALES WAS MEASURED USING THE SAP FLO…	WATER MANAGEMENT		SAP FLUX-DENSITY; STOMATAL CONDUCTANCE; EVAPOTRANSPIRATION COMPONENTS; THERMAL DISSIPATION; CANOPY TEMPERATURE; SOIL-MOISTURE; STRESS INDEX; FLOW; CROP; TRANSPIRATION	10.1007/s00271-023-00892-5	ARTICLE	ENGLISH	SPRINGER	IRRIGATION SCIENCE	WOS:001091349600001
2024 (early access 2023)	BORGINI, NADIA;BENMOUSSA, HAIFA;GHRAB, MOHAMED;BEN MIMOUN, MEHDI	KEY INSIGHTS FOR IMPROVED CLIMATE CHANGE ADAPTATION STRATEGIES: ASSESSING CHILLING AND HEAT REQUIREMENTS OF PRUNUS CULTIVARS (PRUNUS SP.) IN WARM CLIMATE REGIONS	GIVEN THE INFLUENCE OF CLIMATE CHANGE, SUSTAIN PRODUCTIVITY OF STONE FRUIT TREES IS CONSIDERED A MAJOR CONCERN FOR GROWERS, ESPECIALLY IN WARM AREAS WHERE TEMPERATURE IS A CRUCIAL DETERMINANT OF PHENOLOGY. SUSTAINABLE FRUIT TREE ORCHARDS DEPENDED ON SATISFYING THE CHILLING REQUIREMENTS OF CULTIVARS TO TRIGGER DORMANCY RELEASE AND HEAT REQUIREMENTS TO BLOSSOM CORRECTLY. YET DETERMINING AGROCLIMATI…	PREDICTION MODELS	PRUNUS; AGROCLIMATIC REQUIREMENTS; PLS REGRESSION; DYNAMIC MODEL; GROWING DEGREE HOURS	TEMPERATE FRUIT-TREES; DORMANCY BREAKING; ALMOND CULTIVARS; WINTER CHILL; BUD DORMANCY; WESTERN CAPE; FLOWER BUDS; SOUTH-EAST; APRICOT; PHENOLOGY	10.1016/j.scienta.2023.112683	ARTICLE	ENGLISH	ELSEVIER	SCIENTIA HORTICULTURAE	WOS:001123619900001
2024 (early access 2023)	MARQUEZ-GARCIA, F.;HAYAS, A.;PENA, A.;ORDONEZ-FERNANDEZ, R.;GONZALEZ-SANCHEZ, E. J.	INFLUENCE OF COVER CROPS AND TILLAGE ON ORGANIC CARBON LOSS IN MEDITERRANEAN OLIVE ORCHARDS	OLIVE (OLEA EUROPAEA L.) IS ONE OF THE MAIN CROPS IN THE MEDITERRANEAN AREA, WITH SPAIN LEADING ITS PRODUCTION. THE MAJORITY OF THE PLANTATIONS ARE ON RAINFED LAND, POOR SOILS WITH STEEP SLOPES. REGARDING TO SOIL, TILLAGE (T) IS THE MAIN MANAGEMENT SYSTEM USED BY FARMERS. CONSEQUENTLY, EROSION AND THE RESULTING SOIL ORGANIC CARBON (SOC) LOSSES ASSOCIATED TO IT ARE ONE OF THE MAIN ENVIRONMENTAL PR…	SUSTAINABLE AGRICULTURE	CARBON LOSS; EROSION; COVER CROPS; OLIVE GROVES; CLIMATE CHANGE	SOIL-MANAGEMENT; CONSERVATION AGRICULTURE; EROSION; RUNOFF; SPAIN; WATER; GROVES; INTENSITY; EVOLUTION; SYSTEMS	10.1016/j.still.2023.105905	ARTICLE	ENGLISH	ELSEVIER	SOIL & TILLAGE RESEARCH	WOS:001088946100001
2024 (early access 2023)	REZGUI, FERDAOUS;ROSATI, ADOLFO;LAMBARRAA-LEHNHARDT, FATIMA;PAUL, CARSTEN;RECKLING, MORITZ	ASSESSING MEDITERRANEAN AGROFORESTRY SYSTEMS: AGRO-ECONOMIC IMPACTS OF OLIVE WILD ASPARAGUS IN CENTRAL ITALY	THE INTENSIFICATION OF MEDITERRANEAN FARMING SYSTEMS HAS ADVERSELY AFFECTED THE ENVIRONMENT. AS A RESULT, CLIMATE CHANGE, SOIL AND LAND DEGRADATION, AND BIODIVERSITY LOSS HAVE BEEN EXACERBATED. A POTENTIAL SOLUTION FOR ADDRESSING THESE CHALLENGES AND ENHANCING FARM SUSTAINABILITY IS DIVERSIFICATION, SUCH AS IMPLEMENTING AGROFORESTRY SYSTEMS. SPECIFIC INDICATORS ARE COMMONLY USED TO EVALUATE THE P…	PRODUCTION SYSTEMS	SUSTAINABILITY; INDICATOR; SELECTION; PERFORMANCE; OLEA EUROPAEA L.; ASPARAGUS ACUTIFOLIUS L	LIFE-CYCLE ASSESSMENT; SUSTAINABILITY ASSESSMENT; INDICATORS; PROVINCE; STATE; LOAD	10.1016/j.eja.2023.127012	ARTICLE	ENGLISH	ELSEVIER	EUROPEAN JOURNAL OF AGRONOMY	WOS:001108684900001
